# Supplementary material for: Fecal microbiota in patients with a stoma decreases anaerobic bacteria and alters taxonomic and functional diversities
Source: Front Cell Infect Microbiol. 2022 Sep 14;12:925444. doi: 10.3389/fcimb.2022.925444 (PMC9515963; doi:10.3389/fcimb.2022.925444)
Supplement: Supplementary file 2 [file Table_1.xlsx]

## Sheet: Supplementary Table 1
Location of stoma	Stoma group1
Small intestine	2 (9.5)
Transverse colon	12 (57)
Descending colon	1 (4.8)
Sigmoid colon	5 (24)
Unknown	1 (4.8)
1n (%)

## Sheet: Supplementary Table 2
	Stoma				Non-stoma
	7 day/week	4–6 day/week	1–3 day/week	few	7 day/week	4–6 day/week	1–3 day/week	few	chisq	fisher	no answer	Total
Natto	2	3	10	6	6	10	42	34	0.863	0.808	6	119
Kimchi	1	0	1	18	1	3	10	71	0.434	0.485	14	119
Pickles	4	1	8	8	12	7	30	36	0.885	0.896	13	119
Yogurt	8	2	3	8	30	13	30	21	0.262	0.268	4	119
Lactic drink	5	4	4	8	12	6	28	39	0.182	0.172	13	119
Cheese	2	1	5	13	5	5	41	37	0.266	0.193	10	119
Misosoup	8	5	5	3	25	20	39	11	0.503	0.463	3	119
Supplement	1	0	2	18	23	4	5	63	0.14	0.108	3	119
	Stoma						Non-stoma
	everyday	5–6 day/week	3–4 day/week	1–2 day/week	1–2 day/month	<1 day/month	everyday	5–6 day/week	3–4 day/week	1–2 day/week	1–2 day/month	<1 day/month	chisq	fisher	no answer	Total
Drink	4	1	1	2	0	1	12	9	6	11	4	7	0.831133	0.939279	61	119

## Sheet: Supplementary Table 3
BS score	Stoma group1	Non-stoma group1
Type 1	0 (0)	6 (6.1)
Type 2	0 (0)	6 (6.1)
Type 3	1 (4.8)	10 (10.2)
Type 4	2 (9.5)	43 (43.9)
Type 5	8 (38.1)	21 (21.4)
Type 6	8 (38.1)	8 (8.2)
Type 7	2 (9.5)	4 (4.1)
1n (%)

## Sheet: Supplementary Table 4
	rab.all	rab.win.stoma	rab.win.non-stoma	diff.btw	diff.win	effect	overlap	we.ep	we.eBH	wi.ep	wi.eBH
d__Bacteria	15.6442	15.9987	15.5078	0.555178	0.867597	0.620013	0.245536	0.000134772	0.0278533	0.000321071	0.038072
d__Bacteria;p__Firmicutes	14.6751	15.1069	14.5707	0.58586	0.970966	0.56117	0.258185	0.000599703	0.0474837	0.000449578	0.0408187
d__Bacteria;p__Firmicutes;c__Clostridia;o__Peptostreptococcales-Tissierellales;f__Anaerovoracaceae;g__Family_XIII_AD3011_group	3.57342	0.018957	4.15201	-3.54008	4.81535	-0.66841	0.203717	0.00109261	0.0495946	6.57646e-05	0.0172261
d__Bacteria;p__Firmicutes;c__Clostridia;o__Oscillospirales;f__[Eubacterium]_coprostanoligenes_group	7.20996	0.805048	7.42179	-5.21799	7.3619	-0.662023	0.255952	0.00175757	0.0682486	0.00104358	0.0524706
d__Bacteria;p__Firmicutes;c__Clostridia;o__Oscillospirales;f__[Eubacterium]_coprostanoligenes_group;g__[Eubacterium]_coprostanoligenes_group	7.21104	0.837058	7.42613	-4.84049	7.35476	-0.560081	0.270632	0.00190439	0.0704735	0.00116607	0.0546823
d__Bacteria;p__Verrucomicrobiota	1.45583	-0.525445	2.37049	-3.47066	7.84486	-0.432007	0.320685	0.00233586	0.071576	0.0139261	0.134092
d__Bacteria;p__Actinobacteriota;c__Actinobacteria	10.9357	11.8016	10.7036	1.05908	3.34107	0.279721	0.37128	0.00217577	0.0783935	0.0355483	0.230742
d__Bacteria;p__Firmicutes;c__Bacilli;o__Lactobacillales	9.72533	12.395	9.53764	2.1071	4.10484	0.489602	0.281784	0.00274405	0.0823132	0.00174142	0.0645613
d__Bacteria;p__Firmicutes;c__Bacilli	11.3448	12.5193	10.9084	1.52458	2.82836	0.51814	0.277323	0.00272325	0.0826087	0.00153967	0.0626358
d__Bacteria;p__Proteobacteria;c__Gammaproteobacteria	10.1644	11.0497	9.97628	1.49592	2.95606	0.483976	0.302083	0.00365154	0.0894679	0.00317175	0.0798861
d__Bacteria;p__Proteobacteria	10.3819	11.201	10.2216	1.30141	2.86333	0.430301	0.313755	0.00623487	0.109181	0.00571924	0.103405
d__Bacteria;p__Proteobacteria;c__Gammaproteobacteria;o__Pseudomonadales	-1.1213	1.405	-1.48429	3.0456	5.70694	0.487907	0.272321	0.0167475	0.115855	0.00458914	0.0683004
d__Bacteria;p__Verrucomicrobiota;c__Verrucomicrobiae	0.61249	-0.528097	1.0681	-3.02248	8.37633	-0.354359	0.361607	0.0104368	0.122089	0.0653193	0.270588
d__Bacteria;p__Verrucomicrobiota;c__Verrucomicrobiae;o__Verrucomicrobiales	0.671857	-0.474727	1.14091	-2.82454	8.19268	-0.33329	0.354167	0.0105512	0.123536	0.065709	0.270627
d__Bacteria;p__Desulfobacterota;c__Desulfovibrionia	6.65692	2.66788	6.91428	-3.33777	6.07366	-0.49712	0.264881	0.00946191	0.123729	0.00154038	0.0615058
d__Bacteria;p__Verrucomicrobiota;c__Verrucomicrobiae;o__Verrucomicrobiales;f__Akkermansiaceae;g__Akkermansia	0.660275	-0.526768	1.12061	-3.02673	8.49794	-0.360167	0.348214	0.0113916	0.126359	0.0650592	0.26505
d__Bacteria;p__Desulfobacterota;c__Desulfovibrionia;o__Desulfovibrionales	6.65751	2.71814	6.92433	-3.2235	5.98626	-0.48671	0.283271	0.0102667	0.127758	0.00150587	0.0614648
d__Bacteria;p__Desulfobacterota;c__Desulfovibrionia;o__Desulfovibrionales;f__Desulfovibrionaceae	6.65399	2.65998	6.92701	-3.28164	6.14711	-0.492749	0.274349	0.0104021	0.128905	0.00142576	0.0604486
d__Bacteria;p__Desulfobacterota	6.65904	2.67234	6.91285	-3.11258	6.10826	-0.482898	0.278067	0.010338	0.129729	0.00160683	0.0608959
d__Bacteria;p__Verrucomicrobiota;c__Verrucomicrobiae;o__Verrucomicrobiales;f__Akkermansiaceae	0.677731	-0.520515	1.10209	-2.73443	8.44304	-0.342949	0.359375	0.0131208	0.129778	0.0797213	0.282097
d__Bacteria;p__Firmicutes;c__Clostridia;o__Lachnospirales;f__Lachnospiraceae;g__Coprococcus	0.0503383	-0.927499	0.43308	-2.33718	7.90189	-0.290595	0.379464	0.014154	0.131707	0.0981448	0.30749
d__Bacteria;p__Firmicutes;c__Clostridia;o__Oscillospirales;f__Oscillospiraceae;g__Colidextribacter	5.57487	1.8085	5.83621	-2.98356	6.11462	-0.468589	0.297398	0.012796	0.137106	0.00399806	0.0843134
d__Bacteria;p__Firmicutes;c__Clostridia;o__Peptostreptococcales-Tissierellales;f__Anaerovoracaceae	5.11879	2.91633	5.44454	-2.2539	4.03735	-0.47556	0.275298	0.0147475	0.145561	0.00119874	0.056512
d__Bacteria;p__Firmicutes;c__Clostridia;o__Monoglobales;f__Monoglobaceae	4.19032	0.0580566	4.80127	-3.54623	6.82752	-0.466115	0.316729	0.016796	0.15203	0.0105808	0.126018
d__Bacteria;p__Firmicutes;c__Clostridia;o__Oscillospirales;f__Oscillospiraceae;g__NK4A214_group	1.52552	-0.792165	3.80088	-3.33871	7.34697	-0.434643	0.331599	0.0196997	0.153413	0.025001	0.165268
d__Bacteria;p__Firmicutes;c__Clostridia;o__Monoglobales;f__Monoglobaceae;g__Monoglobus	4.18251	0.00484761	4.78471	-3.90244	6.77532	-0.50321	0.298885	0.0172151	0.153708	0.0104743	0.124039
d__Bacteria;p__Desulfobacterota;c__Desulfovibrionia;o__Desulfovibrionales;f__Desulfovibrionaceae;g__Bilophila	5.63401	1.64424	5.98625	-2.92372	6.46617	-0.429032	0.299107	0.0175122	0.157292	0.00532134	0.0959979
d__Bacteria;p__Firmicutes;c__Clostridia;o__Monoglobales	4.19938	0.174098	4.81038	-3.28984	6.71745	-0.473633	0.307063	0.0198479	0.161118	0.0134121	0.139812
d__Bacteria;p__Actinobacteriota;c__Actinobacteria;o__Bifidobacteriales	10.8481	11.4964	10.6748	0.865552	4.4409	0.168271	0.389881	0.0189952	0.17021	0.10908	0.369857
d__Bacteria;p__Actinobacteriota;c__Actinobacteria;o__Bifidobacteriales;f__Bifidobacteriaceae	10.8477	11.4817	10.6745	0.927869	4.52686	0.164534	0.397321	0.0199517	0.17271	0.110333	0.371842
d__Bacteria;p__Firmicutes;c__Clostridia;o__Oscillospirales;f__Oscillospiraceae	9.74396	8.10474	9.85629	-1.59668	3.89314	-0.322686	0.30506	0.0210328	0.177888	0.00633878	0.106667
d__Bacteria;p__Firmicutes;c__Clostridia;o__Lachnospirales;f__Lachnospiraceae;g__Lachnospiraceae_FCS020_group	0.467802	-1.24433	1.04795	-2.38423	5.60782	-0.365859	0.333333	0.0351742	0.185663	0.0298462	0.170253
d__Bacteria;p__Firmicutes;c__Clostridia;o__Oscillospirales;f__Oscillospiraceae;g__uncultured	6.41651	3.97546	6.64627	-1.9419	6.29187	-0.318564	0.314498	0.0248152	0.18625	0.00677001	0.108109
d__Bacteria;p__Proteobacteria;c__Gammaproteobacteria;o__Pseudomonadales;f__Moraxellaceae	-1.34185	0.378633	-1.5726	2.64072	6.08622	0.397484	0.327881	0.040895	0.192193	0.0428955	0.186172
d__Bacteria;p__Proteobacteria;c__Gammaproteobacteria;o__Pseudomonadales;f__Moraxellaceae;g__Acinetobacter	-1.3526	0.32863	-1.61971	2.63195	6.06168	0.397661	0.332342	0.045866	0.195593	0.0433894	0.18597
d__Bacteria;p__Firmicutes;c__Clostridia;o__Oscillospirales;f__Oscillospiraceae;g__UCG-005	3.17398	1.09191	4.2415	-2.41901	6.17671	-0.361384	0.341264	0.0310521	0.198549	0.0224686	0.180133
d__Bacteria;p__Firmicutes;c__Clostridia;o__Oscillospirales;f__Oscillospiraceae;g__UCG-002	1.62229	0.0144174	4.06545	-3.16345	7.84667	-0.386946	0.342262	0.0333306	0.201035	0.0549765	0.254832
d__Bacteria;p__Actinobacteriota;c__Coriobacteriia;o__Coriobacteriales;f__Eggerthellaceae	7.19081	6.22269	7.27311	-1.09912	2.70034	-0.297359	0.313011	0.0299665	0.205428	0.00453379	0.0907498
d__Bacteria;p__Firmicutes;c__Bacilli;o__Lactobacillales;f__Enterococcaceae;g__Enterococcus	1.12778	4.32716	0.543199	3.37757	8.97011	0.354703	0.349702	0.0370943	0.206211	0.0318478	0.20522
d__Bacteria;p__Firmicutes;c__Clostridia;o__Lachnospirales;f__Lachnospiraceae;g__[Eubacterium]_ventriosum_group	0.425472	-0.921189	1.16816	-2.84258	6.94153	-0.376427	0.351673	0.0420731	0.206491	0.0678422	0.265521
d__Bacteria;p__Firmicutes;c__Clostridia;o__Oscillospirales;f__Ruminococcaceae;g__Negativibacillus	3.74605	0.25713	4.16097	-2.97853	6.18728	-0.426882	0.331599	0.0377701	0.211881	0.0186685	0.160527
d__Bacteria;p__Firmicutes;c__Clostridia;o__Oscillospirales;f__Oscillospiraceae;g__Intestinimonas	1.14079	-0.815855	1.86207	-2.34407	5.69315	-0.371855	0.330357	0.0487322	0.215938	0.0283739	0.178108
d__Bacteria;p__Bacteroidota;c__Bacteroidia;o__Bacteroidales;f__Rikenellaceae	8.82541	6.28192	9.10751	-2.11787	7.38394	-0.297335	0.335316	0.034542	0.216581	0.0160117	0.16618
d__Bacteria;p__Firmicutes;c__Bacilli;o__Lactobacillales;f__Enterococcaceae	1.04989	4.33749	0.503173	3.5489	8.9415	0.365526	0.344494	0.0453848	0.223771	0.0350892	0.215385
d__Bacteria;p__Firmicutes;c__Clostridia;o__Lachnospirales;f__Lachnospiraceae;g__Marvinbryantia	-0.459184	-1.37287	-0.165182	-1.99271	5.37032	-0.327029	0.362351	0.0622299	0.230504	0.101675	0.304323
d__Bacteria;p__Bacteroidota;c__Bacteroidia;o__Bacteroidales;f__Rikenellaceae;g__Alistipes	8.83194	6.23247	9.08601	-2.36365	7.54393	-0.33601	0.327881	0.040764	0.231555	0.019583	0.179788
d__Bacteria;p__Firmicutes;c__Negativicutes;o__Veillonellales-Selenomonadales;f__Veillonellaceae;g__Veillonella	5.2119	8.56767	4.65461	2.73681	7.81617	0.328162	0.348214	0.0488434	0.232531	0.0284342	0.208669
d__Bacteria;p__Proteobacteria;c__Gammaproteobacteria;o__Pasteurellales	1.29815	4.96665	0.983703	3.31408	7.80358	0.404044	0.342262	0.0561828	0.23429	0.0315692	0.196478
d__Bacteria;p__Firmicutes;c__Bacilli;o__Lactobacillales;f__Streptococcaceae;g__Streptococcus	9.12793	10.9128	8.78675	1.45613	4.22152	0.326768	0.350929	0.0413511	0.23657	0.0352705	0.229665
d__Bacteria;p__Firmicutes;c__Clostridia;o__Oscillospirales;f__Butyricicoccaceae;g__Butyricicoccus	7.03437	5.2638	7.11427	-1.51336	5.57179	-0.271886	0.380669	0.0428007	0.237544	0.0687929	0.304042
d__Bacteria;p__Firmicutes;c__Clostridia;o__Lachnospirales;f__Lachnospiraceae;g__Fusicatenibacter	2.15856	-0.442206	6.24195	-3.03451	10.1444	-0.327269	0.365327	0.046546	0.2391	0.0760182	0.29704
d__Bacteria;p__Actinobacteriota;c__Coriobacteriia;o__Coriobacteriales;f__Coriobacteriaceae;g__Collinsella	9.61687	1.23669	10.0952	-2.55403	11.1602	-0.295514	0.381696	0.0447705	0.242485	0.110044	0.3656
d__Bacteria;p__Actinobacteriota;c__Coriobacteriia;o__Coriobacteriales;f__Coriobacteriaceae	9.62439	1.24195	10.0935	-2.62625	11.1228	-0.30263	0.387361	0.0477473	0.247314	0.114929	0.372478
d__Bacteria;p__Firmicutes;c__Clostridia;o__Oscillospirales;f__Ruminococcaceae;g__Incertae_Sedis	6.65502	5.62157	6.90459	-1.61714	4.97856	-0.289601	0.349702	0.047217	0.247852	0.0269875	0.206127
d__Bacteria;p__Firmicutes;c__Clostridia;o__Oscillospirales;f__Butyricicoccaceae	7.13593	6.35642	7.21899	-1.34876	5.36929	-0.255428	0.376208	0.0475329	0.248347	0.0763818	0.316842
d__Bacteria;p__Proteobacteria;c__Gammaproteobacteria;o__Pasteurellales;f__Pasteurellaceae;g__Haemophilus	1.31278	4.59873	1.0192	3.03107	7.8484	0.35686	0.34375	0.0663957	0.257563	0.0376374	0.214367
d__Bacteria;p__Firmicutes;c__Bacilli;o__Lactobacillales;f__Streptococcaceae	9.1794	10.9226	8.9011	1.48181	4.25416	0.352816	0.360119	0.050838	0.258673	0.0429464	0.248706
d__Bacteria;p__Proteobacteria;c__Gammaproteobacteria;o__Pasteurellales;f__Pasteurellaceae	1.30281	5.08331	1.00399	3.34537	7.85047	0.395325	0.339033	0.0684247	0.262338	0.0369235	0.217792
d__Bacteria;p__Firmicutes;c__Clostridia;o__Lachnospirales;f__Lachnospiraceae;g__Dorea	4.0018	0.504046	6.16508	-2.23965	8.34061	-0.298532	0.352416	0.0660393	0.268665	0.0401866	0.220492
d__Bacteria;p__Firmicutes;c__Clostridia;o__Peptococcales;f__Peptococcaceae	0.316865	-0.737909	0.669029	-1.99819	5.51338	-0.345433	0.348699	0.0783945	0.269655	0.0713825	0.268333
d__Bacteria;p__Firmicutes;c__Clostridia;o__Lachnospirales;f__Lachnospiraceae;g__[Ruminococcus]_torques_group	8.79095	8.19173	8.94193	-1.2103	5.56437	-0.189198	0.392857	0.0618687	0.280161	0.137557	0.408851
d__Bacteria;p__Campilobacterota;c__Campylobacteria;o__Campylobacterales;f__Campylobacteraceae;g__Campylobacter	-0.991977	0.628658	-1.25216	1.85961	5.34182	0.299559	0.365056	0.0940743	0.280899	0.0705354	0.253176
d__Bacteria;p__Campilobacterota;c__Campylobacteria	-0.988563	0.630357	-1.2532	1.86878	5.41679	0.30328	0.343494	0.0944303	0.281194	0.0671818	0.245301
d__Bacteria;p__Campilobacterota;c__Campylobacteria;o__Campylobacterales	-1.04545	0.617803	-1.29864	1.6332	5.62186	0.2624	0.36756	0.101245	0.287672	0.071863	0.25037
d__Bacteria;p__Firmicutes;c__Clostridia;o__Peptococcales	0.274115	-0.677107	0.603156	-1.77094	5.36573	-0.305787	0.369792	0.0881499	0.290869	0.094799	0.310327
d__Bacteria;p__Campilobacterota	-0.981485	0.590247	-1.23855	1.87159	5.56486	0.300799	0.360863	0.116819	0.300467	0.0828207	0.263464
d__Bacteria;p__Firmicutes;c__Clostridia;o__Oscillospirales;f__Ruminococcaceae;g__Fournierella	-0.0259479	-0.938306	0.213785	-1.33963	5.19311	-0.233099	0.374721	0.102681	0.300951	0.167032	0.388573
d__Bacteria;p__Firmicutes;c__Clostridia;o__Oscillospirales	12.3783	12.541	12.3686	-0.233505	4.70546	-0.0385492	0.46131	0.0731091	0.303827	0.629331	0.833346
d__Bacteria;p__Campilobacterota;c__Campylobacteria;o__Campylobacterales;f__Campylobacteraceae	-0.966611	0.650965	-1.20137	2.02048	5.53607	0.345843	0.342262	0.114154	0.30728	0.0739011	0.262449
d__Bacteria;p__Firmicutes;c__Clostridia;o__Christensenellales	4.26782	2.21389	5.13917	-2.61553	6.79953	-0.325118	0.363839	0.0832282	0.310585	0.0501558	0.257604
d__Bacteria;p__Firmicutes;c__Clostridia;o__Clostridiales;f__Clostridiaceae;g__Clostridium_sensu_stricto_1	3.56213	6.04011	3.31535	2.73373	8.79511	0.314568	0.360863	0.0891692	0.312717	0.055218	0.268594
d__Bacteria;p__Bacteroidota;c__Bacteroidia;o__Bacteroidales;f__Barnesiellaceae	5.48951	1.06967	6.28172	-2.0339	7.84166	-0.288472	0.375744	0.0844809	0.314301	0.0774139	0.307531
d__Bacteria;p__Proteobacteria;c__Gammaproteobacteria;o__Pseudomonadales;f__Pseudomonadaceae	-1.5962	-0.352129	-1.83429	1.64484	4.7608	0.306316	0.344494	0.13359	0.315624	0.0954597	0.276961
d__Bacteria;p__Firmicutes;c__Clostridia;o__Peptostreptococcales-Tissierellales;f__Anaerovoracaceae;g__Family_XIII_UCG-001	0.930611	-0.413095	1.35763	-1.6602	4.60497	-0.304256	0.339777	0.107516	0.317945	0.0464065	0.219329
d__Bacteria;p__Proteobacteria;c__Gammaproteobacteria;o__Burkholderiales;f__Neisseriaceae;g__Neisseria	-1.49721	-0.297032	-1.71322	1.5617	4.90681	0.293152	0.367286	0.136245	0.319311	0.107183	0.298532
d__Bacteria;p__Firmicutes;c__Clostridia;o__Lachnospirales;f__Lachnospiraceae;g__[Eubacterium]_hallii_group	6.05117	1.24105	6.40018	-2.40314	8.86668	-0.276233	0.389591	0.0890736	0.320068	0.101487	0.348375
d__Bacteria;p__Firmicutes;c__Bacilli;o__Erysipelotrichales;f__Erysipelotrichaceae;g__Holdemanella	-1.074	-1.28368	-1.01193	-0.71041	6.01362	-0.103428	0.443866	0.117975	0.323058	0.43435	0.66043
d__Bacteria;p__Proteobacteria;c__Gammaproteobacteria;o__Pseudomonadales;f__Pseudomonadaceae;g__Pseudomonas	-1.61459	-0.385536	-1.87239	1.51663	4.87568	0.282028	0.34747	0.134258	0.326103	0.0906778	0.274485
d__Bacteria;p__Firmicutes;c__Clostridia;o__Christensenellales;f__Christensenellaceae	4.26384	2.15281	5.11529	-2.0134	6.73399	-0.289139	0.375	0.0934149	0.328393	0.0609661	0.280857
d__Bacteria;p__Firmicutes;c__Clostridia;o__Clostridiales;f__Clostridiaceae	3.76686	6.01392	3.5113	2.91454	8.90681	0.297775	0.362825	0.101188	0.333088	0.0634566	0.287109
d__Bacteria;p__Firmicutes;c__Negativicutes;o__Acidaminococcales;f__Acidaminococcaceae	8.49244	2.86489	8.72079	-1.63811	9.09894	-0.207534	0.372768	0.0921359	0.333205	0.0712551	0.305088
d__Bacteria;p__Firmicutes;c__Negativicutes;o__Acidaminococcales;f__Acidaminococcaceae;g__Phascolarctobacterium	7.2422	1.68539	7.97735	-2.13866	9.23324	-0.272442	0.392857	0.0966709	0.334553	0.15155	0.421644
d__Bacteria;p__Firmicutes;c__Clostridia;o__Oscillospirales;f__Ruminococcaceae;g__uncultured	5.10216	3.22399	5.37025	-1.86646	5.27669	-0.338474	0.33631	0.0977979	0.338285	0.0327126	0.218679
d__Bacteria;p__Proteobacteria;c__Gammaproteobacteria;o__Enterobacterales;f__Morganellaceae	-1.61023	-0.335412	-1.83289	1.77591	5.49635	0.291913	0.341264	0.149608	0.339362	0.119222	0.296123
d__Bacteria;p__Firmicutes;c__Clostridia;o__Oscillospirales;f__Ruminococcaceae	11.8084	11.3954	11.8212	-0.208478	6.28053	-0.0373619	0.472119	0.0950846	0.342396	0.649927	0.843256
d__Bacteria;p__Firmicutes;c__Negativicutes;o__Acidaminococcales	8.49299	2.92858	8.72283	-1.62615	9.22219	-0.193388	0.372491	0.0997723	0.343542	0.0750465	0.311136
d__Bacteria;p__Bacteroidota;c__Bacteroidia;o__Bacteroidales;f__Prevotellaceae;g__Prevotella	0.313456	-0.581628	0.611051	-1.69569	7.53471	-0.213656	0.392565	0.116217	0.345499	0.20956	0.462198
d__Bacteria;p__Firmicutes;c__Bacilli;o__Lactobacillales;f__Carnobacteriaceae	0.455765	2.08314	0.215784	1.86288	5.65752	0.299717	0.36756	0.146722	0.350891	0.0640903	0.267171
d__Bacteria;p__Firmicutes;c__Clostridia;o__Oscillospirales;f__Oscillospiraceae;g__UCG-003	-0.934584	-1.43597	-0.798387	-1.09715	5.80592	-0.172659	0.417411	0.160222	0.354268	0.305209	0.518469
d__Bacteria;p__Proteobacteria;c__Gammaproteobacteria;o__Enterobacterales;f__Enterobacteriaceae;g__Escherichia-Shigella	4.98785	6.59784	4.57455	2.11792	7.94976	0.248217	0.391369	0.113793	0.355838	0.13652	0.405969
d__Bacteria;p__Synergistota;c__Synergistia;o__Synergistales;f__Synergistaceae	-0.839863	-1.41281	-0.691992	-1.0798	5.40195	-0.16424	0.415179	0.167005	0.357625	0.260657	0.477734
d__Bacteria;p__Firmicutes;c__Clostridia;o__Christensenellales;f__Christensenellaceae;g__Christensenellaceae_R-7_group	3.70671	1.53152	4.34555	-2.27336	7.05598	-0.305932	0.374721	0.117556	0.357675	0.0951671	0.330586
d__Bacteria;p__Firmicutes;c__Clostridia;o__Lachnospirales;f__Lachnospiraceae;g__Blautia	11.427	11.4762	11.422	-0.36977	5.91083	-0.0626055	0.463197	0.104943	0.358392	0.540528	0.784346
d__Bacteria;p__Proteobacteria;c__Gammaproteobacteria;o__Enterobacterales	7.31314	9.04932	6.75473	2.0662	7.51113	0.2652	0.38244	0.11412	0.359433	0.0860805	0.334114
d__Bacteria;p__Proteobacteria;c__Gammaproteobacteria;o__Enterobacterales;f__Enterobacteriaceae	7.24191	9.02258	6.70689	1.9757	7.48765	0.246878	0.386905	0.114701	0.36064	0.0810518	0.326741
d__Bacteria;p__Firmicutes;c__Clostridia;o__Clostridiales	3.7097	5.99371	3.44502	2.6434	8.86243	0.283014	0.376208	0.122317	0.362366	0.0747145	0.302814
d__Bacteria;p__Firmicutes;c__Bacilli;o__Staphylococcales;f__Staphylococcaceae;g__Staphylococcus	-1.60167	-0.596752	-1.79714	1.36381	4.82476	0.219116	0.366815	0.145809	0.362761	0.146978	0.351739
d__Bacteria;p__Synergistota;c__Synergistia;o__Synergistales	-0.861568	-1.45094	-0.702124	-1.01028	5.44881	-0.175314	0.408922	0.165071	0.364246	0.271017	0.490133
d__Bacteria;p__Proteobacteria;c__Gammaproteobacteria;o__Enterobacterales;f__Enterobacteriaceae;__	3.32079	4.92262	2.80212	2.47217	8.97198	0.25267	0.383643	0.124344	0.366456	0.119307	0.375074
d__Bacteria;p__Actinobacteriota;c__Coriobacteriia;o__Coriobacteriales	10.1357	8.04234	10.3208	-1.70084	3.58822	-0.375392	0.335316	0.114967	0.372253	0.0247435	0.200355
d__Bacteria;p__Firmicutes;c__Bacilli;o__Staphylococcales;f__Staphylococcaceae	-1.60644	-0.545537	-1.81083	1.56478	4.90124	0.252277	0.365327	0.162735	0.372297	0.150823	0.340954
d__Bacteria;p__Actinobacteriota;c__Coriobacteriia	10.1383	8.04989	10.3178	-1.58233	3.7125	-0.352327	0.346468	0.116066	0.374466	0.0249803	0.201599
d__Bacteria;p__Firmicutes;c__Clostridia;o__Oscillospirales;f__Ruminococcaceae;g__Anaerotruncus	1.4488	-0.425049	1.85551	-1.84282	5.39098	-0.300412	0.353423	0.137117	0.377882	0.0713198	0.279008
d__Bacteria;p__Bacteroidota;c__Bacteroidia;o__Flavobacteriales;f__Weeksellaceae;g__Empedobacter	-1.7739	-0.818178	-1.96873	1.2523	4.82971	0.247091	0.365056	0.193711	0.381648	0.162761	0.353787
d__Bacteria;p__Bacteroidota;c__Bacteroidia;o__Flavobacteriales;f__Weeksellaceae	-1.75959	-0.830815	-1.94045	1.33176	4.67043	0.255054	0.371004	0.180554	0.383591	0.175656	0.378309
d__Bacteria;p__Synergistota;c__Synergistia	-0.852115	-1.31045	-0.716476	-0.989562	5.42669	-0.162169	0.411458	0.176499	0.384833	0.305271	0.522775
d__Bacteria;p__Synergistota	-0.890871	-1.36141	-0.748474	-1.0878	5.2427	-0.170963	0.412639	0.177946	0.38542	0.302662	0.532248
d__Bacteria;p__Bacteroidota;c__Bacteroidia;o__Bacteroidales;f__Marinifilaceae;g__Odoribacter	6.21006	2.88932	6.4996	-2.24352	6.96351	-0.298668	0.379926	0.131455	0.386402	0.103341	0.356981
d__Bacteria;p__Firmicutes;c__Clostridia;o__Lachnospirales;f__Lachnospiraceae;g__Lachnospiraceae_ND3007_group	-0.222581	-0.924733	-0.0133217	-1.38006	8.24422	-0.178185	0.415923	0.154386	0.386409	0.309894	0.544904
d__Bacteria;p__Proteobacteria;c__Gammaproteobacteria;o__Burkholderiales;f__Neisseriaceae	-1.31181	-0.22813	-1.51649	1.54448	5.14784	0.274259	0.363095	0.18419	0.391757	0.153869	0.366989
d__Bacteria;p__Actinobacteriota;c__Actinobacteria;o__Micrococcales;f__Micrococcaceae	1.15984	3.24126	0.905337	1.77369	5.84924	0.288243	0.36756	0.164533	0.393056	0.0888601	0.31773
d__Bacteria;p__Proteobacteria;c__Gammaproteobacteria;o__Enterobacterales;f__Morganellaceae;g__Providencia	-1.78139	-0.859925	-1.96208	1.27399	4.81433	0.226154	0.375744	0.19541	0.393813	0.182777	0.375434
d__Bacteria;p__Firmicutes;c__Bacilli;o__Lactobacillales;f__Leuconostocaceae;g__Leuconostoc	-1.61663	-0.677277	-1.78184	1.25875	5.29635	0.211336	0.381413	0.190965	0.394121	0.189859	0.409363
d__Bacteria;p__Actinobacteriota;c__Actinobacteria;o__Bifidobacteriales;f__Bifidobacteriaceae;g__Alloscardovia	-1.67288	-0.689324	-1.8526	1.36501	4.74864	0.249663	0.383185	0.200431	0.394432	0.16602	0.367979
d__Bacteria;p__Proteobacteria;c__Gammaproteobacteria;o__Pasteurellales;f__Pasteurellaceae;g__Aggregatibacter	-1.70682	-0.848765	-1.85839	1.17391	4.82073	0.215355	0.384387	0.201612	0.395411	0.171166	0.383049
d__Bacteria;p__Firmicutes;c__Clostridia;o__Lachnospirales;f__Lachnospiraceae;g__Anaerostipes	7.75213	7.10751	7.85599	-1.13757	6.66571	-0.152792	0.418899	0.138103	0.403158	0.20552	0.49616
d__Bacteria;p__Actinobacteriota;c__Actinobacteria;o__Micrococcales	1.15668	3.18106	0.874161	1.81161	5.91688	0.272845	0.372491	0.180733	0.404111	0.0940455	0.324477
d__Bacteria;p__Actinobacteriota;c__Actinobacteria;o__Bifidobacteriales;f__Bifidobacteriaceae;g__Scardovia	-1.68752	-0.859289	-1.85882	1.12073	4.92136	0.205762	0.394345	0.207932	0.411696	0.187786	0.408608
d__Bacteria;p__Firmicutes;c__Clostridia;o__Oscillospirales;f__Ruminococcaceae;g__UBA1819	4.14544	2.61664	4.33538	-1.67054	5.25907	-0.264929	0.365327	0.151957	0.412894	0.071205	0.303075
d__Bacteria;p__Bacteroidota;c__Bacteroidia;o__Bacteroidales;f__Barnesiellaceae;g__Barnesiella	0.684335	-0.119668	0.949736	-1.70936	7.67078	-0.211768	0.396577	0.162169	0.415828	0.218459	0.482242
d__Bacteria;p__Actinobacteriota;c__Coriobacteriia;o__Coriobacteriales;f__Coriobacteriales_Incertae_Sedis;g__Raoultibacter	-1.38263	-0.507312	-1.55367	1.18705	4.77513	0.210422	0.393309	0.220365	0.417222	0.205111	0.417648
d__Bacteria;p__Firmicutes;c__Clostridia;o__Oscillospirales;f__UCG-010;g__UCG-010	-0.816758	-1.43405	-0.648756	-1.28331	5.06477	-0.236769	0.392857	0.198442	0.417785	0.235463	0.465555
d__Bacteria;p__Firmicutes;c__Clostridia;o__Lachnospirales;f__Lachnospiraceae;g__Lachnoanaerobaculum	-1.7534	-0.911206	-1.91023	1.34229	5.07625	0.228921	0.383185	0.211833	0.42087	0.210992	0.428927
d__Bacteria;p__Actinobacteriota;c__Actinobacteria;o__Bifidobacteriales;f__Bifidobacteriaceae;g__Bifidobacterium	10.8435	11.483	10.6705	0.815387	4.82665	0.141911	0.399257	0.165626	0.42247	0.139657	0.411705
d__Bacteria;p__Actinobacteriota;c__Actinobacteria;o__Actinomycetales;f__Actinomycetaceae;g__Actinomyces	3.61233	4.66301	3.48236	1.07851	4.38424	0.214441	0.376488	0.1806	0.424125	0.105382	0.358049
d__Bacteria;p__Firmicutes;c__Clostridia;o__Lachnospirales;f__Lachnospiraceae;__	8.85913	8.28472	8.92705	-0.57311	4.02281	-0.106175	0.428996	0.156913	0.431623	0.276877	0.574809
d__Bacteria;p__Proteobacteria;c__Gammaproteobacteria;o__Enterobacterales;f__Morganellaceae;g__Morganella	-1.69486	-0.770402	-1.87857	1.17328	4.83167	0.216253	0.399257	0.226388	0.431919	0.215688	0.42475
d__Bacteria;p__Bacteroidota;c__Bacteroidia;o__Bacteroidales;f__Marinifilaceae	7.06799	4.56282	7.34957	-1.70713	6.71316	-0.239402	0.377976	0.16654	0.43659	0.110802	0.369376
d__Bacteria;p__Firmicutes;c__Bacilli;o__Lactobacillales;f__Lactobacillaceae	4.83103	6.91772	4.19727	2.2875	8.12505	0.261706	0.37872	0.18041	0.439032	0.114416	0.376425
d__Bacteria;p__Firmicutes;c__Clostridia;o__Oscillospirales;f__Oscillospiraceae;__	4.04569	1.38134	4.29022	-1.95915	6.41886	-0.276692	0.379464	0.179055	0.440601	0.111895	0.364892
d__Bacteria;p__Cyanobacteria;c__Cyanobacteriia;o__Chloroplast;f__Chloroplast;g__Chloroplast	-1.63757	-0.799879	-1.8097	1.02198	4.82146	0.179966	0.408922	0.228896	0.440976	0.223249	0.440929
d__Bacteria;p__Proteobacteria;c__Gammaproteobacteria;o__Xanthomonadales;f__Xanthomonadaceae;g__Stenotrophomonas	-1.77879	-1.0551	-1.93072	1.03215	4.6231	0.199733	0.389591	0.236384	0.442184	0.230005	0.44104
d__Bacteria;p__Patescibacteria;c__Saccharimonadia;o__Saccharimonadales;f__Saccharimonadaceae;g__Saccharimonadaceae	-1.70678	-0.867455	-1.86633	1.06034	4.52595	0.208607	0.394052	0.238996	0.444081	0.223314	0.441111
d__Bacteria;p__Cyanobacteria;c__Cyanobacteriia;o__Chloroplast	-1.67973	-0.87394	-1.83127	1.07378	4.93275	0.18073	0.396283	0.230514	0.445233	0.22751	0.436146
d__Bacteria;p__Firmicutes;c__Bacilli;o__Lactobacillales;f__Leuconostocaceae	-1.46819	-0.560699	-1.64537	1.17165	5.62065	0.189647	0.395833	0.229945	0.448105	0.217235	0.442281
d__Bacteria;p__Firmicutes;c__Clostridia;o__Eubacteriales;f__Eubacteriaceae;g__Pseudoramibacter	-1.68939	-0.774023	-1.87573	1.18818	4.85129	0.206724	0.401786	0.261238	0.448651	0.230528	0.431694
d__Bacteria;p__Firmicutes;c__Bacilli;o__Lactobacillales;__;__	-1.52229	-0.67563	-1.6908	1.03799	4.56776	0.196425	0.398513	0.252286	0.449305	0.241383	0.455368
d__Bacteria;p__Proteobacteria;c__Gammaproteobacteria;o__Xanthomonadales	-1.83441	-0.981633	-2.00063	0.925842	4.85679	0.161304	0.406691	0.244768	0.449735	0.229919	0.439522
d__Bacteria;p__Proteobacteria;c__Gammaproteobacteria;o__Xanthomonadales;f__Xanthomonadaceae	-1.80165	-0.962378	-1.98161	1.25214	4.71157	0.21882	0.393309	0.243567	0.451631	0.227707	0.439469
d__Bacteria;p__Firmicutes;c__Clostridia;o__Lachnospirales;f__Lachnospiraceae;g__Lachnoclostridium	8.31115	8.08122	8.33667	-0.586918	3.84457	-0.107754	0.44122	0.174955	0.452948	0.321446	0.618271
d__Bacteria;p__Firmicutes;c__Clostridia;o__Oscillospirales;f__UCG-010	-0.732497	-1.34513	-0.575715	-1.20229	4.84801	-0.213696	0.399257	0.234018	0.454077	0.267961	0.495066
d__Bacteria;p__Actinobacteriota;c__Actinobacteria;o__Actinomycetales	3.70413	4.67807	3.57763	1.04943	4.35981	0.212222	0.386905	0.212538	0.456715	0.145775	0.416193
d__Bacteria;p__Proteobacteria;c__Gammaproteobacteria;o__Burkholderiales;f__Burkholderiaceae	-1.72624	-0.798083	-1.88718	1.2956	4.62055	0.243134	0.377232	0.260843	0.457107	0.22517	0.428832
d__Bacteria;p__Firmicutes;c__Bacilli;o__Lactobacillales;f__Lactobacillaceae;g__Lactobacillus	4.83373	6.9095	4.17698	1.99781	8.24779	0.230116	0.396283	0.197958	0.463365	0.12226	0.384941
d__Bacteria;p__Cyanobacteria;c__Cyanobacteriia;o__Chloroplast;f__Chloroplast	-1.64844	-0.754932	-1.79682	0.970046	5.10877	0.169741	0.409226	0.258652	0.463961	0.244035	0.448174
d__Bacteria;p__Firmicutes;c__Clostridia;o__Lachnospirales;f__Lachnospiraceae;g__Lachnospiraceae_UCG-010	2.21413	0.3744	2.64888	-2.00932	6.18138	-0.278483	0.373234	0.20722	0.465201	0.12726	0.377943
d__Bacteria;p__Firmicutes;c__Clostridia;o__Peptococcales;f__Peptococcaceae;g__uncultured	-0.695389	-1.18325	-0.56515	-0.962538	5.02748	-0.166346	0.421561	0.240197	0.465425	0.301175	0.531923
d__Bacteria;p__Firmicutes;c__Clostridia;o__Clostridia_UCG-014;f__Clostridia_UCG-014;g__Clostridia_UCG-014	-1.06764	-1.40002	-0.992932	-0.552458	5.29681	-0.0880999	0.448661	0.24252	0.469088	0.429831	0.635488
d__Bacteria;p__Firmicutes;c__Clostridia;o__Eubacteriales	2.23009	3.07399	1.98298	1.30005	5.38806	0.218307	0.401042	0.238896	0.470951	0.185087	0.455962
d__Bacteria;p__Cyanobacteria;c__Cyanobacteriia	-1.66183	-0.818083	-1.82474	1.13825	4.84054	0.206801	0.393601	0.271539	0.471923	0.255803	0.46667
d__Bacteria;p__Proteobacteria;c__Gammaproteobacteria;o__Enterobacterales;f__Enterobacteriaceae;g__Enterobacter	-1.28494	-0.433271	-1.45898	1.35571	6.8792	0.177282	0.402974	0.236909	0.473398	0.26181	0.492161
d__Bacteria;p__Firmicutes;c__Clostridia;o__Clostridia_UCG-014	-1.1152	-1.45824	-1.02881	-0.790719	5.43459	-0.135872	0.431227	0.267874	0.474026	0.400281	0.613762
d__Bacteria;p__Firmicutes;c__Clostridia;o__Lachnospirales;f__Lachnospiraceae;g__Lachnospiraceae_NK4A136_group	3.0559	0.768689	3.8418	-1.6845	7.75239	-0.204951	0.41369	0.210412	0.476772	0.205433	0.478181
d__Bacteria;p__Proteobacteria;c__Gammaproteobacteria;o__Pasteurellales;f__Pasteurellaceae;g__Actinobacillus	-1.77701	-1.05689	-1.93864	0.990451	4.89412	0.187205	0.399257	0.291412	0.477025	0.242729	0.451906
d__Bacteria;p__Proteobacteria;c__Gammaproteobacteria;o__Burkholderiales;f__Burkholderiaceae;g__Cupriavidus	-1.85343	-1.04719	-2.01334	0.998643	4.41987	0.196628	0.402974	0.304222	0.480585	0.26181	0.463231
d__Bacteria;p__Actinobacteriota;c__Actinobacteria;o__Actinomycetales;f__Actinomycetaceae	3.71643	4.71937	3.58749	1.02578	4.26014	0.21061	0.397026	0.234245	0.480652	0.144749	0.414769
d__Bacteria;p__Patescibacteria;c__Saccharimonadia;o__Saccharimonadales;f__Saccharimonadaceae	-1.12082	-0.124819	-1.31959	1.10335	4.79524	0.205148	0.399257	0.287549	0.482824	0.228502	0.453192
d__Bacteria;p__Firmicutes;c__Clostridia;o__Lachnospirales;f__Lachnospiraceae	13.4564	13.6596	13.3987	-0.0267085	2.22134	-0.00479188	0.49256	0.201432	0.487125	0.924284	0.967474
d__Bacteria;p__Firmicutes;c__Clostridia;o__Clostridia_UCG-014;f__Clostridia_UCG-014	-1.10991	-1.33972	-1.04239	-0.683822	5.48383	-0.104345	0.44461	0.261743	0.489727	0.446491	0.661307
d__Bacteria;p__Firmicutes;c__Bacilli;o__Lactobacillales;__	-1.48907	-0.62847	-1.65177	1.00153	4.5909	0.189162	0.397321	0.287322	0.489933	0.251233	0.471729
d__Bacteria;p__Firmicutes;c__Clostridia;o__Lachnospirales	13.4574	13.6635	13.3946	-0.00924558	2.17686	-0.00271675	0.497024	0.20592	0.492629	0.925832	0.968341
d__Bacteria;p__Firmicutes;c__Clostridia;o__Lachnospirales;f__Lachnospiraceae;g__Frisingicoccus	-0.54177	-0.93057	-0.441298	-0.888193	5.89363	-0.143494	0.433036	0.257121	0.494696	0.363832	0.59957
d__Bacteria;p__Firmicutes;c__Clostridia;o__Lachnospirales;f__Lachnospiraceae;g__Stomatobaculum	-1.79053	-1.13244	-1.91804	0.864768	4.76411	0.162874	0.407435	0.283082	0.495398	0.324355	0.530638
d__Bacteria;p__Firmicutes;c__Clostridia;o__Lachnospirales;f__Lachnospiraceae;g__[Eubacterium]_eligens_group	0.151747	-0.494857	0.368466	-1.05741	8.93667	-0.136524	0.438244	0.231897	0.497078	0.384243	0.627135
d__Bacteria;p__Actinobacteriota;c__Coriobacteriia;o__Coriobacteriales;f__Atopobiaceae;g__Atopobium	-1.21005	-0.486567	-1.3586	1.09218	5.21245	0.182107	0.408922	0.295484	0.50205	0.275659	0.498605
d__Bacteria;p__Proteobacteria;c__Gammaproteobacteria;o__Alteromonadales;f__Alteromonadaceae	-1.86628	-1.18617	-2.01609	0.731069	4.2906	0.154919	0.42974	0.309709	0.505208	0.285491	0.493393
d__Bacteria;p__Bacteroidota;c__Bacteroidia;o__Bacteroidales;f__Prevotellaceae	2.72258	0.253816	3.32391	-1.85549	9.88173	-0.186512	0.416357	0.234231	0.509547	0.258335	0.532742
d__Bacteria;p__Firmicutes;c__Bacilli;o__Lactobacillales;f__Carnobacteriaceae;g__Granulicatella	0.350648	1.45917	0.186734	1.49961	5.57406	0.237094	0.404461	0.277081	0.510741	0.172998	0.426966
d__Bacteria;p__Bacteroidota;c__Bacteroidia;o__Bacteroidales;f__Tannerellaceae	9.74099	9.70522	9.75013	-0.385512	5.08046	-0.0640547	0.440476	0.225745	0.511269	0.478451	0.744248
d__Bacteria;p__Actinobacteriota;c__Actinobacteria;o__Micrococcales;f__Micrococcaceae;g__Rothia	1.02386	2.35972	0.858491	1.46893	6.17896	0.217792	0.407738	0.277994	0.511824	0.192243	0.455703
d__Bacteria;p__Firmicutes;c__Clostridia;o__Lachnospirales;f__Lachnospiraceae;g__Oribacterium	-1.6428	-0.807428	-1.79598	1.12299	5.30918	0.184019	0.411152	0.314952	0.512397	0.275267	0.489197
d__Bacteria;p__Firmicutes;c__Clostridia;o__Oscillospirales;f__Oscillospiraceae;g__Oscillibacter	6.67185	4.92967	6.85056	-1.45267	5.40049	-0.233379	0.386161	0.232206	0.51304	0.121599	0.387329
d__Bacteria;p__Proteobacteria;c__Gammaproteobacteria;o__Pseudomonadales;f__Moraxellaceae;g__Enhydrobacter	-1.87063	-1.10868	-2.01118	0.963501	4.41496	0.181862	0.403274	0.315113	0.513235	0.249058	0.471442
d__Bacteria;p__Firmicutes;c__Bacilli;o__Lactobacillales;f__Carnobacteriaceae;g__Carnobacterium	-1.86411	-1.21866	-1.99339	0.800379	4.68781	0.152547	0.418899	0.308888	0.513647	0.310453	0.521308
d__Bacteria;p__Bacteroidota;c__Bacteroidia;o__Bacteroidales;f__Tannerellaceae;g__Parabacteroides	9.73409	9.69008	9.74449	-0.397609	4.93555	-0.0659433	0.441636	0.229897	0.515164	0.479402	0.745029
d__Bacteria;p__Firmicutes;c__Bacilli;o__Lactobacillales;f__Streptococcaceae;g__Lactococcus	-1.02403	-0.300758	-1.17162	1.30237	6.24141	0.188421	0.408482	0.294049	0.516368	0.316854	0.545987
d__Bacteria;p__Firmicutes;c__Clostridia;o__Peptostreptococcales-Tissierellales;f__Peptostreptococcaceae;g__Terrisporobacter	-1.20847	-0.511544	-1.34034	0.931682	6.43009	0.118186	0.424107	0.26987	0.51705	0.350175	0.580881
d__Bacteria;p__Proteobacteria;c__Gammaproteobacteria;o__Alteromonadales	-1.84266	-1.12483	-1.98381	1.00152	4.451	0.1975	0.411152	0.316065	0.517425	0.288049	0.498465
d__Bacteria;p__Firmicutes;c__Clostridia;o__Christensenellales;f__Christensenellaceae;g__uncultured	0.879041	-0.11745	1.14697	-1.23013	5.38834	-0.217268	0.405506	0.272729	0.51835	0.207206	0.460697
d__Bacteria;p__Firmicutes;c__Clostridia;o__Lachnospirales;f__Lachnospiraceae;g__Lactonifactor	0.270908	-0.950415	0.613632	-1.6054	5.45225	-0.245579	0.397026	0.289266	0.519138	0.184624	0.417539
d__Bacteria;p__Verrucomicrobiota;c__Lentisphaeria	-0.877337	-1.40215	-0.739565	-1.10975	4.7834	-0.201742	0.398513	0.29879	0.519487	0.317832	0.541438
d__Bacteria;p__Firmicutes;c__Bacilli;o__Erysipelotrichales;f__Erysipelatoclostridiaceae	7.88183	8.20639	7.84466	-0.149533	3.91793	-0.0285216	0.485863	0.233877	0.519551	0.934332	0.972756
d__Bacteria;p__Verrucomicrobiota;c__Lentisphaeria;o__Victivallales	-0.909335	-1.36221	-0.798827	-0.862256	4.95838	-0.154349	0.427509	0.299561	0.520241	0.330563	0.552849
d__Bacteria;p__Proteobacteria;c__Gammaproteobacteria;o__Burkholderiales;f__Comamonadaceae;g__Comamonas	-1.84951	-1.20553	-1.978	0.830452	4.59017	0.160361	0.414126	0.316554	0.520529	0.326614	0.537621
d__Bacteria;p__Bacteroidota;c__Bacteroidia;o__Bacteroidales;f__Prevotellaceae;g__Prevotellaceae_UCG-003	-1.76465	-1.17579	-1.90759	0.830278	4.47711	0.153251	0.419331	0.321611	0.521274	0.332882	0.544402
d__Bacteria;p__Actinobacteriota;c__Actinobacteria;o__Corynebacteriales;f__Mycobacteriaceae;g__Mycobacterium	-1.8498	-1.1738	-1.97554	0.819681	4.32655	0.169443	0.423048	0.32531	0.52159	0.302424	0.51532
d__Bacteria;p__Firmicutes;c__Negativicutes;o__Veillonellales-Selenomonadales;f__Veillonellaceae;g__Veillonellaceae	-1.81439	-1.23962	-1.93418	0.852939	4.35695	0.153003	0.410714	0.313189	0.522502	0.312867	0.534054
Unassigned;__;__;__;__;__	-1.65687	-0.972472	-1.79336	0.794746	4.44153	0.159816	0.408482	0.333039	0.525288	0.30681	0.519383
d__Bacteria;p__Actinobacteriota;c__Actinobacteria;o__Propionibacteriales	-1.83949	-1.33994	-1.94843	0.70651	4.39864	0.148763	0.423792	0.335735	0.526158	0.333688	0.545897
d__Bacteria;p__Proteobacteria;c__Alphaproteobacteria;o__Rickettsiales;f__Mitochondria;g__Mitochondria	-1.80644	-1.2962	-1.92197	0.894724	4.53279	0.164128	0.416357	0.335872	0.527951	0.318136	0.531074
d__Bacteria;p__Firmicutes;c__Bacilli;o__Erysipelotrichales	9.02203	9.60807	8.90148	0.0683423	3.22512	0.0165191	0.489963	0.240632	0.52869	0.937257	0.973118
d__Bacteria;p__Actinobacteriota;c__Actinobacteria;o__Micrococcales;f__Microbacteriaceae;__	-1.87276	-1.17967	-1.9934	0.853607	4.44426	0.161223	0.415613	0.328007	0.529904	0.283254	0.503991
d__Bacteria;p__Proteobacteria;c__Alphaproteobacteria;o__Rickettsiales	-1.83902	-1.19971	-1.96208	0.923043	4.40647	0.197143	0.401042	0.333504	0.532654	0.314245	0.538051
d__Bacteria;p__Firmicutes;c__Clostridia;o__Lachnospirales;f__Lachnospiraceae;g__Anaerosporobacter	-1.83969	-1.14754	-1.99297	0.982493	4.27642	0.193876	0.406691	0.343114	0.53299	0.293454	0.507141
d__Bacteria;p__Firmicutes;c__Clostridia;o__Lachnospirales;f__Lachnospiraceae;g__Robinsoniella	-1.87539	-1.23692	-2.01177	0.759553	4.42107	0.140316	0.425279	0.336377	0.533973	0.312947	0.52094
d__Bacteria;p__Proteobacteria;c__Alphaproteobacteria;o__Rhizobiales;f__Beijerinckiaceae	-1.85182	-1.16777	-1.97637	0.570119	4.47801	0.105085	0.437918	0.354934	0.534873	0.327106	0.524005
d__Bacteria;p__Firmicutes;c__Clostridia;o__Oscillospirales;f__Oscillospiraceae;g__Flavonifractor	6.63138	6.42877	6.64644	-0.275969	4.44048	-0.050119	0.469145	0.253315	0.535583	0.648752	0.842528
d__Bacteria;p__Patescibacteria;c__Saccharimonadia;o__Saccharimonadales	-0.955982	-0.176362	-1.12889	0.875333	4.73411	0.163485	0.420074	0.344922	0.537165	0.33199	0.56002
d__Bacteria;p__Proteobacteria;c__Gammaproteobacteria;o__Enterobacterales;f__Enterobacteriaceae;g__Raoultella	-1.59367	-0.748345	-1.75225	1.00442	5.33046	0.164145	0.420387	0.314598	0.537802	0.277229	0.507807
d__Bacteria;p__Firmicutes;c__Clostridia;o__Peptostreptococcales-Tissierellales;f__Peptostreptococcaceae;g__Paraclostridium	-1.83907	-1.23145	-1.9552	0.892917	4.88147	0.138379	0.404762	0.325086	0.539011	0.329822	0.545707
d__Bacteria;p__Actinobacteriota;c__Actinobacteria;o__Propionibacteriales;f__Propionibacteriaceae	-1.85572	-1.209	-1.98446	0.941188	4.55515	0.183914	0.408922	0.341649	0.540029	0.296928	0.516182
Unassigned;__;__;__;__	-1.61142	-1.01708	-1.73124	0.776156	4.34864	0.153363	0.43197	0.341209	0.540167	0.341811	0.548019
d__Bacteria;p__Proteobacteria;c__Gammaproteobacteria;o__Burkholderiales;f__Burkholderiaceae;g__Lautropia	-1.6973	-1.00156	-1.83975	0.901614	4.53363	0.15404	0.419331	0.35365	0.54097	0.303104	0.519952
d__Bacteria;p__Firmicutes;c__Clostridia;o__Oscillospirales;f__Ruminococcaceae;g__CAG-352	-0.989388	-1.0724	-0.973246	-0.496134	7.00697	-0.061255	0.466171	0.311907	0.541979	0.51137	0.722464
d__Bacteria;p__Firmicutes;c__Bacilli;o__Erysipelotrichales;f__Erysipelotrichaceae;g__Allobaculum	-1.85496	-1.13069	-1.99646	0.792669	4.46735	0.175471	0.416357	0.363657	0.548045	0.305556	0.514143
d__Bacteria;p__Firmicutes;c__Clostridia;o__Oscillospirales;f__Ruminococcaceae;g__DTU089	2.27158	0.479823	2.62937	-1.47056	6.14196	-0.234005	0.386905	0.293118	0.5481	0.176929	0.441186
d__Bacteria;p__Actinobacteriota;c__Actinobacteria;o__Corynebacteriales;f__Mycobacteriaceae	-1.88478	-1.1495	-2.02659	0.926056	4.4029	0.191421	0.397321	0.359936	0.549363	0.317441	0.522634
d__Bacteria;p__Proteobacteria;c__Alphaproteobacteria;o__Rhizobiales;f__Beijerinckiaceae;g__Methylobacterium-Methylorubrum	-1.81728	-1.19051	-1.94607	0.734244	4.5034	0.15401	0.426339	0.352023	0.550743	0.339781	0.54208
d__Bacteria;p__Firmicutes;c__Clostridia;o__Oscillospirales;f__Ruminococcaceae;g__Faecalibacterium	9.47607	5.97251	9.55811	-0.762168	11.2934	-0.0768786	0.455762	0.271448	0.552091	0.585269	0.800961
d__Bacteria;p__Synergistota;c__Synergistia;o__Synergistales;f__Synergistaceae;g__Cloacibacillus	-1.15979	-1.33325	-1.11353	-0.602396	5.11362	-0.101297	0.445353	0.3302	0.55211	0.446424	0.66245
d__Bacteria;p__Firmicutes;c__Bacilli;o__Erysipelotrichales;f__Erysipelatoclostridiaceae;__	-1.84077	-1.17613	-1.96744	0.745059	4.52027	0.148201	0.427827	0.364768	0.556906	0.340461	0.543959
d__Bacteria;__;__;__;__;__	-1.71178	-1.08495	-1.85828	0.729103	4.19365	0.143334	0.412946	0.381955	0.557771	0.32999	0.544023
d__Bacteria;p__Firmicutes;c__Bacilli;o__Lactobacillales;f__Aerococcaceae;g__Abiotrophia	-1.83319	-1.21409	-1.95739	0.647451	4.41909	0.131539	0.438988	0.357319	0.558087	0.33565	0.549337
d__Bacteria;p__Actinobacteriota;c__Coriobacteriia;o__Coriobacteriales;f__Eggerthellaceae;g__Slackia	-0.328122	-0.638464	-0.250206	-0.992853	6.37488	-0.135272	0.442379	0.310429	0.558222	0.440246	0.669304
d__Bacteria;p__Actinobacteriota;c__Actinobacteria;o__Micrococcales;f__Microbacteriaceae	-1.87347	-1.22236	-1.97982	0.612771	4.34252	0.126609	0.434201	0.358919	0.558837	0.311648	0.533861
d__Bacteria;__;__;__	-1.77983	-1.20291	-1.89337	0.715198	4.17799	0.156036	0.423792	0.349172	0.560311	0.37418	0.597141
d__Bacteria;p__Firmicutes;c__Clostridia;o__Peptostreptococcales-Tissierellales;f__Peptostreptococcaceae;g__Peptoclostridium	-1.85334	-1.23878	-1.95519	0.65751	4.82946	0.120608	0.427083	0.343091	0.560525	0.35098	0.568165
d__Bacteria;p__Firmicutes;c__Clostridia;o__Eubacteriales;f__Anaerofustaceae	-0.498227	0.305447	-0.63599	0.872579	4.59179	0.171654	0.412202	0.351559	0.560984	0.323492	0.551435
d__Bacteria;p__Proteobacteria;c__Alphaproteobacteria;o__Rickettsiales;f__Mitochondria	-1.82891	-1.21032	-1.94369	0.682019	4.61756	0.131049	0.427083	0.377358	0.560995	0.361507	0.569166
d__Bacteria;p__Actinobacteriota;c__Coriobacteriia;o__Coriobacteriales;f__Eggerthellaceae;__	-1.77643	-1.16424	-1.8814	0.71914	4.51898	0.131491	0.429315	0.362397	0.563627	0.344324	0.570395
d__Bacteria;p__Proteobacteria;c__Alphaproteobacteria;o__Rhizobiales	-1.87626	-1.34715	-1.99453	0.633692	4.58608	0.126093	0.431548	0.376658	0.565462	0.349544	0.565485
Unassigned;__	-1.66147	-1.05701	-1.78804	0.804838	4.41014	0.15326	0.420074	0.378448	0.565489	0.345065	0.554385
d__Bacteria;p__Bacteroidota;c__Bacteroidia;o__Bacteroidales;f__Marinifilaceae;g__Butyricimonas	2.98519	0.729983	4.28587	-1.3999	7.4433	-0.181078	0.39777	0.310483	0.565608	0.192328	0.458207
d__Bacteria;p__Desulfobacterota;c__Desulfovibrionia;o__Desulfovibrionales;f__Desulfovibrionaceae;g__uncultured	-0.72632	-1.15423	-0.633575	-0.735502	4.9383	-0.126326	0.434524	0.347761	0.566176	0.359383	0.586228
d__Bacteria;p__Firmicutes;c__Bacilli;o__Erysipelotrichales;f__Erysipelotrichaceae;__	-1.79784	-1.27706	-1.91951	0.640591	4.32143	0.124312	0.432292	0.37328	0.566387	0.366714	0.578051
d__Bacteria;p__Firmicutes;c__Bacilli;o__Bacillales;f__Planococcaceae	-1.86656	-1.25219	-1.97414	0.618661	4.40014	0.116891	0.43378	0.358888	0.568867	0.32283	0.548315
d__Bacteria;p__Actinobacteriota;c__Actinobacteria;o__Propionibacteriales;f__Propionibacteriaceae;g__Cutibacterium	-1.80615	-1.17877	-1.93847	0.704644	4.39432	0.143565	0.428571	0.37881	0.569435	0.330898	0.54864
d__Bacteria;p__Verrucomicrobiota;c__Lentisphaeria;o__Victivallales;f__Victivallaceae	-0.997544	-1.42926	-0.877589	-0.724047	4.77434	-0.134476	0.431227	0.358632	0.570966	0.347851	0.576092
d__Bacteria;p__Firmicutes;c__Clostridia;o__Oscillospirales;__;__	-0.899247	-1.37405	-0.767427	-0.984487	4.63973	-0.181432	0.4	0.357846	0.571322	0.332554	0.551016
d__Bacteria;p__Proteobacteria;c__Gammaproteobacteria;o__Alteromonadales;f__Alteromonadaceae;g__Alishewanella	-1.82939	-1.14671	-1.96041	0.855962	4.31363	0.168349	0.412639	0.388901	0.573711	0.313344	0.524366
d__Bacteria;p__Firmicutes;__	-1.85746	-1.28611	-1.96712	0.640624	4.26661	0.125216	0.440476	0.384085	0.575626	0.365231	0.580749
d__Bacteria;p__Actinobacteriota;c__Actinobacteria;o__Micrococcales;f__Micrococcaceae;g__Kocuria	-1.85094	-1.31103	-1.95992	0.704506	4.45006	0.137943	0.431227	0.380483	0.576075	0.354573	0.565522
d__Bacteria;p__Firmicutes;c__Clostridia;o__Peptostreptococcales-Tissierellales;f__Peptostreptococcales-Tissierellales	-0.0958851	-0.710169	0.0621537	-1.08224	5.94345	-0.165417	0.428996	0.340103	0.576371	0.394013	0.631422
d__Bacteria;p__Firmicutes;c__Bacilli;o__Lactobacillales;f__Streptococcaceae;g__Lactovum	-1.88405	-1.21109	-2.01637	0.809162	4.53549	0.154055	0.421875	0.38469	0.57715	0.317763	0.533322
Unassigned;__;__	-1.64652	-1.07624	-1.754	0.870942	4.32365	0.170936	0.414126	0.377064	0.577439	0.342745	0.55695
d__Bacteria;p__Firmicutes;c__Bacilli;o__Erysipelotrichales;f__Erysipelotrichaceae;g__Faecalitalea	-0.0934207	0.645652	-0.238409	1.10243	6.53975	0.163685	0.421875	0.361248	0.578085	0.358375	0.60002
d__Bacteria;p__Proteobacteria;c__Gammaproteobacteria;o__Enterobacterales;__;__	-1.77531	-1.16	-1.89053	0.738638	4.65078	0.138381	0.424535	0.38673	0.580087	0.370743	0.584872
d__Bacteria;p__Firmicutes;c__Syntrophomonadia;o__Syntrophomonadales	-1.80523	-1.28316	-1.92556	0.692032	4.30132	0.156142	0.423048	0.385538	0.580229	0.343788	0.563689
d__Bacteria;p__Proteobacteria;c__Gammaproteobacteria;o__Enterobacterales;f__Yersiniaceae	-1.83172	-1.30565	-1.94487	0.59693	4.26282	0.121365	0.447584	0.395469	0.582535	0.369199	0.579762
d__Bacteria;p__Bacteroidota;c__Bacteroidia;o__Bacteroidales;f__Bacteroidales_Incertae_Sedis;g__Phocaeicola	-1.82062	-1.30102	-1.93749	0.454862	4.26926	0.0906399	0.453125	0.384817	0.582863	0.35547	0.57613
d__Bacteria;p__Firmicutes;c__Clostridia;o__Oscillospirales;f__Butyricicoccaceae;g__UCG-009	0.143732	-0.79982	0.418196	-1.21557	5.16396	-0.21612	0.398513	0.353264	0.583444	0.234555	0.477448
d__Bacteria;p__Spirochaetota;c__Spirochaetia;o__Spirochaetales;f__Spirochaetaceae;g__Treponema	-1.84403	-1.37471	-1.9299	0.660835	4.34668	0.12028	0.42974	0.395548	0.584771	0.384515	0.592184
d__Bacteria;p__Firmicutes;c__Clostridia;o__Peptostreptococcales-Tissierellales;f__Peptostreptococcales-Tissierellales;g__Helcococcus	-1.85009	-1.39302	-1.9463	0.581729	4.29438	0.116353	0.434201	0.398943	0.584869	0.419626	0.624266
d__Bacteria;p__Verrucomicrobiota;c__Verrucomicrobiae;o__Opitutales;f__Puniceicoccaceae;__	-1.81883	-1.38078	-1.91355	0.534497	4.32517	0.118189	0.444196	0.39553	0.585132	0.403274	0.611326
d__Bacteria;p__Firmicutes;c__Clostridia;o__Lachnospirales;f__Lachnospiraceae;g__Shuttleworthia	-0.345179	0.600396	-0.547105	1.15766	5.91745	0.178789	0.424107	0.36491	0.586298	0.33718	0.58525
d__Bacteria;p__Firmicutes;c__Clostridia;o__Peptostreptococcales-Tissierellales;__	-1.87821	-1.46642	-1.96649	0.536208	4.30324	0.104467	0.449814	0.386796	0.586424	0.386881	0.605558
d__Bacteria;p__Firmicutes;c__Clostridia	14.184	14.5068	14.13	0.210325	1.23465	0.0632412	0.420074	0.299086	0.587826	0.33713	0.62995
d__Bacteria;p__Patescibacteria;c__Saccharimonadia	-0.912486	-0.160736	-1.08503	0.72578	4.75872	0.143969	0.426022	0.382229	0.588172	0.368513	0.59598
d__Bacteria;p__Firmicutes;c__Bacilli;o__Lactobacillales;f__Aerococcaceae	-1.86939	-1.21104	-1.9968	0.703995	4.50556	0.13459	0.423363	0.393827	0.588559	0.342013	0.556397
d__Bacteria;p__Proteobacteria;c__Gammaproteobacteria;o__Cardiobacteriales	-1.87152	-1.41052	-1.96517	0.536742	4.31209	0.0994356	0.451637	0.406089	0.591268	0.388735	0.59122
d__Bacteria;p__Firmicutes;c__Clostridia;o__Oscillospirales;__	-0.907577	-1.3893	-0.775502	-0.758843	4.60875	-0.136045	0.434524	0.382717	0.591407	0.351988	0.571744
d__Bacteria;p__Firmicutes;c__Clostridia;o__Peptostreptococcales-Tissierellales;f__Anaerovoracaceae;g__uncultured	-1.84376	-1.36714	-1.93085	0.598459	4.03912	0.139069	0.431548	0.394172	0.591753	0.386454	0.602459
d__Bacteria;p__Firmicutes;c__Clostridia;o__Peptococcales;f__Peptococcaceae;__	-1.8547	-1.341	-1.97881	0.662141	4.25232	0.120576	0.431548	0.39507	0.592398	0.393664	0.598438
d__Bacteria;p__Firmicutes;c__Clostridia;o__Oscillospirales;f__Ruminococcaceae;g__[Eubacterium]_siraeum_group	-1.03095	-1.21532	-0.976767	-0.273456	5.78235	-0.0415156	0.47619	0.367397	0.592987	0.502741	0.705745
d__Bacteria;p__Actinobacteriota;c__Coriobacteriia;o__Coriobacteriales;f__uncultured;g__uncultured	-1.81427	-1.36312	-1.9121	0.483138	4.30933	0.095651	0.450893	0.397214	0.59308	0.403356	0.612417
Unassigned	-1.59189	-0.966756	-1.71018	0.701444	4.28766	0.125681	0.425279	0.405521	0.593119	0.375254	0.581751
d__Bacteria;p__Proteobacteria;c__Gammaproteobacteria;o__Burkholderiales;f__Oxalobacteraceae;__	-1.87221	-1.36003	-1.96945	0.573529	4.26345	0.121422	0.435268	0.404066	0.594982	0.40392	0.607385
d__Bacteria;p__Proteobacteria;c__Gammaproteobacteria;o__Enterobacterales;f__Yersiniaceae;__	-1.86359	-1.39188	-1.93763	0.391343	4.37925	0.0678252	0.459821	0.398852	0.595218	0.428955	0.636119
d__Bacteria;p__Bacteroidota;c__Bacteroidia;__;__;__	-1.85948	-1.32393	-1.96991	0.427738	4.40001	0.0894505	0.453869	0.396418	0.595896	0.393576	0.611801
d__Bacteria;p__Firmicutes;c__Bacilli;o__Lactobacillales;f__Carnobacteriaceae;g__Dolosigranulum	-1.85299	-1.40855	-1.94172	0.519086	4.41556	0.0935139	0.445353	0.398081	0.596219	0.382919	0.593959
d__Bacteria;p__Firmicutes;c__Syntrophomonadia	-1.88376	-1.34729	-1.96026	0.668485	4.34445	0.13134	0.434201	0.41104	0.596398	0.373815	0.57955
d__Bacteria;p__Proteobacteria;c__Gammaproteobacteria;o__Burkholderiales;__	-1.84071	-1.40701	-1.92069	0.502639	4.19372	0.104956	0.449071	0.401008	0.596967	0.362687	0.590135
d__Bacteria;p__Bacteroidota;c__Bacteroidia;o__Bacteroidales;f__Bacteroidales_Incertae_Sedis	-1.8202	-1.38737	-1.90425	0.554619	4.26677	0.115027	0.443452	0.402996	0.597092	0.388117	0.605176
d__Bacteria;p__Bacteroidota;c__Bacteroidia;o__Bacteroidales;f__Dysgonomonadaceae;g__Dysgonomonas	-1.87151	-1.37182	-1.9618	0.597042	4.43704	0.114414	0.436012	0.407184	0.59801	0.396697	0.606929
d__Bacteria;p__Firmicutes;c__Clostridia;o__Peptostreptococcales-Tissierellales;f__Anaerovoracaceae;g__Anaerovorax	-1.82423	-1.46833	-1.89418	0.439842	4.3684	0.0954	0.443866	0.398379	0.598101	0.420561	0.628572
d__Bacteria;p__Proteobacteria;c__Gammaproteobacteria;o__Alteromonadales;f__Shewanellaceae;g__Shewanella	-1.88604	-1.49383	-1.98084	0.476374	4.2047	0.0921663	0.452045	0.40408	0.599009	0.389408	0.605236
d__Bacteria;p__Proteobacteria;c__Gammaproteobacteria;o__Cardiobacteriales;f__Cardiobacteriaceae	-1.82199	-1.2758	-1.93287	0.547669	4.39882	0.113548	0.443866	0.408519	0.599408	0.369335	0.589898
d__Bacteria;p__Bacteroidota;c__Bacteroidia;__;__	-1.84355	-1.45051	-1.934	0.536982	4.24441	0.107794	0.438662	0.387541	0.599485	0.375864	0.599055
Unassigned;__;__;__	-1.67175	-1.14397	-1.77173	0.745644	4.43333	0.155443	0.425279	0.406174	0.599591	0.396972	0.608381
d__Bacteria;p__Firmicutes;c__Negativicutes;o__Veillonellales-Selenomonadales;f__Veillonellaceae;g__Negativicoccus	-1.78719	-1.34554	-1.88549	0.628903	4.43394	0.120223	0.434944	0.397406	0.599679	0.368115	0.581669
d__Bacteria;p__Firmicutes;c__Negativicutes;o__Veillonellales-Selenomonadales;f__Selenomonadaceae;g__uncultured	-1.84252	-1.38951	-1.91893	0.574201	4.35471	0.11359	0.440476	0.386079	0.600279	0.375378	0.605774
d__Bacteria;p__Firmicutes;c__Bacilli;o__Erysipelotrichales;f__Erysipelotrichaceae;g__Turicibacter	0.212334	0.539449	0.13366	1.09992	7.66263	0.130428	0.440149	0.357066	0.601036	0.426225	0.669364
d__Bacteria;p__Firmicutes;c__Bacilli;o__Erysipelotrichales;f__Erysipelatoclostridiaceae;g__UCG-004	-1.85367	-1.31483	-1.96934	0.529197	4.32345	0.111619	0.443452	0.408992	0.601317	0.38713	0.594167
d__Bacteria;p__Firmicutes;c__Clostridia;o__Oscillospirales;f__Ruminococcaceae;g__Ruminococcus	1.66963	0.62602	2.24216	-0.925513	9.24672	-0.0967005	0.44494	0.337561	0.601369	0.387579	0.644756
d__Bacteria;p__Firmicutes;c__Bacilli;o__Bacillales;f__Planococcaceae;g__Kurthia	-1.87605	-1.39078	-1.98094	0.625214	4.3337	0.128006	0.432292	0.416441	0.601689	0.389991	0.598604
d__Bacteria;p__Firmicutes;c__Bacilli;o__Staphylococcales	0.192725	1.0047	0.0553897	0.614469	6.36042	0.0827655	0.455019	0.366889	0.602251	0.428381	0.665835
d__Archaea;p__Thermoplasmatota;c__Thermoplasmata;o__Methanomassiliicoccales	-1.82815	-1.44798	-1.92275	0.464724	4.34782	0.0896146	0.450149	0.403789	0.602974	0.425828	0.63356
d__Bacteria;p__Firmicutes;c__Bacilli;o__Erysipelotrichales;f__Erysipelatoclostridiaceae;g__Erysipelatoclostridiaceae	-1.89415	-1.45801	-1.98271	0.587384	4.34593	0.123429	0.434944	0.406756	0.603228	0.397882	0.605389
d__Bacteria;p__Actinobacteriota;c__Coriobacteriia;o__Coriobacteriales;f__Eggerthellaceae;g__Cryptobacterium	-1.86308	-1.52965	-1.9214	0.378984	4.31398	0.0841091	0.458333	0.401525	0.603239	0.419875	0.631629
d__Bacteria;p__Firmicutes;c__Clostridia;o__Eubacteriales;f__Anaerofustaceae;g__Anaerofustis	-0.531997	0.244437	-0.666547	0.881033	4.66401	0.155379	0.417411	0.404809	0.60331	0.367976	0.588434
d__Bacteria;p__Proteobacteria;c__Gammaproteobacteria;o__Burkholderiales;f__Comamonadaceae	-1.79029	-1.23055	-1.90331	0.856793	4.59501	0.155426	0.420387	0.398157	0.603685	0.368893	0.585788
d__Bacteria;p__Firmicutes;c__Clostridia;o__Lachnospirales;f__Lachnospiraceae;g__Tyzzerella	3.75722	1.11558	4.86159	-1.59072	8.85447	-0.188127	0.423792	0.335797	0.603784	0.352	0.628351
d__Bacteria;p__Firmicutes;c__Negativicutes;o__Veillonellales-Selenomonadales;f__Selenomonadaceae	-0.87017	-0.843012	-0.878299	-0.409728	7.04842	-0.0501966	0.471726	0.361751	0.604395	0.560879	0.759719
d__Bacteria;p__Actinobacteriota;c__Coriobacteriia;o__Coriobacteriales;f__Eggerthellaceae;g__Parvibacter	-1.78933	-1.38472	-1.87425	0.342167	4.29303	0.0655141	0.467262	0.401784	0.604485	0.424884	0.637947
d__Bacteria;p__Proteobacteria;c__Gammaproteobacteria;o__Burkholderiales;f__Aquaspirillaceae;g__Microvirgula	-1.81119	-1.31558	-1.91763	0.542767	4.2523	0.114251	0.44494	0.418571	0.604813	0.419034	0.61898
d__Bacteria;p__Firmicutes;__;__	-1.8511	-1.4109	-1.94193	0.416899	4.35707	0.0852907	0.454275	0.40987	0.605203	0.405625	0.61207
d__Bacteria;p__Proteobacteria;c__Gammaproteobacteria;o__Burkholderiales;f__Neisseriaceae;g__Kingella	-1.9248	-1.43204	-2.02433	0.456197	4.34058	0.0923473	0.44684	0.419634	0.605437	0.405544	0.610155
d__Bacteria;p__Bacteroidota;c__Bacteroidia;o__Bacteroidales;f__Prevotellaceae;g__Prevotellaceae_Ga6A1_group	-1.82444	-1.41474	-1.91877	0.518019	4.23828	0.109603	0.442708	0.404809	0.605442	0.374464	0.596804
d__Bacteria;p__Proteobacteria;c__Gammaproteobacteria;o__Aeromonadales;f__Succinivibrionaceae;g__uncultured	-1.85305	-1.32146	-1.95242	0.682714	4.32105	0.14547	0.422619	0.425716	0.605832	0.403395	0.608832
d__Bacteria;p__Bacteroidota;c__Bacteroidia;o__Bacteroidales;f__Prevotellaceae;g__Alloprevotella	-1.40793	-1.49995	-1.39126	-0.342105	5.18471	-0.0663765	0.465774	0.386063	0.605965	0.537315	0.734855
d__Bacteria;p__Firmicutes;c__Clostridia;o__Clostridia;f__Hungateiclostridiaceae;g__Fastidiosipila	-1.8298	-1.32787	-1.93605	0.492058	4.24857	0.0953511	0.452381	0.409289	0.606161	0.404453	0.622349
d__Bacteria;p__Proteobacteria;c__Gammaproteobacteria;o__Enterobacterales;__	-1.79312	-1.25635	-1.90212	0.614534	4.72549	0.0996499	0.440892	0.412468	0.606781	0.395685	0.609274
d__Bacteria;p__Patescibacteria;c__Saccharimonadia;o__Saccharimonadales;f__Saccharimonadales;g__Saccharimonadales	-1.69946	-1.30203	-1.77051	0.372209	4.37855	0.0810417	0.463197	0.408397	0.606834	0.422486	0.642352
d__Bacteria;p__Firmicutes;c__Clostridia;o__Lachnospirales;f__Lachnospiraceae;g__Agathobacter	0.278189	-0.385712	0.445531	-0.976073	9.10057	-0.107748	0.449405	0.352328	0.607007	0.414436	0.657868
d__Bacteria;p__Firmicutes;c__Clostridia;o__Lachnospirales;f__Lachnospiraceae;g__Catonella	-1.79062	-1.28473	-1.89409	0.47135	4.20436	0.100316	0.443452	0.407826	0.607057	0.386039	0.603188
d__Bacteria;p__Patescibacteria	-0.933712	-0.163976	-1.09555	0.636463	4.76736	0.127068	0.446429	0.412129	0.607822	0.34211	0.579444
d__Bacteria;p__Synergistota;c__Synergistia;o__Synergistales;f__Synergistaceae;g__Fretibacterium	-1.7981	-1.40113	-1.88684	0.525804	4.36241	0.102528	0.440892	0.400049	0.608138	0.42187	0.640181
d__Bacteria;p__Bacteroidota;c__Bacteroidia;o__Bacteroidales;f__Prevotellaceae;g__Prevotellaceae_UCG-001	-1.81765	-1.3562	-1.92398	0.425733	4.30805	0.0894262	0.455019	0.412581	0.608317	0.409091	0.615228
d__Bacteria;p__Firmicutes;c__Clostridia;o__Lachnospirales;f__Lachnospiraceae;g__Lachnospiraceae_UCG-008	-1.81232	-1.389	-1.90937	0.576246	4.30416	0.121186	0.437918	0.41902	0.608409	0.400368	0.617692
d__Bacteria;__	-1.73263	-1.2538	-1.82653	0.654331	4.26576	0.134506	0.435688	0.40995	0.608427	0.394858	0.613605
d__Bacteria;p__Actinobacteriota;c__Actinobacteria;o__Actinomycetales;f__Actinomycetaceae;g__Actinotignum	-1.82642	-1.36641	-1.93398	0.420018	4.38816	0.0840118	0.447584	0.411684	0.609091	0.40632	0.615132
d__Bacteria;p__Proteobacteria;c__Gammaproteobacteria;o__Burkholderiales;f__Aquaspirillaceae	-1.86631	-1.34677	-1.96726	0.569155	4.26263	0.108624	0.436756	0.418106	0.609507	0.411704	0.611725
d__Bacteria;p__Actinobacteriota;c__Actinobacteria;o__Corynebacteriales;f__Corynebacteriaceae;g__Lawsonella	-1.79428	-1.33047	-1.89875	0.625629	4.1359	0.136683	0.43378	0.422117	0.609633	0.404708	0.615062
d__Bacteria;p__Firmicutes;c__Clostridia;o__uncultured;f__uncultured	-1.81495	-1.39549	-1.90048	0.609473	4.31742	0.116282	0.44122	0.410611	0.609655	0.419275	0.628272
d__Bacteria;p__Bacteroidota;c__Bacteroidia;o__Bacteroidales;f__uncultured;g__uncultured	-1.7895	-1.3482	-1.88501	0.619663	4.44679	0.118669	0.44122	0.414844	0.609733	0.409715	0.626136
d__Archaea;p__Thermoplasmatota;c__Thermoplasmata	-1.75019	-1.25338	-1.86264	0.5304	4.27534	0.101986	0.437175	0.418673	0.60983	0.413967	0.614625
d__Bacteria;p__Actinobacteriota;c__Coriobacteriia;o__Coriobacteriales;f__Eggerthellaceae;g__Gordonibacter	0.740551	2.12859	0.436546	0.681092	5.60555	0.114355	0.440476	0.384878	0.610389	0.449799	0.694923
d__Bacteria;p__Bacteroidota;c__Bacteroidia;o__Bacteroidales;f__Prevotellaceae;g__Prevotellaceae_NK3B31_group	-1.62392	-0.95924	-1.74104	0.747537	5.69377	0.101486	0.428996	0.384242	0.610425	0.350165	0.567759
d__Bacteria;p__Actinobacteriota;c__Actinobacteria;o__Actinomycetales;f__Actinomycetaceae;g__Mobiluncus	-1.8002	-1.40652	-1.88334	0.462126	4.26118	0.089429	0.446429	0.419793	0.6105	0.422688	0.62442
d__Bacteria;p__Desulfobacterota;c__Desulfovibrionia;o__Desulfovibrionales;f__Desulfovibrionaceae;__	-1.71737	-1.46185	-1.77162	0.184519	4.37093	0.0350853	0.482143	0.407989	0.611126	0.435946	0.641822
d__Bacteria;p__Firmicutes;c__Bacilli;o__Erysipelotrichales;f__Erysipelotrichaceae;g__Erysipelotrichaceae_UCG-006	-1.84604	-1.42381	-1.92659	0.551013	4.26417	0.10524	0.440476	0.428656	0.611747	0.423373	0.622423
d__Bacteria;p__Firmicutes;c__Clostridia;__;__;__	-0.290593	-0.777071	-0.170901	-0.833653	4.79469	-0.157473	0.424535	0.383346	0.612362	0.366391	0.601684
d__Bacteria;p__Proteobacteria;c__Gammaproteobacteria;o__Alteromonadales;f__Shewanellaceae	-1.82572	-1.40137	-1.92091	0.41991	4.15751	0.0902066	0.446429	0.405646	0.613257	0.396337	0.617245
d__Bacteria;p__Firmicutes;c__Clostridia;o__Oscillospirales;f__Ruminococcaceae;g__Candidatus_Soleaferrea	0.927364	0.138705	1.09319	-0.777846	4.29019	-0.160475	0.418899	0.390054	0.613534	0.295037	0.545669
d__Bacteria;p__Firmicutes;c__Negativicutes;o__Veillonellales-Selenomonadales;f__Veillonellaceae;__	-1.78753	-1.37463	-1.88741	0.532357	4.27047	0.10925	0.445685	0.421225	0.614054	0.398179	0.613867
d__Bacteria;p__Bacteroidota;c__Bacteroidia;o__Bacteroidales;f__Tannerellaceae;g__Tannerellaceae	-1.86247	-1.39783	-1.96405	0.483012	4.32439	0.0881386	0.448661	0.431146	0.614914	0.387917	0.60568
d__Bacteria;p__Bacteroidota;c__Bacteroidia;o__Bacteroidales;__	-1.81105	-1.28716	-1.92423	0.520333	4.37291	0.0991291	0.44494	0.408152	0.615058	0.382204	0.59355
d__Bacteria;p__Firmicutes;c__Clostridia;o__Oscillospirales;f__Oscillospiraceae;g__Papillibacter	-1.50267	-1.12745	-1.59057	0.422211	4.38132	0.0908053	0.46131	0.428567	0.617416	0.433448	0.63998
d__Bacteria;p__Actinobacteriota;c__Coriobacteriia;o__Coriobacteriales;__	-1.21405	-1.3871	-1.16528	-0.385657	4.94877	-0.0817849	0.46503	0.395786	0.619068	0.464635	0.681494
d__Bacteria;p__Bacteroidota;c__Bacteroidia;o__Bacteroidales;f__Marinifilaceae;__	-1.80363	-1.35603	-1.89626	0.659179	4.16968	0.129757	0.441636	0.429544	0.619226	0.408108	0.614597
d__Bacteria;p__Spirochaetota;c__Spirochaetia;o__Spirochaetales	-1.81738	-1.32497	-1.92686	0.704121	4.23369	0.156899	0.41369	0.429564	0.619328	0.372196	0.587803
d__Bacteria;p__Firmicutes;c__Clostridia;o__Peptostreptococcales-Tissierellales	8.37934	7.78308	8.46631	-0.470347	4.73684	-0.077891	0.467658	0.339046	0.6195	0.550696	0.790911
d__Bacteria;p__Firmicutes;c__Bacilli;o__Lactobacillales;f__Leuconostocaceae;g__Weissella	-1.63724	-0.945895	-1.7769	0.718187	4.88921	0.125917	0.425595	0.418681	0.619669	0.334716	0.554437
d__Bacteria;p__Firmicutes;c__Clostridia;o__Peptostreptococcales-Tissierellales;f__Peptostreptococcales-Tissierellales;g__Murdochiella	-1.72852	-1.33936	-1.80466	0.364056	4.2723	0.076242	0.458333	0.414785	0.619704	0.388442	0.612885
d__Bacteria;p__Spirochaetota;c__Brachyspirae;o__Brachyspirales	-1.81711	-1.3515	-1.90493	0.376761	4.32585	0.0694873	0.455019	0.426191	0.619778	0.430639	0.641682
d__Bacteria;p__Bacteroidota;c__Bacteroidia;o__Bacteroidales	13.6032	13.7917	13.5761	0.0338072	1.89643	0.00810934	0.488095	0.335345	0.619793	0.856739	0.940925
d__Bacteria;p__Firmicutes;c__Clostridia;o__Lachnospirales;f__Lachnospiraceae;g__Lachnospiraceae_UCG-003	-1.8073	-1.34134	-1.92086	0.479611	4.16278	0.101075	0.44684	0.426668	0.619808	0.423775	0.630081
d__Bacteria;p__Spirochaetota;c__Spirochaetia;o__Spirochaetales;f__Spirochaetaceae	-1.85457	-1.45618	-1.94299	0.516554	4.33914	0.110101	0.442379	0.428962	0.621077	0.391475	0.614101
d__Bacteria;__;__;__;__	-1.71772	-1.21804	-1.83433	0.633062	4.43212	0.117408	0.438244	0.430364	0.621258	0.416559	0.63026
d__Bacteria;p__Firmicutes;c__Clostridia;o__Peptostreptococcales-Tissierellales;f__Peptostreptococcales-Tissierellales;g__Ezakiella	-1.78276	-1.34394	-1.86374	0.540623	4.26645	0.110205	0.443123	0.43008	0.621491	0.414465	0.631192
d__Bacteria;__;__	-1.77911	-1.22452	-1.90809	0.514132	4.27932	0.102272	0.44684	0.422207	0.621703	0.400663	0.612538
d__Bacteria;p__Proteobacteria;c__Gammaproteobacteria;o__Cardiobacteriales;f__Cardiobacteriaceae;g__Cardiobacterium	-1.83328	-1.34237	-1.93162	0.63428	4.3256	0.130331	0.43378	0.441177	0.62275	0.417495	0.624748
d__Bacteria;p__Bacteroidota;c__Bacteroidia;o__Flavobacteriales;f__Weeksellaceae;g__Bergeyella	-1.88987	-1.39173	-1.97907	0.450526	4.35386	0.080802	0.451301	0.422844	0.622778	0.406523	0.61982
d__Bacteria;p__Firmicutes;c__Clostridia;o__Peptostreptococcales-Tissierellales;__;__	-1.84577	-1.40354	-1.92591	0.532049	4.28321	0.0962629	0.451301	0.42867	0.623445	0.436674	0.641997
d__Bacteria;p__Firmicutes;c__Clostridia;o__Oscillospirales;f__Butyricicoccaceae;g__UCG-008	-1.85581	-1.34425	-1.97628	0.532984	4.32972	0.0999297	0.449814	0.442067	0.624257	0.399572	0.604748
d__Bacteria;p__Bacteroidota;c__Bacteroidia;o__Bacteroidales;f__uncultured	-1.75722	-1.34794	-1.84574	0.506892	4.3805	0.0947079	0.443866	0.428968	0.625064	0.421127	0.632317
d__Bacteria;p__Actinobacteriota;c__Coriobacteriia;o__Coriobacteriales;__;__	-1.21976	-1.36898	-1.1736	-0.35926	4.8654	-0.0583043	0.468006	0.414085	0.625301	0.468113	0.677894
d__Bacteria;p__Spirochaetota;c__Brachyspirae	-1.79442	-1.39039	-1.87709	0.524308	4.37268	0.0961452	0.450149	0.447959	0.625874	0.420477	0.617163
d__Bacteria;p__Proteobacteria;c__Gammaproteobacteria;o__Enterobacterales;f__Hafniaceae;g__Edwardsiella	-1.82959	-1.33821	-1.94029	0.515916	4.2979	0.097815	0.441964	0.439022	0.625882	0.391218	0.605409
d__Bacteria;p__Firmicutes;c__Clostridia;__	-0.252134	-0.673796	-0.141891	-0.799557	5.02395	-0.153299	0.427827	0.408558	0.626024	0.394752	0.616228
d__Bacteria;p__Actinobacteriota;c__Coriobacteriia;o__Coriobacteriales;f__uncultured	-1.84495	-1.37334	-1.93689	0.49655	4.26609	0.0910946	0.4375	0.430647	0.626367	0.424223	0.631368
d__Bacteria;p__Spirochaetota;c__Spirochaetia	-1.86761	-1.50457	-1.94708	0.522233	4.35627	0.1019	0.450558	0.442177	0.62652	0.438582	0.644706
d__Bacteria;p__Desulfobacterota;c__Desulfovibrionia;o__Desulfovibrionales;f__Desulfovibrionaceae;g__Mailhella	-1.83402	-1.39859	-1.9345	0.644717	4.30709	0.139848	0.430804	0.435839	0.626818	0.444797	0.644748
d__Bacteria;p__Proteobacteria;c__Gammaproteobacteria;o__Enterobacterales;f__Enterobacteriaceae;g__Klebsiella	-1.1188	-0.382984	-1.26775	0.804122	7.13432	0.106959	0.442379	0.407966	0.627252	0.37039	0.605894
d__Bacteria;p__Verrucomicrobiota;c__Verrucomicrobiae;o__Opitutales;f__Puniceicoccaceae;g__uncultured	-1.85272	-1.48442	-1.9227	0.457887	4.36888	0.102731	0.447173	0.444815	0.628325	0.424173	0.634113
d__Bacteria;p__Actinobacteriota;c__Actinobacteria;o__Corynebacteriales	-1.5432	-1.1907	-1.63112	0.423613	5.03447	0.0715066	0.456506	0.428714	0.628556	0.447772	0.651853
d__Bacteria;p__Verrucomicrobiota;c__Verrucomicrobiae;o__Opitutales	-1.77199	-1.38882	-1.85357	0.477081	4.2811	0.0950644	0.450149	0.427001	0.629103	0.41457	0.631365
d__Bacteria;p__Fusobacteriota;c__Fusobacteriia;o__Fusobacteriales;f__Leptotrichiaceae;g__Sneathia	-1.86526	-1.47805	-1.93956	0.272193	4.38886	0.0573481	0.466518	0.435185	0.62918	0.429191	0.636394
d__Bacteria;p__Actinobacteriota;c__Actinobacteria;o__Actinomycetales;f__Actinomycetaceae;__	-1.87024	-1.52071	-1.95687	0.378452	4.22246	0.08049	0.453532	0.438627	0.629375	0.44521	0.654738
d__Bacteria;p__Bacteroidota;c__Bacteroidia;o__Flavobacteriales;f__Flavobacteriaceae;g__Flavobacterium	-1.85658	-1.35751	-1.96396	0.651704	4.28257	0.12187	0.437175	0.444807	0.629418	0.437249	0.63259
d__Bacteria;p__Firmicutes;c__Bacilli;o__Erysipelotrichales;f__Erysipelotrichaceae;g__Dubosiella	-1.8804	-1.34074	-1.9857	0.595201	4.30196	0.12617	0.43378	0.440497	0.62948	0.40138	0.619944
d__Bacteria;p__Proteobacteria;c__Gammaproteobacteria;o__Enterobacterales;f__Enterobacteriaceae;g__Citrobacter	-1.75823	-1.23596	-1.87304	0.753943	4.42675	0.127382	0.425279	0.436982	0.629717	0.370733	0.590988
d__Archaea;p__Thermoplasmatota;c__Thermoplasmata;o__Methanomassiliicoccales;f__Methanomassiliicoccaceae;g__Methanomassiliicoccus	-1.84671	-1.44859	-1.95256	0.533252	4.3283	0.102534	0.449814	0.43718	0.630014	0.404371	0.6233
d__Bacteria;p__Firmicutes;c__Negativicutes;o__Veillonellales-Selenomonadales;f__Veillonellaceae;g__uncultured	-1.82769	-1.35426	-1.92932	0.463753	4.49781	0.0924706	0.452045	0.430643	0.630653	0.384263	0.602153
d__Bacteria;p__Proteobacteria;c__Gammaproteobacteria;o__Burkholderiales;f__Comamonadaceae;__	-1.87093	-1.43278	-1.96219	0.485697	4.31083	0.0902674	0.452381	0.437338	0.630654	0.428525	0.639865
d__Bacteria;p__Verrucomicrobiota;c__Lentisphaeria;o__Victivallales;f__Victivallaceae;g__Victivallis	-1.0304	-1.36792	-0.952968	-0.454957	4.60798	-0.0890543	0.452788	0.428343	0.631155	0.434147	0.640448
d__Bacteria;p__Firmicutes;c__Clostridia;__;__	-0.251694	-0.628685	-0.145102	-0.719607	4.81611	-0.133881	0.437175	0.409982	0.631384	0.409216	0.629063
d__Bacteria;p__Patescibacteria;c__Saccharimonadia;o__Saccharimonadales;f__Saccharimonadaceae;g__TM7x	-1.2728	-0.788419	-1.37742	0.353967	4.73043	0.0624143	0.464684	0.438124	0.63188	0.433141	0.650505
d__Bacteria;p__Firmicutes;c__Clostridia;o__Oscillospirales;f__Ruminococcaceae;g__Angelakisella	-1.49789	-1.01498	-1.60202	0.500432	4.60126	0.104021	0.455762	0.445697	0.631902	0.424342	0.633614
d__Bacteria;p__Bacteroidota;c__Bacteroidia;__	-1.87024	-1.38745	-1.97229	0.536225	4.44098	0.105708	0.440476	0.433659	0.633021	0.397233	0.614213
d__Bacteria;p__Firmicutes;c__Bacilli;o__Erysipelotrichales;__;__	-1.73986	-1.39155	-1.82315	0.419005	4.36171	0.0905477	0.452381	0.442304	0.633643	0.439702	0.65121
d__Bacteria;p__Actinobacteriota;c__Actinobacteria;o__Bifidobacteriales;f__Bifidobacteriaceae;g__Aeriscardovia	-1.84974	-1.40288	-1.94147	0.461356	4.30482	0.0903814	0.447173	0.454853	0.634375	0.400779	0.611784
d__Bacteria;p__Firmicutes;c__Clostridia;o__Clostridiales;f__Clostridiaceae;g__Clostridium_sensu_stricto_3	-1.83197	-1.39094	-1.93573	0.577913	4.34137	0.115431	0.438244	0.448282	0.634658	0.433395	0.641262
d__Bacteria;p__Verrucomicrobiota;c__Verrucomicrobiae;o__Opitutales;f__Puniceicoccaceae	-1.84918	-1.40581	-1.9253	0.524793	4.35636	0.100869	0.445353	0.446982	0.63494	0.433111	0.63474
d__Bacteria;p__Bacteroidota;c__Bacteroidia;o__Bacteroidales;f__Marinifilaceae;g__Sanguibacteroides	-1.62727	-1.2808	-1.71966	0.412826	4.33391	0.0895955	0.452788	0.425493	0.636004	0.43595	0.649433
d__Bacteria;p__Firmicutes;c__Clostridia;o__Oscillospirales;f__Ruminococcaceae;g__Subdoligranulum	7.3547	3.68179	7.92359	-0.789647	9.3758	-0.0846194	0.455019	0.373104	0.636837	0.493448	0.744829
d__Bacteria;p__Bacteroidota;c__Bacteroidia;o__Bacteroidales;f__Dysgonomonadaceae	-1.87455	-1.38396	-1.97494	0.561419	4.30242	0.103986	0.443452	0.450514	0.637083	0.445871	0.640647
d__Bacteria;p__Firmicutes;c__Clostridia;o__Clostridiales;f__Clostridiaceae;__	-1.72343	-1.2604	-1.82413	0.447897	4.50045	0.0771698	0.459077	0.445197	0.638663	0.435439	0.6398
d__Bacteria;p__Firmicutes;c__Clostridia;o__Peptostreptococcales-Tissierellales;f__Peptostreptococcaceae;g__Filifactor	-1.868	-1.41821	-1.95132	0.387124	4.38441	0.0760724	0.460223	0.44961	0.638778	0.422366	0.634689
d__Bacteria;p__Firmicutes;c__Clostridia;o__Peptostreptococcales-Tissierellales;f__Peptostreptococcales-Tissierellales;g__W5053	-1.80658	-1.47678	-1.87475	0.526321	4.45131	0.110451	0.44461	0.448776	0.638826	0.424671	0.642406
d__Bacteria;p__Firmicutes;c__Clostridia;o__uncultured	-1.75726	-1.41759	-1.81078	0.459527	4.1949	0.0884121	0.456101	0.439305	0.63958	0.436249	0.650854
d__Bacteria;p__Proteobacteria;c__Gammaproteobacteria;o__Burkholderiales;__;__	-1.83378	-1.57049	-1.86925	0.362124	4.30532	0.072704	0.457249	0.457238	0.639675	0.433017	0.638353
d__Bacteria;p__Firmicutes;c__Clostridia;o__uncultured;f__uncultured;g__uncultured	-1.75651	-1.41203	-1.81476	0.330757	4.35503	0.0703635	0.466518	0.447598	0.640335	0.437517	0.647903
d__Bacteria;p__Firmicutes;__;__;__;__	-1.82962	-1.43899	-1.9215	0.438092	4.29345	0.0871648	0.455019	0.446413	0.640637	0.42837	0.643672
d__Archaea;p__Euryarchaeota;c__Methanobacteria;o__Methanobacteriales;f__Methanobacteriaceae;g__Methanosphaera	-1.80735	-1.31596	-1.89614	0.566499	4.50635	0.102882	0.444196	0.446257	0.640929	0.443493	0.646402
d__Bacteria;p__Proteobacteria;c__Gammaproteobacteria;o__Aeromonadales;f__Succinivibrionaceae;g__Anaerobiospirillum	-1.83513	-1.42298	-1.91852	0.623791	4.19784	0.113331	0.438988	0.44404	0.641395	0.438996	0.646568
d__Archaea;p__Thermoplasmatota;c__Thermoplasmata;o__Methanomassiliicoccales;f__Methanomassiliicoccaceae	-1.77335	-1.40779	-1.85836	0.417193	4.20368	0.0815809	0.453869	0.460274	0.64162	0.418338	0.632194
d__Bacteria;p__Firmicutes;c__Clostridia;o__Peptostreptococcales-Tissierellales;f__Peptostreptococcaceae;g__[Eubacterium]_yurii_group	-1.84692	-1.46629	-1.92059	0.558959	4.20969	0.115014	0.436431	0.445588	0.642135	0.425308	0.636527
d__Bacteria;p__Proteobacteria;c__Gammaproteobacteria;o__Aeromonadales;f__Aeromonadaceae;g__Aeromonas	-1.68532	-1.2373	-1.77709	0.456684	4.68913	0.0897718	0.455357	0.451097	0.642223	0.419596	0.634022
d__Bacteria;p__Firmicutes;c__Clostridia;o__Lachnospirales;f__Lachnospiraceae;g__[Ruminococcus]_gauvreauii_group	-0.765879	-0.84872	-0.756118	-0.495801	6.25096	-0.0666064	0.466171	0.413591	0.642748	0.541203	0.739391
d__Bacteria;p__Actinobacteriota;c__Actinobacteria;o__Bifidobacteriales;f__Bifidobacteriaceae;g__Parascardovia	-1.82397	-1.50645	-1.88981	0.317862	4.36507	0.0589718	0.46131	0.438437	0.643334	0.449075	0.65937
d__Bacteria;p__Firmicutes;c__Bacilli;o__Erysipelotrichales;f__Erysipelatoclostridiaceae;g__Coprobacillus	-0.824499	-0.245444	-0.950655	0.762009	5.19589	0.119812	0.440892	0.444175	0.643713	0.4475	0.659176
d__Archaea	-1.25459	-1.33548	-1.22593	-0.15136	4.7523	-0.0249303	0.488839	0.430324	0.644049	0.469349	0.690318
d__Bacteria;p__Firmicutes;c__Clostridia;o__Oscillospirales;f__Ruminococcaceae;g__Caproiciproducens	-1.05736	-1.38547	-0.964296	-0.586287	4.66912	-0.105612	0.446429	0.440788	0.644077	0.410119	0.629456
d__Bacteria;p__Firmicutes;c__Clostridia;o__Oscillospirales;f__Oscillospiraceae;g__UCG-007	-1.6401	-1.1295	-1.73947	0.469392	4.45343	0.0910757	0.447917	0.464043	0.644109	0.42875	0.639804
d__Bacteria;p__Proteobacteria;c__Gammaproteobacteria;o__Enterobacterales;f__Morganellaceae;g__Proteus	-1.77645	-1.37029	-1.86287	0.530565	4.45267	0.110151	0.44684	0.445759	0.64465	0.421636	0.633747
d__Bacteria;p__Firmicutes;c__Negativicutes;o__Veillonellales-Selenomonadales;f__Veillonellaceae;g__Allisonella	-1.18053	-1.33397	-1.13992	-0.479662	4.94351	-0.075894	0.460223	0.426951	0.644916	0.483695	0.697051
d__Bacteria;p__Firmicutes;c__Bacilli;o__Bacillales;f__Bacillaceae;g__Geobacillus	-1.83007	-1.38308	-1.90933	0.505654	4.32573	0.0917675	0.452788	0.43275	0.64571	0.414556	0.631903
d__Bacteria;p__Firmicutes;c__Syntrophomonadia;o__Syntrophomonadales;f__Syntrophomonadaceae	-1.83401	-1.49636	-1.90353	0.43195	4.30145	0.0913228	0.452045	0.446241	0.645737	0.415878	0.633185
d__Bacteria;p__Spirochaetota;c__Brachyspirae;o__Brachyspirales;f__Brachyspiraceae;g__Brachyspira	-1.76731	-1.32708	-1.85901	0.476773	4.48012	0.0953441	0.455762	0.461503	0.645827	0.449734	0.649874
d__Bacteria;p__Firmicutes;c__Bacilli;o__Lactobacillales;f__Lactobacillaceae;g__Pediococcus	-1.77266	-1.14971	-1.88735	0.674283	4.50405	0.135044	0.428571	0.449192	0.646616	0.37245	0.587517
d__Bacteria;p__Firmicutes;c__Clostridia;o__Clostridia;f__Hungateiclostridiaceae;g__Ruminiclostridium	-1.7115	-1.40455	-1.75519	0.4005	4.21163	0.076522	0.456506	0.451383	0.646759	0.471387	0.675492
d__Bacteria;p__Firmicutes;c__Bacilli;o__Erysipelotrichales;f__Erysipelotrichaceae;g__uncultured	-1.24176	-1.28909	-1.22689	-0.51141	5.21525	-0.0857286	0.452788	0.443339	0.647353	0.525623	0.730062
d__Bacteria;p__Firmicutes;c__Clostridia;o__Peptostreptococcales-Tissierellales;f__Peptostreptococcales-Tissierellales;g__Sporanaerobacter	-1.84647	-1.48268	-1.92104	0.39586	4.45518	0.0817462	0.453869	0.454273	0.64865	0.444684	0.656081
d__Bacteria;p__Firmicutes;c__Clostridia;o__Clostridiales;f__Clostridiaceae;g__Sarcina	-1.79892	-1.36283	-1.88658	0.524421	4.3307	0.102294	0.448327	0.454402	0.649299	0.422198	0.631825
d__Bacteria;p__Firmicutes;c__Clostridia;o__Lachnospirales;f__Lachnospiraceae;g__Lachnospiraceae_NC2004_group	-1.81214	-1.47592	-1.88442	0.487621	4.25358	0.0933987	0.447917	0.4624	0.649333	0.457701	0.664825
d__Bacteria;p__Firmicutes;c__Clostridia;o__Oscillospirales;f__Ruminococcaceae;g__Pygmaiobacter	-1.75779	-1.35943	-1.84305	0.475805	4.51742	0.104317	0.445685	0.462606	0.649757	0.441531	0.653992
d__Archaea;p__Thermoplasmatota	-1.78472	-1.42811	-1.87162	0.536163	4.27678	0.104657	0.448661	0.464691	0.649792	0.455085	0.661579
d__Archaea;p__Euryarchaeota;c__Methanobacteria;o__Methanobacteriales;f__Methanobacteriaceae	-1.34539	-1.41595	-1.33053	-0.0990277	4.88586	-0.0188362	0.486607	0.433318	0.649872	0.486132	0.705032
d__Bacteria;p__Bacteroidota;c__Bacteroidia;o__Bacteroidales;f__Prevotellaceae;__	-1.77707	-1.38625	-1.85439	0.356193	4.29621	0.0712453	0.46503	0.456129	0.650226	0.457558	0.66265
d__Bacteria;p__Verrucomicrobiota;c__Lentisphaeria;o__Victivallales;f__vadinBE97;g__vadinBE97	-1.69191	-1.23468	-1.78217	0.378737	4.38807	0.0784936	0.458333	0.4565	0.650232	0.455775	0.668691
d__Bacteria;p__Firmicutes;c__Bacilli;o__Erysipelotrichales;__	-1.80973	-1.54213	-1.87728	0.307404	4.27435	0.0678744	0.468401	0.442409	0.651768	0.448173	0.669545
d__Bacteria;p__Synergistota;c__Synergistia;o__Synergistales;f__Synergistaceae;g__uncultured	-1.84638	-1.52866	-1.92351	0.46156	4.23603	0.0923656	0.455019	0.450818	0.652158	0.430144	0.644845
d__Bacteria;p__Firmicutes;c__Clostridia;o__Christensenellales;f__Christensenellaceae;g__Catabacter	-1.46021	-1.22946	-1.49788	0.136458	4.54707	0.0238118	0.486607	0.455155	0.65271	0.479031	0.68726
d__Bacteria;p__Actinobacteriota;c__Actinobacteria;o__Actinomycetales;f__Actinomycetaceae;g__F0332	-1.67278	-1.39639	-1.7249	0.313521	4.31902	0.0615433	0.465774	0.475861	0.653748	0.486641	0.678616
d__Bacteria;p__Bacteroidota;c__Bacteroidia;o__Bacteroidales;__;__	-1.8198	-1.40604	-1.90243	0.48982	4.28994	0.0931012	0.442708	0.466329	0.654095	0.425639	0.639892
d__Bacteria;p__Firmicutes;c__Clostridia;o__Peptostreptococcales-Tissierellales;f__Peptostreptococcaceae;g__Clostridioides	-1.75123	-1.23446	-1.86353	0.648176	4.78068	0.126407	0.434524	0.459798	0.654699	0.38945	0.602412
d__Bacteria;p__Firmicutes;__;__;__	-1.90879	-1.60407	-1.97415	0.320365	4.38616	0.0657324	0.46131	0.465734	0.655119	0.457268	0.663081
d__Bacteria;p__Actinobacteriota;c__Coriobacteriia;o__Coriobacteriales;f__Atopobiaceae;g__Coriobacteriaceae_UCG-002	-1.71809	-1.39191	-1.79196	0.391111	4.35018	0.078108	0.46171	0.454146	0.655369	0.47097	0.678903
d__Bacteria;p__Actinobacteriota;c__Coriobacteriia;o__Coriobacteriales;f__Atopobiaceae;g__Coriobacteriaceae_UCG-003	-1.78797	-1.32779	-1.86912	0.529513	4.2758	0.112448	0.439732	0.468648	0.655718	0.442902	0.650368
d__Bacteria;p__Actinobacteriota;c__Actinobacteria;o__Bifidobacteriales;f__Bifidobacteriaceae;__	-1.72697	-1.23838	-1.84359	0.579711	4.85365	0.102208	0.43378	0.461687	0.656199	0.403887	0.616957
d__Bacteria;p__Spirochaetota	-1.73966	-1.44276	-1.78942	0.378856	4.51115	0.0699375	0.463941	0.450953	0.656481	0.462456	0.679607
d__Bacteria;p__Firmicutes;c__Clostridia;o__Eubacteriales;f__Eubacteriaceae	1.24414	2.3151	1.08306	1.07234	6.38722	0.150398	0.429315	0.441266	0.656742	0.40142	0.65312
d__Bacteria;p__Spirochaetota;c__Brachyspirae;o__Brachyspirales;f__Brachyspiraceae	-1.77555	-1.40933	-1.84527	0.372115	4.24305	0.0795837	0.459821	0.461878	0.657243	0.458348	0.671847
d__Bacteria;p__Firmicutes;c__Clostridia;o__Christensenellales;f__Christensenellaceae;g__Christensenellaceae	-1.83577	-1.41075	-1.93006	0.364909	4.28181	0.0719898	0.460565	0.46918	0.657429	0.453644	0.660094
d__Bacteria;p__Firmicutes;c__Clostridia;o__Lachnospirales;f__Lachnospiraceae;g__Cellulosilyticum	-1.78733	-1.39932	-1.8759	0.579629	4.4421	0.122531	0.436756	0.458531	0.658355	0.423829	0.637706
d__Bacteria;p__Firmicutes;c__uncultured;o__uncultured	-1.5922	-1.29344	-1.66099	0.34921	4.3846	0.0710993	0.467658	0.470701	0.658422	0.482094	0.684408
d__Bacteria;p__Firmicutes;c__Negativicutes;o__Veillonellales-Selenomonadales;f__Selenomonadaceae;g__Selenomonas	-1.70996	-1.28631	-1.8003	0.433893	4.56795	0.0875616	0.452381	0.456761	0.659361	0.437584	0.657698
d__Bacteria;p__Firmicutes;c__Syntrophomonadia;o__Syntrophomonadales;f__Syntrophomonadaceae;__	-1.83707	-1.4283	-1.92821	0.687314	4.21984	0.140402	0.43197	0.480105	0.659491	0.460406	0.653713
d__Bacteria;p__Verrucomicrobiota;c__Lentisphaeria;o__Victivallales;f__vadinBE97	-1.67924	-1.36393	-1.73802	0.40159	4.39511	0.0811601	0.459077	0.483107	0.659767	0.473528	0.677467
d__Archaea;p__Euryarchaeota;c__Methanobacteria;o__Methanobacteriales	-1.32523	-1.39131	-1.30842	-0.31594	4.91943	-0.0587734	0.473958	0.456841	0.659822	0.502492	0.707205
d__Bacteria;p__Firmicutes;c__Negativicutes;o__Acidaminococcales;f__Acidaminococcaceae;g__Succiniclasticum	-1.85699	-1.48388	-1.94073	0.420083	4.35934	0.0793314	0.464684	0.458286	0.660025	0.420891	0.642212
d__Bacteria;p__Firmicutes;c__Clostridia;o__Oscillospirales;f__[Clostridium]_methylpentosum_group	-0.21741	-0.871956	-0.0614843	-0.586037	4.80852	-0.0985945	0.447917	0.446111	0.661142	0.408688	0.632836
d__Bacteria;p__Proteobacteria;c__Gammaproteobacteria;o__Aeromonadales;f__Succinivibrionaceae;g__Succinatimonas	-1.63352	-1.26395	-1.71444	0.281339	4.71636	0.0489756	0.468401	0.453584	0.661415	0.410173	0.637445
d__Bacteria;p__Bacteroidota;c__Bacteroidia;o__Bacteroidales;f__Muribaculaceae;g__Muribaculaceae	-1.45633	-1.39132	-1.47203	-0.064678	4.92194	-0.0120388	0.494048	0.44982	0.661455	0.488463	0.703842
d__Bacteria;p__Bacteroidota;c__Bacteroidia;o__Bacteroidales;f__Rikenellaceae;g__Rikenella	-1.72235	-1.3986	-1.7952	0.283317	4.41162	0.0548047	0.469145	0.459499	0.66186	0.453141	0.668751
d__Bacteria;p__Firmicutes;c__Clostridia;o__Oscillospirales;f__uncultured;g__uncultured	-1.48954	-1.2694	-1.54239	0.0998961	4.67966	0.0171273	0.491071	0.463435	0.662235	0.480403	0.691824
d__Bacteria;p__Firmicutes;c__Clostridia;o__Oscillospirales;f__Ruminococcaceae;g__Phocea	-0.397276	-0.98542	-0.228679	-0.831627	4.77523	-0.153207	0.427083	0.446475	0.663061	0.399322	0.623444
d__Bacteria;p__Fusobacteriota;c__Fusobacteriia;o__Fusobacteriales;f__Leptotrichiaceae	-1.5576	-1.20993	-1.63592	0.378801	4.47228	0.06754	0.462054	0.469884	0.66369	0.486044	0.687752
d__Bacteria;p__Bacteroidota	13.6013	13.7959	13.5764	0.00475802	1.88219	0.00324775	0.497398	0.389713	0.663808	0.856158	0.940589
d__Archaea;p__Euryarchaeota;c__Methanobacteria;o__Methanobacteriales;f__Methanobacteriaceae;g__Methanobrevibacter	-1.33137	-1.36395	-1.32509	-0.176606	4.78043	-0.0323223	0.484758	0.457025	0.664915	0.50513	0.710307
d__Bacteria;p__Firmicutes;c__Bacilli;o__Erysipelotrichales;f__Erysipelotrichaceae;g__[Clostridium]_innocuum_group	4.01338	5.4005	3.80562	0.956426	5.84306	0.144302	0.415923	0.42037	0.665064	0.219099	0.507311
d__Bacteria;p__Verrucomicrobiota;c__Lentisphaeria;o__Victivallales;f__Victivallaceae;g__Victivallaceae	-1.58051	-1.44766	-1.61679	0.129659	4.48031	0.028108	0.487732	0.476571	0.665132	0.501137	0.707755
d__Bacteria;p__Firmicutes;c__Clostridia;o__Lachnospirales;f__Lachnospiraceae;g__Roseburia	6.89305	1.94291	7.22178	-0.662611	9.40107	-0.0679603	0.469494	0.408961	0.665317	0.581426	0.797754
d__Bacteria;p__Firmicutes;c__Clostridia;o__Lachnospirales;f__Lachnospiraceae;g__[Eubacterium]_xylanophilum_group	-1.7608	-1.41814	-1.83295	0.304862	4.33881	0.0634316	0.462454	0.478713	0.666101	0.465668	0.671506
d__Bacteria;p__Bacteroidota;c__Bacteroidia	13.6005	13.7933	13.5746	0.023521	1.94604	0.00748985	0.49368	0.393745	0.666931	0.855988	0.940969
d__Bacteria;p__Proteobacteria;c__Gammaproteobacteria;o__Burkholderiales;f__Neisseriaceae;g__Eikenella	-1.70046	-1.44112	-1.76822	0.333391	4.35534	0.0664038	0.463542	0.473537	0.66694	0.462801	0.68614
d__Bacteria;p__Proteobacteria;c__Gammaproteobacteria;o__Aeromonadales;f__Aeromonadaceae	-1.67521	-1.13727	-1.79051	0.64635	4.81918	0.112752	0.437918	0.480807	0.667266	0.431257	0.636518
d__Bacteria;p__Proteobacteria;c__Gammaproteobacteria;o__Aeromonadales;f__Succinivibrionaceae;g__Succinivibrio	-1.7964	-1.38578	-1.87381	0.551037	4.41404	0.101418	0.442708	0.466634	0.667501	0.413491	0.628716
d__Bacteria;p__Cyanobacteria;c__Vampirivibrionia;o__Gastranaerophilales;f__Gastranaerophilales;g__Gastranaerophilales	-1.49533	-1.40908	-1.51237	-0.110951	4.79291	-0.0170121	0.489219	0.472955	0.66755	0.461955	0.679075
d__Bacteria;p__Proteobacteria;c__Gammaproteobacteria;o__Burkholderiales;f__Sutterellaceae;g__Parasutterella	1.07046	0.621159	1.22978	-0.768612	7.75132	-0.101897	0.450558	0.429844	0.667685	0.486369	0.718739
d__Bacteria;p__Firmicutes;c__Clostridia;o__Lachnospirales;f__Lachnospiraceae;g__Epulopiscium	-1.66896	-1.17285	-1.7764	0.576851	4.33254	0.109876	0.443452	0.475044	0.66772	0.445581	0.665679
d__Bacteria;p__Firmicutes;c__Clostridia;o__Oscillospirales;f__[Clostridium]_methylpentosum_group;g__[Clostridium]_methylpentosum_group	-0.282404	-0.794527	-0.142022	-0.542394	4.91625	-0.0947497	0.455019	0.456118	0.667778	0.45465	0.668421
d__Bacteria;p__Patescibacteria;c__Saccharimonadia;o__Saccharimonadales;f__Saccharimonadales	-1.68281	-1.32223	-1.75855	0.380062	4.41321	0.0778443	0.464684	0.479534	0.668481	0.450932	0.664596
d__Bacteria;p__Fusobacteriota;c__Fusobacteriia;o__Fusobacteriales;f__Leptotrichiaceae;g__Leptotrichia	-1.61497	-1.20928	-1.70311	0.434458	4.68294	0.0803905	0.456101	0.471552	0.670002	0.450513	0.660895
d__Archaea;p__Euryarchaeota	-1.28335	-1.38676	-1.25948	-0.334533	4.86841	-0.0545397	0.471726	0.47795	0.670272	0.519294	0.716153
d__Bacteria;p__Firmicutes;c__Clostridia;o__Lachnospirales;f__Lachnospiraceae;g__Anaerostignum	-1.35076	-1.39741	-1.33891	-0.376638	4.70117	-0.0703837	0.470238	0.465201	0.671598	0.491185	0.706059
d__Bacteria;p__Firmicutes;c__Clostridia;o__Lachnospirales;f__Lachnospiraceae;g__CAG-56	-1.59091	-1.4025	-1.62439	0.225627	4.98189	0.0397592	0.479554	0.463698	0.673097	0.514054	0.712094
d__Bacteria;p__Proteobacteria;c__Gammaproteobacteria;o__Enterobacterales;f__Hafniaceae;g__Hafnia-Obesumbacterium	-1.77898	-1.30642	-1.89657	0.46012	4.55741	0.0918993	0.453125	0.479762	0.673704	0.439404	0.646617
d__Bacteria;p__Desulfobacterota;c__Desulfovibrionia;o__Desulfovibrionales;f__Desulfovibrionaceae;g__Desulfovibrio	-0.307836	-0.555308	-0.238754	-0.648769	6.60071	-0.0905861	0.454275	0.46309	0.673812	0.532325	0.729611
d__Bacteria;p__Actinobacteriota;c__Coriobacteriia;o__Coriobacteriales;f__Eggerthellaceae;g__CHKCI002	-1.40205	-1.02038	-1.49014	0.548529	5.53109	0.0936248	0.453869	0.489734	0.674597	0.490673	0.688736
d__Bacteria;p__Bacteroidota;c__Bacteroidia;o__Bacteroidales;f__Porphyromonadaceae	-1.34779	-1.18454	-1.3901	0.0633642	5.20357	0.00994653	0.494792	0.477047	0.674616	0.464914	0.675941
d__Bacteria;p__Firmicutes;c__Bacilli;o__Erysipelotrichales;f__Erysipelotrichaceae;g__Dielma	-1.37801	-1.03312	-1.4422	0.379059	5.00104	0.0676549	0.463542	0.482077	0.675833	0.501174	0.698701
d__Bacteria;p__Proteobacteria;c__Gammaproteobacteria;o__Enterobacterales;f__Hafniaceae	-1.74382	-1.39098	-1.81798	0.386076	4.66449	0.068232	0.454275	0.482372	0.676637	0.42263	0.640693
d__Bacteria;p__Firmicutes;c__Clostridia;o__Oscillospirales;f__Ruminococcaceae;g__Harryflintia	-1.4	-1.28093	-1.43128	0.0380859	4.44358	0.00681619	0.494424	0.471532	0.676952	0.504034	0.711122
d__Bacteria;p__Actinobacteriota;c__Actinobacteria;o__Corynebacteriales;f__Corynebacteriaceae;g__Corynebacterium	-1.51564	-1.18162	-1.5794	0.307768	4.93692	0.0522343	0.463197	0.479659	0.677457	0.455847	0.679131
d__Bacteria;p__Firmicutes;c__Clostridia;o__Peptostreptococcales-Tissierellales;f__Peptostreptococcales-Tissierellales;g__Fenollaria	-1.70103	-1.34716	-1.76849	0.278261	4.50443	0.050902	0.470238	0.488732	0.678088	0.46611	0.676591
d__Bacteria;p__Firmicutes;c__Clostridia;o__Peptostreptococcales-Tissierellales;f__Peptostreptococcaceae;__	-1.62305	-1.2736	-1.69382	0.301175	4.6449	0.0627425	0.470632	0.491993	0.678215	0.497742	0.692174
d__Bacteria;p__Firmicutes;c__Clostridia;o__Christensenellales;f__Christensenellaceae;g__Christensenella	-1.43064	-1.0656	-1.50816	0.317069	4.4486	0.0630748	0.469888	0.491843	0.678596	0.519408	0.714521
d__Bacteria;p__Bacteroidota;c__Bacteroidia;o__Bacteroidales;f__Rikenellaceae;g__Rikenellaceae_RC9_gut_group	-1.66515	-1.33118	-1.74449	0.253423	4.54683	0.0515304	0.466171	0.477121	0.679378	0.432256	0.653908
d__Bacteria;p__Firmicutes;c__Clostridia;o__Lachnospirales;f__Lachnospiraceae;g__Howardella	-1.4989	-1.00897	-1.59332	0.46196	4.72265	0.0916252	0.457993	0.494028	0.680632	0.481204	0.685728
d__Bacteria;p__Firmicutes;c__Clostridia;o__Lachnospirales;f__Lachnospiraceae;g__Lachnospiraceae	-1.7853	-1.41488	-1.88336	0.395969	4.3408	0.0803167	0.456506	0.493036	0.680735	0.460724	0.672997
d__Bacteria;p__Firmicutes;c__Bacilli;o__RF39	-1.59749	-1.42644	-1.62715	0.0765111	4.53248	0.0155297	0.49256	0.474513	0.680888	0.498735	0.713488
d__Bacteria;p__Firmicutes;c__Clostridia;o__Lachnospirales;f__Lachnospiraceae;g__Tuzzerella	-1.3664	-1.34899	-1.37134	-0.12479	4.41362	-0.0189757	0.487732	0.481588	0.6825	0.526049	0.729407
d__Bacteria;p__Bacteroidota;c__Bacteroidia;o__Flavobacteriales	-1.24993	-0.868579	-1.33004	0.513689	5.26752	0.0843893	0.458736	0.476313	0.682657	0.491328	0.703373
d__Bacteria;p__Firmicutes;c__Bacilli;o__Izemoplasmatales	-1.5847	-1.1915	-1.66529	0.304461	4.56384	0.0497954	0.469494	0.498338	0.682922	0.458261	0.668528
d__Bacteria;p__Firmicutes;c__Bacilli;o__Erysipelotrichales;f__Erysipelotrichaceae;g__Erysipelotrichaceae	-1.69524	-1.38796	-1.75286	0.182111	4.52574	0.0405732	0.481041	0.481266	0.683935	0.464189	0.678987
d__Bacteria;p__Firmicutes;c__Clostridia;o__Lachnospirales;f__Lachnospiraceae;g__Sellimonas	6.17779	7.71357	5.97604	1.07747	7.59887	0.131345	0.400743	0.453002	0.685212	0.151501	0.424373
d__Bacteria;p__Firmicutes;c__uncultured	-1.57544	-1.34048	-1.63288	0.190052	4.56847	0.0310129	0.481041	0.488958	0.685515	0.518143	0.713994
d__Bacteria;p__Firmicutes;c__uncultured;o__uncultured;f__uncultured;g__uncultured	-1.5732	-1.30464	-1.6298	0.186191	4.41344	0.0422421	0.481041	0.491977	0.685631	0.510696	0.715888
d__Archaea;p__Euryarchaeota;c__Methanobacteria	-1.28178	-1.28178	-1.28187	-0.250201	4.89377	-0.0418985	0.477679	0.486527	0.685846	0.519563	0.723724
d__Bacteria;p__Firmicutes;c__Bacilli;o__RF39;f__RF39;g__RF39	-1.56815	-1.42518	-1.60047	0.211101	4.63116	0.0398412	0.479911	0.494219	0.686267	0.495232	0.701099
d__Bacteria;p__Cyanobacteria;c__Vampirivibrionia;o__Gastranaerophilales	-1.53892	-1.29905	-1.60017	0.161085	4.79464	0.0231923	0.482887	0.483335	0.686325	0.486725	0.703737
d__Bacteria;p__Bacteroidota;c__Bacteroidia;o__Flavobacteriales;f__Flavobacteriaceae	-1.42471	-1.42566	-1.42453	-0.17791	4.73533	-0.0364176	0.483631	0.490049	0.687365	0.523212	0.722486
d__Bacteria;p__Firmicutes;c__Clostridia;o__Oscillospirales;f__Oscillospirales;g__Hydrogenoanaerobacterium	-1.51393	-1.38653	-1.54865	0.0791743	4.51036	0.0151541	0.489219	0.4987	0.687832	0.482857	0.686798
d__Bacteria;p__Actinobacteriota;c__Actinobacteria;o__Actinomycetales;f__Actinomycetaceae;g__Varibaculum	-1.58203	-1.30782	-1.65313	0.405016	4.64876	0.0737289	0.463197	0.48596	0.688826	0.489473	0.700571
d__Bacteria;p__Proteobacteria;c__Gammaproteobacteria;o__Aeromonadales;f__Succinivibrionaceae	-1.67555	-1.40562	-1.73211	0.128772	4.96472	0.0211238	0.486245	0.500297	0.689711	0.456955	0.668929
d__Bacteria;p__Actinobacteriota;c__Actinobacteria;o__Corynebacteriales;f__Corynebacteriaceae	-1.47657	-1.23218	-1.52451	0.340904	5.02543	0.0581462	0.46131	0.507667	0.690581	0.488753	0.696306
d__Bacteria;p__Firmicutes;c__Clostridia;o__Lachnospirales;f__Lachnospiraceae;g__Moryella	-1.34587	-1.39527	-1.33602	-0.191462	4.79506	-0.0297569	0.485119	0.494235	0.6909	0.491782	0.70533
d__Bacteria;p__Firmicutes;c__Clostridia;o__Oscillospirales;f__Butyricicoccaceae;__	-1.7129	-1.32724	-1.79037	0.446204	4.65632	0.084968	0.457993	0.512429	0.691355	0.466317	0.669265
d__Bacteria;p__Actinobacteriota;c__Coriobacteriia;o__Coriobacteriales;f__Eggerthellaceae;g__Senegalimassilia	-1.15392	-1.16771	-1.15112	-0.293094	6.00368	-0.0427481	0.470632	0.48759	0.692003	0.556501	0.75154
d__Bacteria;p__Firmicutes;c__Bacilli;o__Izemoplasmatales;f__Izemoplasmatales	-1.57094	-1.06081	-1.67489	0.53053	4.8401	0.0923729	0.456101	0.509127	0.695998	0.46221	0.669867
d__Bacteria;p__Bacteroidota;c__Bacteroidia;o__Bacteroidales;f__Muribaculaceae	-1.46096	-1.31779	-1.48317	0.0666437	5.04655	0.0135774	0.489583	0.499351	0.69638	0.552967	0.7458
d__Bacteria;p__Firmicutes;c__uncultured;o__uncultured;f__uncultured	-1.62244	-1.38934	-1.68282	0.090212	4.43883	0.0199049	0.489583	0.511441	0.696543	0.517246	0.721205
d__Bacteria;p__Firmicutes;c__Negativicutes;o__Veillonellales-Selenomonadales;f__Veillonellaceae;g__Anaeroglobus	-1.60299	-1.20534	-1.69669	0.452432	4.98109	0.0686657	0.456845	0.517007	0.696738	0.477855	0.67933
d__Bacteria;p__Cyanobacteria;c__Vampirivibrionia;o__Gastranaerophilales;f__Gastranaerophilales	-1.47302	-1.24676	-1.51851	0.123384	4.90026	0.0235755	0.486607	0.495317	0.697445	0.51149	0.71517
d__Bacteria;p__Actinobacteriota;c__Coriobacteriia;o__Coriobacteriales;f__Eggerthellaceae;g__Paraeggerthella	-1.75725	-1.47878	-1.81256	0.271085	4.40754	0.0594066	0.472119	0.513877	0.697836	0.521645	0.714878
d__Bacteria;p__Firmicutes;c__Negativicutes;o__Veillonellales-Selenomonadales;f__Selenomonadaceae;g__Mitsuokella	-1.73874	-1.39998	-1.81862	0.380743	4.74105	0.0666393	0.466171	0.498894	0.698361	0.45071	0.668598
d__Bacteria;p__Proteobacteria;c__Gammaproteobacteria;o__Burkholderiales;f__Oxalobacteraceae;g__Oxalobacter	-1.51287	-1.42245	-1.5365	0.100388	4.58411	0.0146785	0.492937	0.505889	0.698926	0.510264	0.717865
d__Bacteria;p__Proteobacteria;c__Alphaproteobacteria;o__Rhodospirillales	-1.20126	-1.26534	-1.18767	-0.348202	6.20931	-0.0474851	0.470632	0.486465	0.698945	0.544257	0.746176
d__Bacteria;p__Firmicutes;c__Clostridia;o__Peptostreptococcales-Tissierellales;f__Anaerovoracaceae;g__S5-A14a	-1.66327	-1.46758	-1.7202	0.182606	4.36981	0.0376208	0.481784	0.510331	0.699151	0.494945	0.698041
d__Bacteria;p__Firmicutes;c__Incertae_Sedis;o__DTU014;f__DTU014	-1.03637	-1.23983	-0.97811	-0.383026	4.90943	-0.0630473	0.466914	0.498546	0.699511	0.514266	0.719372
d__Bacteria;p__Firmicutes;c__Bacilli;__;__;__	-1.4937	-1.2856	-1.5439	0.111387	4.80071	0.0210616	0.488095	0.505408	0.699541	0.492519	0.708122
d__Bacteria;p__Firmicutes;c__Clostridia;o__Lachnospirales;f__Lachnospiraceae;g__Lachnospiraceae_UCG-001	-1.65393	-1.21327	-1.76425	0.666861	5.16202	0.110736	0.437175	0.512731	0.699842	0.463585	0.670523
d__Bacteria;p__Bacteroidota;c__Bacteroidia;o__Flavobacteriales;f__Flavobacteriaceae;g__uncultured	-1.44874	-1.46473	-1.4438	-0.161439	4.78612	-0.0320972	0.480297	0.500453	0.700851	0.509025	0.72109
d__Bacteria;p__Firmicutes;c__Clostridia;o__Peptostreptococcales-Tissierellales;f__Peptostreptococcales-Tissierellales;g__Anaerococcus	-1.42089	-1.31084	-1.45021	-0.0726498	4.52598	-0.0115481	0.492937	0.511397	0.701005	0.528438	0.726242
d__Bacteria;p__Synergistota;c__Synergistia;o__Synergistales;f__Synergistaceae;g__Pyramidobacter	-1.605	-1.36579	-1.65899	0.105158	4.41811	0.0226994	0.489583	0.504273	0.70115	0.525346	0.730177
d__Bacteria;p__Firmicutes;c__Incertae_Sedis;o__DTU014	-1.03124	-1.16892	-1.00647	-0.324303	4.77581	-0.0518558	0.469888	0.502109	0.701801	0.541235	0.738794
d__Bacteria;p__Actinobacteriota;c__Coriobacteriia;o__Coriobacteriales;f__Eggerthellaceae;g__uncultured	-1.21866	-1.28233	-1.20491	-0.312892	5.36839	-0.0510842	0.475446	0.511969	0.702029	0.497618	0.70465
d__Bacteria;p__Actinobacteriota;c__Coriobacteriia;o__Coriobacteriales;f__Coriobacteriaceae;g__Enorma	-1.59794	-1.29848	-1.6677	0.100839	4.37769	0.0223975	0.487351	0.504147	0.702216	0.485866	0.696543
d__Bacteria;p__Firmicutes;c__Clostridia;o__Clostridia;f__Hungateiclostridiaceae	-1.11784	-1.12149	-1.11736	-0.226688	4.8279	-0.0401702	0.47881	0.515852	0.703688	0.55767	0.738975
d__Bacteria;p__Firmicutes;c__Bacilli;o__Erysipelotrichales;f__Erysipelotrichaceae	7.16945	7.58835	7.09166	0.327522	3.77005	0.060349	0.456845	0.451219	0.704244	0.650904	0.844127
d__Bacteria;p__Firmicutes;c__Clostridia;o__Peptostreptococcales-Tissierellales;f__Peptostreptococcales-Tissierellales;g__Finegoldia	-1.34643	-1.04816	-1.42256	0.364786	4.76334	0.0687151	0.467658	0.519515	0.704266	0.517288	0.716899
d__Bacteria;p__Firmicutes;c__Clostridia;o__Lachnospirales;f__Lachnospiraceae;g__GCA-900066755	-1.38543	-1.42388	-1.37089	-0.0859689	4.53187	-0.0143121	0.493304	0.501963	0.704645	0.520366	0.725984
d__Bacteria;p__Firmicutes;c__Clostridia;o__Peptostreptococcales-Tissierellales;f__Anaerovoracaceae;g__[Eubacterium]_nodatum_group	-0.42033	-0.699312	-0.34848	-0.585475	4.97848	-0.100611	0.452381	0.502677	0.704707	0.517736	0.724996
d__Bacteria;p__Firmicutes;c__Bacilli;o__Erysipelotrichales;f__Erysipelatoclostridiaceae;g__Catenibacterium	-1.58649	-1.32137	-1.6558	0.210463	5.01077	0.0306612	0.477679	0.505332	0.704774	0.545242	0.734566
d__Bacteria;p__Proteobacteria;c__Gammaproteobacteria;o__Burkholderiales;f__Oxalobacteraceae	-1.44824	-1.43389	-1.45231	-0.0795301	4.50068	-0.0146185	0.494048	0.515355	0.705219	0.544224	0.73245
d__Bacteria;p__Bacteroidota;c__Bacteroidia;o__Bacteroidales;f__Porphyromonadaceae;g__Porphyromonas	-1.37467	-1.2324	-1.4095	-0.0563894	5.2224	-0.00773035	0.494792	0.505813	0.705518	0.538707	0.74218
d__Bacteria;p__Firmicutes;c__Incertae_Sedis;o__DTU014;f__DTU014;g__DTU014	-0.987364	-1.12197	-0.953324	-0.330889	4.70779	-0.0544083	0.465774	0.505527	0.706682	0.521181	0.724776
d__Bacteria;p__Synergistota;c__Synergistia;o__Synergistales;f__Synergistaceae;g__Synergistes	-1.75276	-1.46318	-1.80089	0.399613	4.51211	0.067966	0.458736	0.512888	0.71029	0.497107	0.700853
d__Bacteria;p__Actinobacteriota;c__Coriobacteriia;o__Coriobacteriales;f__Atopobiaceae;g__Libanicoccus	-1.74817	-1.3708	-1.83189	0.355829	4.6527	0.0625021	0.46131	0.522552	0.710542	0.510311	0.707567
d__Bacteria;p__Firmicutes;c__Bacilli;o__RF39;f__RF39	-1.56279	-1.41212	-1.58951	0.000742335	4.6907	0.000113966	0.499628	0.518895	0.711766	0.505607	0.70949
d__Bacteria;p__Firmicutes;c__Clostridia;o__Christensenellales;f__Christensenellaceae;__	-1.29531	-1.38526	-1.28117	-0.216357	4.48785	-0.0509687	0.47658	0.521073	0.714183	0.533511	0.73057
d__Bacteria;p__Firmicutes;c__Clostridia;o__Oscillospirales;f__Oscillospiraceae;g__Pseudoflavonifractor	-1.22519	-0.946911	-1.28023	0.319535	4.95059	0.0512148	0.474349	0.520464	0.714336	0.530309	0.729319
d__Bacteria;p__Proteobacteria;c__Gammaproteobacteria;o__Aeromonadales	-1.41643	-1.24462	-1.46649	0.0725233	5.1441	0.0128289	0.495167	0.515736	0.714858	0.578152	0.76002
d__Bacteria;p__Firmicutes;c__Clostridia;o__Peptostreptococcales-Tissierellales;f__Anaerovoracaceae;g__[Eubacterium]_brachy_group	1.64761	0.797257	1.77626	-0.563161	4.7464	-0.101499	0.446429	0.50876	0.716004	0.498627	0.720011
d__Bacteria;p__Actinobacteriota;c__Coriobacteriia;o__Coriobacteriales;f__Coriobacteriales_Incertae_Sedis	-0.17728	0.0840628	-0.234807	0.525862	5.63088	0.0818527	0.458736	0.530917	0.716373	0.554046	0.75159
d__Bacteria;p__Firmicutes;c__Clostridia;o__Peptostreptococcales-Tissierellales;f__Anaerovoracaceae;g__Mogibacterium	-0.942667	-0.860369	-0.964583	-0.134419	4.72964	-0.0284384	0.487732	0.522872	0.716783	0.543671	0.748007
d__Bacteria;p__Firmicutes;c__Clostridia;o__Oscillospirales;f__Oscillospiraceae;g__Oscillospira	1.65929	0.729432	1.92471	-0.868453	6.18467	-0.135204	0.440149	0.499191	0.717698	0.469879	0.709933
d__Bacteria;p__Firmicutes;c__Bacilli;__;__	-1.45801	-1.18546	-1.51379	0.214801	4.71543	0.0366382	0.484015	0.524794	0.717813	0.524586	0.729088
d__Bacteria;p__Firmicutes;c__Bacilli;o__Izemoplasmatales;f__Izemoplasmatales;g__Izemoplasmatales	-1.61169	-1.2698	-1.68026	0.347533	4.72162	0.0650216	0.464684	0.530044	0.718355	0.515507	0.71613
d__Bacteria;p__Firmicutes;c__Bacilli;o__Erysipelotrichales;f__Erysipelotrichaceae;g__Solobacterium	-1.15622	-0.818139	-1.22504	0.410539	4.82532	0.075264	0.466518	0.526615	0.71874	0.533274	0.734956
d__Bacteria;p__Firmicutes;c__Clostridia;o__Clostridia	-1.16131	-1.24021	-1.14772	-0.120432	4.68512	-0.0192611	0.489583	0.524586	0.719557	0.535256	0.741287
d__Bacteria;p__Bacteroidota;c__Bacteroidia;o__Bacteroidales;f__Barnesiellaceae;g__uncultured	-1.31414	-1.02364	-1.37084	0.141721	5.26271	0.0251251	0.486607	0.530054	0.719603	0.507612	0.710979
d__Bacteria;p__Firmicutes;c__Clostridia;o__Peptococcales;f__Peptococcaceae;g__Peptococcus	-0.940627	-1.006	-0.926296	-0.213105	5.41354	-0.0407133	0.479167	0.528627	0.719623	0.559049	0.75525
d__Bacteria;p__Firmicutes;c__Clostridia;o__Oscillospirales;f__Ethanoligenenaceae	-1.23387	-1.21092	-1.24196	-0.103817	4.3557	-0.0208249	0.487351	0.534003	0.7202	0.528512	0.729399
d__Bacteria;p__Firmicutes;c__Clostridia;o__Peptostreptococcales-Tissierellales;f__Peptostreptococcales-Tissierellales;g__Peptoniphilus	-1.50611	-1.27135	-1.55709	0.245732	4.6378	0.041223	0.480297	0.534909	0.721139	0.534573	0.727435
d__Bacteria;p__Firmicutes;c__Clostridia;o__Lachnospirales;f__Lachnospiraceae;g__[Eubacterium]_ruminantium_group	-1.66752	-1.41784	-1.71245	0.216395	4.75901	0.036534	0.47619	0.530801	0.721595	0.511848	0.716871
d__Bacteria;p__Cyanobacteria	-1.31558	-0.939746	-1.38728	0.451585	5.55284	0.0722908	0.456101	0.524129	0.721801	0.466237	0.684754
d__Bacteria;p__Firmicutes;c__Clostridia;o__Peptostreptococcales-Tissierellales;f__Peptostreptococcaceae;g__Peptostreptococcus	-0.656341	-0.690128	-0.650903	-0.420791	5.87946	-0.067421	0.464286	0.529044	0.722631	0.582319	0.774956
d__Bacteria;p__Firmicutes;c__Clostridia;o__Oscillospirales;f__uncultured	-1.53405	-1.31576	-1.58857	0.152154	4.6834	0.025155	0.483631	0.538457	0.723106	0.547973	0.742924
d__Bacteria;p__Firmicutes;c__Clostridia;o__Clostridia;f__Hungateiclostridiaceae;__	-1.24123	-1.17031	-1.25422	0.0582582	4.83093	0.0108662	0.49368	0.530257	0.723509	0.551421	0.756333
d__Bacteria;p__Firmicutes;c__Clostridia;o__Lachnospirales;f__Defluviitaleaceae;g__Defluviitaleaceae_UCG-011	-0.467187	-0.495922	-0.461782	0.0281293	5.10868	0.00572652	0.495911	0.529368	0.724182	0.56904	0.771002
d__Bacteria;p__Proteobacteria;c__Alphaproteobacteria;o__Rhodospirillales;f__uncultured	-1.20241	-1.20395	-1.20156	-0.21736	6.29299	-0.0323834	0.476935	0.51461	0.72425	0.589026	0.781674
d__Bacteria;p__Proteobacteria;c__Alphaproteobacteria;o__Rhodospirillales;f__uncultured;g__uncultured	-1.14241	-1.08788	-1.15152	-0.134112	6.28924	-0.0170095	0.489963	0.528598	0.724553	0.513965	0.729338
d__Bacteria;p__Cyanobacteria;c__Vampirivibrionia	-1.48932	-1.41788	-1.50274	-0.0262708	4.87874	-0.00930444	0.497024	0.530449	0.726005	0.552046	0.749512
d__Bacteria;p__Bacteroidota;c__Bacteroidia;o__Bacteroidales;f__Prevotellaceae;g__uncultured	-1.6282	-1.3929	-1.68698	0.147772	4.58873	0.0254195	0.486607	0.542544	0.726858	0.555164	0.74084
d__Bacteria;p__Firmicutes;c__Clostridia;o__Lachnospirales;f__Lachnospiraceae;g__Lachnospiraceae_UCG-004	-0.951745	-0.879187	-0.965553	-0.324937	6.70302	-0.047069	0.47881	0.53152	0.728343	0.587494	0.77465
d__Bacteria;p__Firmicutes;c__Negativicutes;o__Veillonellales-Selenomonadales;f__Selenomonadaceae;g__Megamonas	-1.10774	-0.990232	-1.1388	-0.0970403	6.64657	-0.0111651	0.487732	0.528453	0.72869	0.5984	0.779457
d__Bacteria;p__Firmicutes;c__Clostridia;o__Peptostreptococcales-Tissierellales;f__Anaerovoracaceae;__	-0.956294	-0.847326	-0.98163	-0.143931	5.19576	-0.0269801	0.485863	0.543786	0.729737	0.541102	0.746474
d__Bacteria;p__Firmicutes;c__Bacilli;__	-1.45911	-1.18299	-1.51712	0.104224	4.8419	0.0200806	0.489963	0.541747	0.730127	0.558778	0.750324
d__Bacteria;p__Firmicutes;c__Clostridia;o__Oscillospirales;f__Ethanoligenenaceae;g__Acetanaerobacterium	-1.26664	-1.30225	-1.25907	-0.116147	4.39025	-0.0232352	0.488476	0.534532	0.731697	0.56417	0.765499
d__Bacteria;p__Firmicutes;c__Clostridia;o__Lachnospirales;f__Lachnospiraceae;g__Catenibacillus	-1.16208	-1.00568	-1.19693	0.0244727	4.72328	0.00425633	0.498141	0.545478	0.731967	0.547454	0.749975
d__Bacteria;p__Firmicutes;c__Clostridia;o__Oscillospirales;f__Oscillospirales	-1.53858	-1.33954	-1.5804	0.158511	4.46809	0.0256893	0.485119	0.555805	0.734379	0.531708	0.724314
d__Bacteria;p__Firmicutes;c__Clostridia;o__Lachnospirales;f__Lachnospiraceae;g__GCA-900066575	1.70374	0.383774	1.94658	-0.626779	5.8569	-0.0950185	0.46171	0.529772	0.734485	0.532077	0.750104
d__Bacteria;p__Actinobacteriota	11.8383	11.8563	11.8306	0.259343	2.67524	0.0968292	0.459821	0.491531	0.735163	0.545716	0.78589
d__Bacteria;p__Firmicutes;c__Clostridia;o__Lachnospirales;f__Lachnospiraceae;g__CHKCI001	-0.976678	-0.630454	-1.06482	0.419489	5.35457	0.0641352	0.469888	0.548147	0.736042	0.564042	0.760758
d__Bacteria;p__Firmicutes;c__Incertae_Sedis	-1.08181	-1.22396	-1.04346	-0.43632	4.88092	-0.082428	0.457993	0.550455	0.73656	0.522423	0.729683
d__Bacteria;p__Firmicutes;c__Clostridia;o__Peptostreptococcales-Tissierellales;f__Peptostreptococcales-Tissierellales;g__Parvimonas	-0.788056	-0.791556	-0.787777	-0.116164	5.74048	-0.0176677	0.492937	0.534992	0.736566	0.570886	0.770024
d__Bacteria;p__Firmicutes;c__Bacilli;o__Erysipelotrichales;f__Erysipelotrichaceae;g__Faecalicoccus	-1.35816	-1.30715	-1.37198	0.0801201	5.00135	0.0136607	0.494048	0.546456	0.737094	0.568073	0.75959
d__Bacteria;p__Firmicutes;c__Clostridia;o__Clostridia_vadinBB60_group	0.140219	-0.318813	0.271502	-0.844644	6.86072	-0.10834	0.440892	0.534784	0.738309	0.49177	0.709094
d__Bacteria;p__Actinobacteriota;c__Coriobacteriia;o__Coriobacteriales;f__Eggerthellaceae;g__Enterorhabdus	-0.604645	-0.711991	-0.566649	-0.219307	5.69679	-0.0373998	0.485119	0.540521	0.740225	0.572608	0.768972
d__Bacteria;p__Firmicutes;c__Clostridia;o__Clostridia_vadinBB60_group;f__Clostridia_vadinBB60_group	0.185882	-0.212023	0.289725	-0.735652	6.68485	-0.103716	0.453532	0.547997	0.741182	0.508674	0.717023
d__Bacteria;p__Fusobacteriota;c__Fusobacteriia;o__Fusobacteriales;f__Fusobacteriaceae	1.53195	0.610158	1.7556	-0.931915	8.74771	-0.0993621	0.457249	0.529389	0.742547	0.544453	0.763263
d__Bacteria;p__Firmicutes;c__Clostridia;o__Lachnospirales;f__Lachnospiraceae;g__Lachnospira	3.14727	0.718503	3.90234	-0.929721	9.40487	-0.0932752	0.455357	0.537256	0.746787	0.567685	0.775559
d__Bacteria;p__Firmicutes;c__Clostridia;o__Oscillospirales;f__Ruminococcaceae;g__Anaerofilum	-0.651541	-0.594384	-0.668521	0.115879	5.12287	0.0189212	0.490327	0.557316	0.748105	0.597047	0.787973
d__Bacteria;p__Proteobacteria;c__Gammaproteobacteria;o__Burkholderiales;f__Sutterellaceae	9.02893	9.51353	9.016	0.0817591	8.26468	0.00939948	0.49368	0.530478	0.754599	0.832641	0.930348
d__Bacteria;p__Firmicutes;c__Bacilli;o__Erysipelotrichales;f__Erysipelatoclostridiaceae;g__Erysipelotrichaceae_UCG-003	-0.772216	-0.782514	-0.768236	-0.355905	6.88466	-0.0472452	0.47619	0.562127	0.755822	0.584727	0.776711
d__Bacteria;p__Actinobacteriota;c__Coriobacteriia;o__Coriobacteriales;f__Coriobacteriales_Incertae_Sedis;g__uncultured	-0.771409	-0.80538	-0.767625	0.0367214	5.57504	0.0063012	0.494792	0.578185	0.758805	0.571913	0.765385
d__Bacteria;p__Bacteroidota;c__Bacteroidia;o__Bacteroidales;f__Bacteroidaceae	13.0905	13.2379	13.0637	0.257829	2.38969	0.0496037	0.455019	0.528938	0.759272	0.538512	0.780998
d__Bacteria;p__Firmicutes;c__Clostridia;o__Lachnospirales;f__Defluviitaleaceae	-0.530473	-0.576537	-0.518682	0.0257854	5.0227	0.0057357	0.497398	0.568769	0.760149	0.616401	0.797682
d__Bacteria;p__Firmicutes;c__Clostridia;o__Lachnospirales;f__Lachnospiraceae;g__[Ruminococcus]_gnavus_group	8.0758	10.2464	7.84493	1.35976	7.13216	0.18087	0.401786	0.544762	0.760427	0.171451	0.453792
d__Bacteria;p__Bacteroidota;c__Bacteroidia;o__Bacteroidales;f__Tannerellaceae;__	-1.17551	-1.0992	-1.19166	0.0126774	5.3245	0.00260475	0.499256	0.569984	0.761325	0.575678	0.76938
d__Bacteria;p__Bacteroidota;c__Bacteroidia;o__Bacteroidales;f__Bacteroidaceae;g__Bacteroides	13.0913	13.2379	13.0641	0.184326	2.53721	0.0407285	0.466914	0.531516	0.761954	0.537627	0.780516
d__Bacteria;p__Actinobacteriota;c__Coriobacteriia;o__Coriobacteriales;f__Eggerthellaceae;g__Adlercreutzia	-0.104369	-0.373629	-0.039985	-0.600493	6.26664	-0.0907093	0.458736	0.58638	0.767317	0.557388	0.753697
d__Bacteria;p__Firmicutes;c__Clostridia;o__Lachnospirales;f__Lachnospiraceae;g__[Eubacterium]_fissicatena_group	0.0170172	-0.294812	0.107459	-0.326298	5.27636	-0.0570074	0.470982	0.595243	0.768575	0.595003	0.786501
d__Bacteria;p__Firmicutes;c__Clostridia;o__Clostridia_vadinBB60_group;f__Clostridia_vadinBB60_group;g__Clostridia_vadinBB60_group	0.126981	-0.233505	0.236301	-0.686159	6.72536	-0.0997123	0.450893	0.58337	0.769125	0.544043	0.747026
d__Bacteria;p__Fusobacteriota;c__Fusobacteriia;o__Fusobacteriales	1.5666	0.72949	1.81405	-0.674685	8.6849	-0.0735519	0.463197	0.576619	0.769876	0.58606	0.784585
d__Bacteria;p__Firmicutes;c__Negativicutes;o__Veillonellales-Selenomonadales;f__Veillonellaceae;g__Megasphaera	-0.142409	0.881029	-0.354	0.869843	8.20793	0.106646	0.452381	0.577991	0.770135	0.466277	0.701275
d__Bacteria;p__Firmicutes;c__Clostridia;o__Lachnospirales;f__Lachnospiraceae;g__uncultured	-0.834023	-0.806952	-0.839305	0.095222	6.45906	0.0125822	0.49368	0.597865	0.771272	0.562339	0.759159
d__Bacteria;p__Fusobacteriota	1.62615	0.681235	1.87986	-0.790116	8.86785	-0.0926017	0.46171	0.575549	0.77183	0.585906	0.788291
d__Bacteria;p__Fusobacteriota;c__Fusobacteriia	1.59858	0.730956	1.82702	-1.01057	8.78338	-0.109867	0.447584	0.577557	0.774369	0.587863	0.786061
d__Bacteria;p__Firmicutes;c__Negativicutes	10.4264	10.4704	10.4229	-0.118104	3.025	-0.0268268	0.482528	0.558055	0.776643	0.800654	0.916806
d__Bacteria;p__Proteobacteria;c__Alphaproteobacteria	-1.11742	-1.00732	-1.1331	-0.0605253	6.49212	-0.00957244	0.492193	0.591173	0.777916	0.561862	0.767552
d__Bacteria;p__Bacteroidota;c__Bacteroidia;o__Bacteroidales;f__Barnesiellaceae;g__Coprobacter	1.02498	0.364908	1.26062	-0.364783	7.293	-0.0547354	0.478067	0.585855	0.779823	0.607086	0.8006
d__Bacteria;p__Firmicutes;c__Bacilli;o__Staphylococcales;f__Gemellaceae;g__Gemella	-0.133654	0.143656	-0.199189	0.385072	5.88879	0.0546079	0.470632	0.602411	0.781082	0.651627	0.823272
d__Bacteria;p__Fusobacteriota;c__Fusobacteriia;o__Fusobacteriales;f__Fusobacteriaceae;g__Fusobacterium	1.509	0.654864	1.71259	-0.789455	8.75164	-0.0862129	0.455762	0.593269	0.783205	0.59816	0.793309
d__Bacteria;p__Actinobacteriota;c__Coriobacteriia;o__Coriobacteriales;f__Atopobiaceae;g__Olsenella	-0.755487	-0.612883	-0.78831	0.236465	6.23785	0.0295945	0.482887	0.611083	0.784782	0.591243	0.781791
d__Bacteria;p__Firmicutes;c__Clostridia;o__Peptostreptococcales-Tissierellales;f__Peptostreptococcaceae	8.02548	7.61631	8.08648	-0.21836	6.39564	-0.0348568	0.480297	0.581997	0.786154	0.87492	0.948511
d__Bacteria;p__Firmicutes;c__Bacilli;o__Bacillales;f__Bacillaceae;g__Bacillus	-0.710216	-0.179047	-0.811189	0.336433	7.40146	0.0419934	0.475093	0.614709	0.786399	0.574575	0.771666
d__Bacteria;p__Firmicutes;c__Negativicutes;o__Veillonellales-Selenomonadales;f__Veillonellaceae;g__Dialister	0.717459	0.228316	0.845481	-0.647301	7.92924	-0.0813183	0.462798	0.606017	0.791882	0.582853	0.780686
d__Bacteria;p__Bacteroidota;c__Bacteroidia;o__Bacteroidales;f__Prevotellaceae;g__Paraprevotella	-0.362648	-0.510251	-0.317613	-0.131773	8.77623	-0.0135188	0.489583	0.61943	0.796738	0.606124	0.792832
d__Bacteria;p__Firmicutes;c__Bacilli;o__Erysipelotrichales;f__Erysipelotrichaceae;g__Holdemania	2.43111	2.77454	2.38557	0.672969	5.57154	0.11592	0.42974	0.632771	0.797474	0.47725	0.716737
d__Bacteria;p__Firmicutes;c__Clostridia;o__Oscillospirales;f__Ruminococcaceae;g__Paludicola	-0.102099	-0.377003	-0.0270185	-0.454897	5.27086	-0.0807411	0.46503	0.628199	0.802082	0.600373	0.791299
d__Bacteria;p__Actinobacteriota;c__Coriobacteriia;o__Coriobacteriales;f__Atopobiaceae	0.102358	0.0802489	0.104253	-0.0500765	6.64355	-0.00532741	0.497024	0.636602	0.802995	0.652468	0.828697
d__Bacteria;p__Firmicutes;c__Bacilli;o__Bacillales;f__Bacillaceae	-0.640048	-0.2016	-0.734613	0.446652	7.03552	0.0564588	0.470982	0.644624	0.804972	0.59859	0.787496
d__Bacteria;p__Firmicutes;c__Bacilli;o__Erysipelotrichales;f__Erysipelotrichaceae;g__Merdibacter	0.391621	-0.0183008	0.528961	-0.684747	5.64132	-0.106971	0.448661	0.633773	0.805062	0.569642	0.771892
d__Bacteria;p__Firmicutes;c__Bacilli;o__Erysipelotrichales;f__Erysipelatoclostridiaceae;g__Erysipelatoclostridium	7.02959	7.7028	6.91653	0.331889	5.44133	0.0534752	0.47247	0.62169	0.806025	0.54966	0.789321
d__Bacteria;p__Firmicutes;c__Negativicutes;o__Acidaminococcales;f__Acidaminococcaceae;g__Acidaminococcus	-0.216152	-0.278305	-0.195393	-0.386955	8.66621	-0.0444361	0.474702	0.636753	0.810104	0.631426	0.812427
d__Bacteria;p__Firmicutes;c__Bacilli;o__Staphylococcales;f__Gemellaceae	-0.128855	0.0547297	-0.161895	-0.0951459	5.818	-0.0164004	0.49256	0.653536	0.814459	0.661965	0.830553
d__Bacteria;p__Firmicutes;c__Clostridia;o__Peptostreptococcales-Tissierellales;f__Peptostreptococcaceae;g__Romboutsia	3.85439	4.34003	3.65102	0.750907	7.95803	0.0892452	0.460565	0.649102	0.815411	0.657448	0.840264
d__Bacteria;p__Firmicutes;c__Clostridia;o__Eubacteriales;f__Eubacteriaceae;g__Eubacterium	0.809777	0.662861	0.865648	0.0121564	6.70814	0.00147641	0.499256	0.657984	0.818	0.706522	0.860569
d__Bacteria;p__Firmicutes;c__Clostridia;o__Peptostreptococcales-Tissierellales;f__Peptostreptococcaceae;g__Intestinibacter	5.95139	5.23958	6.0109	0.546035	8.41604	0.0630955	0.463941	0.650168	0.819453	0.671707	0.850267
d__Bacteria;p__Firmicutes;c__Clostridia;o__Lachnospirales;f__Lachnospiraceae;g__UC5-1-2E3	0.268448	0.196461	0.306131	-0.0910099	6.2578	-0.0137758	0.491815	0.662743	0.824691	0.673133	0.839158
d__Bacteria;p__Firmicutes;c__Bacilli;o__Bacillales	-0.675387	-0.303679	-0.765667	0.403731	7.11659	0.0533447	0.469888	0.67787	0.825847	0.642531	0.810968
d__Bacteria;p__Firmicutes;c__Clostridia;o__Lachnospirales;f__Lachnospiraceae;g__Eisenbergiella	0.962256	0.732489	1.04473	-0.185558	6.22528	-0.0259015	0.49145	0.668316	0.82619	0.700999	0.856585
d__Bacteria;p__Firmicutes;c__Clostridia;o__Lachnospirales;f__Lachnospiraceae;g__Hungatella	2.73106	1.87013	2.86025	-0.33744	6.21204	-0.0526185	0.47619	0.670747	0.826927	0.591096	0.798812
d__Bacteria;p__Firmicutes;c__Negativicutes;o__Veillonellales-Selenomonadales;f__Veillonellaceae	8.16249	9.09965	8.01094	0.795794	6.58848	0.102261	0.451301	0.702273	0.854015	0.476703	0.744811
d__Bacteria;p__Proteobacteria;c__Gammaproteobacteria;o__Burkholderiales;f__Sutterellaceae;g__Sutterella	8.0033	7.0822	8.16087	0.305357	10.5	0.0334767	0.478423	0.703384	0.856229	0.78734	0.905945
d__Bacteria;p__Actinobacteriota;c__Coriobacteriia;o__Coriobacteriales;f__Eggerthellaceae;g__Eggerthella	5.10414	4.62421	5.26849	-0.431239	4.63992	-0.0800582	0.448661	0.711443	0.857537	0.462478	0.727973
d__Bacteria;p__Proteobacteria;c__Gammaproteobacteria;o__Burkholderiales	9.0408	9.59363	9.02541	0.24179	6.42555	0.0319517	0.47658	0.715034	0.862369	0.761931	0.900354
d__Bacteria;p__Firmicutes;c__Clostridia;o__Oscillospirales;f__Ruminococcaceae;__	5.13202	4.50693	5.38051	-0.455211	7.95338	-0.0559717	0.475836	0.761729	0.885164	0.781895	0.906162
d__Bacteria;p__Firmicutes;c__Negativicutes;o__Veillonellales-Selenomonadales	9.28776	9.35271	9.25131	0.239039	6.18473	0.035422	0.478067	0.815345	0.913163	0.831408	0.930982

## Sheet: Supplementary Table 5
	rab.all	rab.win.stoma	rab.win.non-stoma	diff.btw	diff.win	effect	overlap	we.ep	we.eBH	wi.ep	wi.eBH
K01485	4.03537	5.1866	3.76352	1.33268	1.88181	0.615647	0.231227	4.27943e-05	0.162819	0.000182044	0.112089
K11473	2.17153	-1.70408	2.38218	-3.97184	3.8961	-0.850444	0.1875	0.000193148	0.207672	1.04605e-05	0.0447428
K11382	-0.811682	2.45111	-1.36751	3.69073	5.99059	0.573799	0.232714	0.000727597	0.215762	0.000183912	0.11203
K02168	0.531788	3.08056	0.148129	2.93175	4.5301	0.587756	0.250744	0.000243446	0.232838	0.000358958	0.113448
K00185	2.72175	0.494578	3.269	-2.38351	2.93965	-0.686039	0.195539	0.000965264	0.268789	1.27225e-05	0.0447791
K06193	4.38503	5.464	4.08601	1.58025	2.64239	0.546029	0.24628	0.000523634	0.271841	0.000247142	0.1126
K16210	1.36626	2.91479	0.678103	2.31943	3.82141	0.474327	0.246097	0.00798486	0.274487	0.000468455	0.115065
K09967	-0.323732	0.535854	-0.877885	1.72446	4.41254	0.333024	0.331101	0.00285686	0.276329	0.0213591	0.259582
K01792	4.04159	4.78254	3.94794	1.08188	2.09348	0.459496	0.283482	0.000888288	0.279752	0.00292351	0.183758
K03777	-0.0225612	1.6518	-0.382959	2.47433	4.67242	0.495405	0.271577	0.00173328	0.281544	0.0018255	0.162355
K02779	5.04937	6.06319	4.79929	1.11933	1.68403	0.595676	0.231399	0.00110588	0.282326	0.000116637	0.111868
K06956	5.47815	6.07524	5.33102	1.0359	1.68134	0.540656	0.264684	0.0013351	0.283585	0.000588356	0.116539
K03828	2.19902	3.12152	1.94541	1.30655	2.47152	0.480825	0.298363	0.00145334	0.283832	0.00446734	0.20806
K00104	6.13251	5.29662	6.40213	-1.43539	2.34714	-0.564708	0.227509	0.00152224	0.284085	0.000201935	0.112315
K12700	2.26352	3.90928	1.94791	1.95129	3.50065	0.51273	0.282528	0.00141996	0.284086	0.00201553	0.168873
K01215	4.62946	5.47182	4.51551	1.08906	2.13836	0.471381	0.290706	0.00148414	0.284117	0.00406592	0.205367
K07706	4.29633	5.85245	3.97366	1.84012	3.186	0.552738	0.271375	0.00175904	0.285858	0.00152667	0.158375
K07034	2.51025	4.59948	2.3485	2.06346	3.1945	0.585298	0.255952	0.00177414	0.28598	0.00047609	0.115061
K01821	5.37155	6.45753	5.25464	1.17616	2.32799	0.471275	0.290706	0.00196733	0.288103	0.00262401	0.17857
K01035	5.27981	4.23823	5.39846	-1.25687	2.14269	-0.503939	0.225446	0.00198894	0.288302	6.77471e-05	0.110409
K00619	2.73177	-1.20395	2.92155	-3.76379	5.18494	-0.61101	0.255762	0.00221341	0.29388	0.000512251	0.115349
K07051	-5.28274	-7.13733	-4.3493	-3.57037	7.6797	-0.435651	0.322917	0.00335049	0.296693	0.0208099	0.24544
K06208	1.54829	-2.80105	1.93329	-4.20291	6.40191	-0.590737	0.262649	0.00232411	0.29727	0.000636955	0.119457
K01905	-5.57582	-7.54408	-4.66184	-3.32202	8.34822	-0.40762	0.334572	0.00292858	0.297379	0.0149755	0.225849
K06423	1.26158	-3.45315	1.70421	-4.1721	6.90001	-0.53464	0.267658	0.002708	0.299884	0.000685556	0.122669
K19714	0.524966	-4.33011	0.970632	-4.24051	6.63005	-0.605536	0.256506	0.00270768	0.300209	0.000561261	0.119393
K07096	0.511255	-4.29556	1.00866	-4.01428	6.4228	-0.565239	0.271577	0.00283513	0.302403	0.000632253	0.121291
K02241	1.75408	-0.848137	2.10062	-2.80851	4.43066	-0.576246	0.250744	0.00314407	0.30304	0.000544546	0.116264
K01635	2.96226	3.9007	2.57469	1.65857	3.49113	0.463972	0.295387	0.00285993	0.303686	0.00479006	0.211923
K18008	0.406806	-4.37967	0.948072	-4.0621	6.54062	-0.584052	0.262454	0.00306485	0.304185	0.000681476	0.123344
K11180	0.457427	-4.08405	0.966289	-4.06233	6.31223	-0.555394	0.267658	0.00313644	0.304308	0.000655596	0.122697
K11181	0.458629	-4.06771	0.959032	-4.11788	6.43349	-0.599779	0.25	0.00313305	0.304629	0.000678066	0.122755
K00437	0.403983	-4.27025	0.940251	-4.09589	6.6479	-0.574373	0.266171	0.00311533	0.305056	0.000693506	0.123234
K03851	0.412951	-4.30083	0.940665	-4.39807	6.74422	-0.615779	0.243866	0.00304758	0.306223	0.000669484	0.122496
K06951	0.405606	-4.23734	0.943687	-3.92703	6.58828	-0.576631	0.265428	0.00302396	0.3063	0.000683732	0.122338
K07276	-2.24027	-5.8856	-1.24461	-3.90757	7.83825	-0.488706	0.320446	0.00364472	0.306419	0.00837283	0.216153
K15331	-6.00629	-7.50924	-5.49865	-3.07575	7.70656	-0.377357	0.334572	0.00443712	0.306458	0.0335975	0.26822
K00613	0.440755	-0.602646	0.605662	-1.35002	2.25643	-0.550667	0.258736	0.00310809	0.306501	0.000622659	0.121062
K16846	0.406056	-4.33551	0.941983	-4.11906	6.68104	-0.588904	0.258185	0.00305454	0.306708	0.000675882	0.122214
K01034	4.98194	4.28526	5.13558	-1.1779	2.15443	-0.486832	0.242379	0.00304065	0.307124	0.000215983	0.112357
K14091	0.407471	-4.33092	0.946223	-4.13349	6.83196	-0.561561	0.261161	0.0032029	0.307521	0.000792963	0.128019
K10800	-6.06021	-7.58461	-5.49234	-3.31507	7.79618	-0.43483	0.330855	0.0060388	0.308581	0.0370247	0.271585
K01596	4.6828	3.39092	4.96132	-1.45317	2.72416	-0.503881	0.274349	0.00321706	0.309912	0.000725978	0.121377
K06999	5.34839	6.25569	5.26186	1.23657	2.69112	0.422485	0.315476	0.00328306	0.311362	0.012893	0.244634
K16012	2.60782	4.23552	2.35863	1.79079	3.23636	0.520015	0.289963	0.00337506	0.31232	0.00274149	0.180328
K18094	-5.88263	-7.40042	-5.42537	-3.30537	7.90983	-0.405079	0.336059	0.00551909	0.313819	0.0388755	0.278667
K17062	-6.91345	-7.79636	-6.6632	-1.96199	6.78776	-0.278328	0.36803	0.0102706	0.314415	0.133344	0.375974
K00261	3.72823	4.33293	3.56556	0.986379	2.43819	0.357032	0.325893	0.00363875	0.316309	0.0122367	0.243585
K11147	-0.572596	-5.404	-0.0827117	-3.67845	7.25592	-0.511459	0.265625	0.00403985	0.318065	0.00116632	0.138698
K01166	-3.95963	-0.931225	-4.39187	3.66021	6.45758	0.544942	0.271577	0.0127318	0.32385	0.00196963	0.150783
K07239	-5.82752	-7.37709	-5.30379	-3.17578	7.7355	-0.380206	0.341518	0.00726823	0.325985	0.044362	0.28473
K03223	-0.319604	-4.72203	0.372331	-3.90189	6.54781	-0.539585	0.278274	0.00530096	0.326469	0.00147706	0.148376
K04561	-0.757081	1.24752	-1.23476	2.99885	5.89216	0.459108	0.282528	0.0114869	0.329468	0.00144622	0.152297
K03220	-0.317201	-4.62823	0.375752	-3.81389	6.64584	-0.527237	0.272321	0.005621	0.331087	0.00161561	0.151501
K04056	-0.30719	-4.6748	0.349948	-3.97848	6.74545	-0.530739	0.268601	0.00594071	0.331446	0.00156248	0.151033
K02487	-5.93204	-3.7926	-6.37329	2.65829	5.62708	0.438237	0.287732	0.0156929	0.331609	0.00472477	0.178951
K18358	-3.54774	-7.51	-2.72653	-3.77004	6.41525	-0.547884	0.274554	0.00713985	0.332751	0.00355372	0.168288
K18991	-2.22349	0.767596	-2.62384	3.25607	6.14138	0.485008	0.279554	0.0141356	0.334039	0.00218127	0.165612
K13598	0.718949	-4.47476	1.16219	-4.75509	7.23248	-0.595131	0.278067	0.00535217	0.334602	0.00290721	0.179798
K04059	-0.294402	-4.676	0.335241	-3.99124	6.55659	-0.537534	0.276786	0.00604671	0.334773	0.00177262	0.153743
K18095	-5.80174	-6.91745	-5.42783	-2.80527	7.77785	-0.355371	0.356134	0.00915191	0.336135	0.0576603	0.314947
K02584	2.10543	-1.49217	2.47811	-3.75604	6.18979	-0.519038	0.279554	0.00536894	0.337668	0.000943254	0.132215
K02525	1.3065	2.76569	1.18558	1.66231	3.59006	0.423172	0.307292	0.00532013	0.338736	0.00936579	0.237393
K01732	-3.0747	-6.82795	-1.13577	-3.77187	8.19329	-0.434594	0.324164	0.00803205	0.34105	0.0103755	0.217408
K18923	-4.8484	-2.15315	-5.49947	2.93828	6.27454	0.424647	0.305576	0.0165556	0.342445	0.00726115	0.211598
K06413	-0.972147	-5.01064	-0.148852	-3.87048	8.04468	-0.460924	0.309294	0.00688436	0.343492	0.00674974	0.212621
K13688	-0.711012	-5.23066	-0.0724515	-3.53498	6.68173	-0.491847	0.282528	0.00731217	0.344186	0.00161852	0.152559
K16650	1.20287	1.95706	0.993684	1.0773	3.91862	0.2301	0.380208	0.00626704	0.345653	0.0582314	0.343168
K07046	-5.9312	-3.12492	-6.39494	3.2625	7.04509	0.458184	0.306548	0.0194623	0.345975	0.00966216	0.211694
K07257	3.30295	2.04506	3.45635	-1.93851	3.69522	-0.44115	0.245353	0.00649549	0.346931	0.000383604	0.114158
K19267	3.94788	4.71936	3.8632	1.04516	2.27346	0.39567	0.29145	0.00551492	0.347286	0.00414824	0.205312
K00801	-5.23174	-6.8406	-4.62416	-3.24346	7.93525	-0.392517	0.34003	0.0106099	0.347543	0.0393967	0.287819
K11939	4.10367	4.53394	3.8958	1.01732	2.70085	0.320441	0.355655	0.00561397	0.347619	0.0260787	0.271653
K18893	-3.77115	-0.792292	-4.2121	3.50023	6.25292	0.494901	0.288476	0.0182755	0.349719	0.00403102	0.187454
K08363	-3.21443	0.752029	-3.71421	3.83237	7.0059	0.533723	0.281041	0.0155418	0.350145	0.00247012	0.168407
K11737	2.35176	3.14208	2.21321	1.5704	3.93707	0.381683	0.330357	0.00600493	0.350925	0.0120057	0.243205
K00867	3.3794	5.25377	3.17027	1.56816	3.23	0.490708	0.305804	0.00602546	0.350978	0.00540298	0.216873
K08260	-2.47788	-0.370215	-3.44939	3.62045	7.57322	0.45443	0.301115	0.0155151	0.350986	0.00727555	0.220197
K07002	-1.9629	-0.330517	-2.41776	1.96596	5.28712	0.33937	0.357887	0.0128171	0.351561	0.0352039	0.294435
K07241	-2.74859	-0.967099	-3.31208	3.33104	6.73126	0.45022	0.307292	0.0144608	0.352017	0.0118153	0.238569
K02242	4.21547	5.56234	3.88252	1.28703	2.59702	0.483861	0.300595	0.00619123	0.352502	0.00772693	0.232074
K01823	4.96648	5.56662	4.86066	0.789279	1.8842	0.417801	0.310781	0.00654626	0.355337	0.00561876	0.218341
K07270	2.94305	3.39703	2.75083	0.921131	3.20313	0.250908	0.368773	0.00690533	0.355856	0.0370197	0.302552
K02385	5.28505	4.44534	5.45024	-1.37293	2.71241	-0.415502	0.243304	0.00723992	0.356603	0.000136941	0.112043
K11384	0.400665	-3.85273	0.937463	-3.65286	6.42709	-0.508592	0.268402	0.00972867	0.357351	0.00221308	0.167231
K00188	-7.1594	-8.34283	-6.82555	-2.21829	5.73498	-0.374016	0.346726	0.0335331	0.358488	0.0604633	0.291523
K11183	2.57149	4.10496	2.41938	1.23866	2.29426	0.461986	0.286245	0.00804521	0.359273	0.00244167	0.175787
K03316	5.42466	6.28374	5.31832	1.00322	2.18542	0.417867	0.313755	0.00714989	0.3598	0.0083729	0.235233
K07146	2.79084	3.93379	2.58938	1.44328	2.89791	0.445432	0.30878	0.00716131	0.359818	0.00500518	0.213729
K09141	-5.67514	-7.40708	-4.91093	-3.18792	6.89827	-0.413822	0.330855	0.0179126	0.361123	0.0267671	0.257807
K11892	-0.421475	1.23087	-0.674839	2.53171	5.71521	0.43528	0.314732	0.0153049	0.361785	0.0112525	0.239391
K18856	4.42069	3.32953	4.61204	-1.3761	2.80036	-0.394203	0.260223	0.00797271	0.362387	0.000635872	0.118136
K00368	-0.580497	0.468954	-0.950351	1.73373	4.13722	0.360278	0.307063	0.0224587	0.363056	0.00436143	0.20322
K00383	3.71219	4.94892	3.50167	1.62199	3.3891	0.441158	0.302083	0.00791813	0.364367	0.00490484	0.213736
K08097	-3.72	-6.96704	-2.91261	-3.13856	6.59633	-0.422495	0.303346	0.015452	0.364532	0.0114931	0.220878
K06191	5.34731	5.95852	5.23951	0.814807	2.6404	0.295349	0.369517	0.00797948	0.364929	0.0278529	0.277391
K11176	-7.17299	-8.37966	-6.8506	-2.02712	5.76268	-0.329336	0.354167	0.0443644	0.364984	0.0866358	0.313635
K10805	4.34957	4.90799	4.11294	0.880369	2.58209	0.323027	0.34747	0.00828346	0.365435	0.0505984	0.330317
K11904	0.837347	3.11225	0.607631	2.72588	5.91003	0.409221	0.31622	0.0193742	0.365988	0.00991016	0.238093
K10038	2.03883	3.03172	1.84765	1.35799	3.23719	0.403218	0.315242	0.00838688	0.366113	0.00737813	0.230076
K11891	-0.368331	1.18946	-0.659419	2.47788	5.6219	0.403589	0.307807	0.0156066	0.366721	0.0126463	0.242805
K06196	6.81094	5.86077	6.90258	-0.910586	1.97261	-0.407941	0.297619	0.00823115	0.366795	0.00465015	0.212072
K09740	1.68027	-1.07505	2.02099	-2.69094	4.3261	-0.522007	0.244048	0.0105632	0.366825	0.000239137	0.112439
K01026	5.94482	5.24547	6.07869	-1.06509	2.22641	-0.435485	0.245536	0.00870472	0.367294	0.000286293	0.112728
K00510	-1.74607	0.177247	-2.12975	2.6536	6.04321	0.431048	0.326637	0.0219839	0.367442	0.0120668	0.24064
K02456	4.40084	4.04886	4.62887	-0.96133	2.20558	-0.413216	0.311012	0.00846859	0.367703	0.00606094	0.221222
K02587	4.299	3.2935	4.43823	-1.2635	2.65531	-0.422119	0.272119	0.0093202	0.368257	0.000971689	0.135113
K00187	-7.15663	-8.29319	-6.8232	-1.84716	5.7657	-0.329626	0.354911	0.0423896	0.368667	0.0774176	0.310104
K18347	-3.60425	0.297848	-4.53868	3.57878	7.83156	0.444218	0.303571	0.021976	0.368672	0.00439561	0.193405
K08364	-3.01882	0.765948	-3.48565	3.48624	6.86162	0.497663	0.292411	0.0277395	0.368717	0.00390409	0.186601
K11893	-0.365609	1.18338	-0.658837	2.39044	5.51912	0.398509	0.321933	0.0158505	0.368961	0.012201	0.242438
K16153	3.47374	-0.0959747	3.80164	-3.03049	5.35797	-0.493443	0.25744	0.00969524	0.369237	0.00045185	0.114526
K16845	0.699742	-1.42713	1.09407	-2.71566	5.23083	-0.442477	0.260417	0.0104574	0.369443	0.00056705	0.11801
K12537	-5.99471	-4.00167	-6.47872	2.51921	6.15209	0.389273	0.313011	0.0375285	0.369968	0.0176992	0.235505
K00966	-3.59277	-6.46527	-2.60486	-3.43979	7.81301	-0.387409	0.344981	0.0162544	0.370339	0.0213517	0.257108
K16792	-7.23423	-8.26122	-6.93652	-1.77825	5.50299	-0.29582	0.364312	0.0387222	0.372133	0.0877698	0.328423
K05916	4.36128	5.49877	4.17071	1.2047	2.23697	0.495056	0.296654	0.00942123	0.372945	0.00562548	0.218437
K01844	2.96194	1.31586	3.11686	-1.62292	3.28523	-0.381674	0.290923	0.0106994	0.372968	0.00233227	0.17356
K16869	-1.00552	-0.575898	-1.26636	1.51562	5.01264	0.278148	0.366543	0.0114054	0.372999	0.0708063	0.359149
K18011	2.96023	1.31978	3.11724	-1.53048	3.35596	-0.36967	0.301115	0.0113525	0.37357	0.00232956	0.173447
K02236	3.03729	4.54221	2.76762	1.6382	3.26814	0.47479	0.299628	0.00979967	0.373591	0.00581411	0.218755
K01577	1.85783	3.01585	1.31144	1.87286	4.40619	0.367576	0.333829	0.0116374	0.37373	0.0221419	0.259476
K12536	-6.01026	-4.00367	-6.41286	2.64748	6.1396	0.395291	0.319703	0.0336916	0.373753	0.0169127	0.237011
K19059	-6.75133	-5.00946	-7.06225	2.25357	5.5725	0.372162	0.316964	0.0429258	0.374357	0.0249178	0.250495
K00030	5.30668	4.5222	5.43616	-1.02132	2.47174	-0.35321	0.298363	0.00969378	0.374702	0.00443947	0.210208
K04343	-5.70717	-3.48989	-6.22031	2.47696	6.09116	0.369719	0.351673	0.0431114	0.374822	0.026416	0.264982
K18815	0.669366	2.19384	0.540632	1.68869	4.96802	0.312797	0.330357	0.0113127	0.375123	0.0144638	0.245959
K09909	-0.149485	2.12831	-0.614803	2.40533	5.31307	0.424553	0.30855	0.0195487	0.375358	0.00896349	0.235315
K19057	-6.67318	-5.04271	-7.02681	2.22992	5.74344	0.356043	0.317472	0.0459268	0.37576	0.0271091	0.246596
K07662	1.59101	2.81041	1.02496	1.9393	4.61211	0.368312	0.316964	0.0255815	0.376064	0.00925882	0.237337
K14087	0.851137	-2.25842	1.23143	-3.0251	5.09935	-0.488548	0.273065	0.0135949	0.376363	0.0011207	0.140092
K06285	-0.0103239	-2.77814	0.212932	-2.65811	5.55302	-0.44066	0.295911	0.0132806	0.376439	0.00427326	0.201933
K05564	-4.386	-2.03053	-5.14764	3.32193	7.38069	0.418134	0.327381	0.0348464	0.376444	0.019969	0.254343
K01659	-3.14757	-1.69387	-3.86421	2.25878	6.38503	0.348207	0.34747	0.0306626	0.376474	0.0192067	0.255304
K16793	-4.88286	-7.59867	-4.22977	-2.68515	5.83726	-0.406537	0.324405	0.0274661	0.376551	0.0187171	0.243123
K10708	2.10393	1.07987	2.34421	-1.67312	3.94182	-0.348575	0.318216	0.0121074	0.377191	0.00567101	0.219005
K11896	-0.368127	1.22853	-0.663823	2.42703	5.57361	0.405603	0.321933	0.0210083	0.377453	0.0129684	0.243325
K02588	5.70347	4.76132	5.77809	-1.04092	2.44881	-0.346386	0.301115	0.0107078	0.3777	0.00531146	0.216
K13770	-3.81167	-7.08123	-3.21975	-2.88138	6.58665	-0.402299	0.328625	0.0248572	0.377858	0.0172634	0.238743
K19049	3.83226	2.69688	4.00622	-1.87283	4.65567	-0.368388	0.312268	0.01152	0.37794	0.00670813	0.225551
K03647	5.43387	5.88757	5.24661	0.805545	1.88295	0.404362	0.313011	0.0108234	0.378046	0.00637491	0.223072
K15898	1.21157	-0.510187	1.73297	-2.28846	4.05493	-0.465648	0.258736	0.0132976	0.378048	0.000595936	0.118461
K05937	-1.31888	-0.295225	-1.6053	1.62211	4.89634	0.302871	0.342751	0.0176584	0.378249	0.0292615	0.280328
K05831	-7.17223	-8.32333	-6.87339	-1.82929	5.31289	-0.308558	0.350929	0.053113	0.379236	0.0917586	0.320273
K00171	4.67611	3.3408	4.80629	-1.80919	4.19455	-0.394772	0.28497	0.0125449	0.379623	0.00214898	0.171185
K05838	4.56501	5.40792	4.28386	0.680725	2.49682	0.237069	0.388393	0.0116076	0.379641	0.0754285	0.371102
K15527	2.99114	-0.252263	3.47429	-2.98732	7.07182	-0.394222	0.282528	0.0131486	0.379803	0.00195577	0.165922
K06045	-5.19832	-6.91679	-4.48221	-2.85108	8.26842	-0.334538	0.373234	0.0239302	0.379948	0.0618451	0.321488
K07497	6.67864	7.53514	6.55375	0.771701	1.8114	0.380801	0.328125	0.0115517	0.380047	0.0162423	0.247576
K00183	1.62767	0.315992	1.74943	-1.5937	3.15185	-0.398369	0.25	0.0133877	0.380171	0.000542134	0.117037
K02081	4.98454	4.27611	5.21407	-0.868906	1.89852	-0.423173	0.3125	0.0119936	0.380482	0.00499395	0.214388
K10977	-4.88693	-7.59311	-4.22261	-2.70867	5.90497	-0.431664	0.311756	0.0302154	0.380792	0.0207606	0.239048
K08738	0.893428	-3.42274	1.28229	-3.55125	6.39161	-0.495859	0.303346	0.0150812	0.380903	0.00392768	0.197614
K19355	3.15631	1.3093	3.3428	-2.17513	4.8898	-0.39595	0.289963	0.013112	0.381177	0.00161366	0.159816
K14475	0.197795	-1.20068	0.527266	-2.00068	3.876	-0.459321	0.271577	0.0143356	0.381219	0.00116029	0.140642
K03930	2.52622	3.27721	2.36942	1.34333	3.10422	0.38713	0.306548	0.0121356	0.381277	0.00612741	0.221905
K01304	6.01191	6.33345	5.9621	0.70381	1.67408	0.379673	0.331845	0.0120848	0.38147	0.0256359	0.27003
K17204	-1.49824	-0.586478	-1.89186	1.97623	5.41344	0.316884	0.346468	0.0398991	0.381832	0.0231473	0.266363
K16087	3.97294	4.60894	3.88277	0.944195	2.41145	0.365	0.337054	0.0126766	0.382363	0.0138811	0.245544
K03298	1.37185	-1.5491	1.57878	-2.84686	4.98348	-0.48429	0.281994	0.0153308	0.382736	0.00166753	0.160225
K01303	1.50612	0.887421	1.69305	-1.79275	4.34118	-0.369549	0.328625	0.0136172	0.382934	0.0158253	0.247961
K06446	0.196408	-0.857448	0.305673	-1.28455	2.75446	-0.390134	0.294643	0.0174475	0.383124	0.00272248	0.178552
K05563	-4.38965	-2.00063	-5.11762	3.21715	7.61444	0.406351	0.325893	0.0342863	0.383402	0.022169	0.261737
K05979	3.08994	2.4676	3.1625	-1.38538	3.18055	-0.323708	0.306548	0.0151682	0.383568	0.00504041	0.214074
K13990	3.6507	0.528707	3.95442	-2.83584	6.49605	-0.390724	0.289435	0.0145229	0.383735	0.00222373	0.171399
K09977	-6.82896	-4.85218	-7.12849	2.44423	5.49587	0.401622	0.321429	0.0534706	0.383777	0.0241876	0.239709
K00074	7.72727	7.30692	7.80687	-0.587612	1.50502	-0.382777	0.32119	0.0132731	0.383858	0.00980908	0.23924
K11607	0.317624	2.16468	-0.156997	2.40523	4.92104	0.424347	0.292193	0.0266209	0.383957	0.00318626	0.18853
K02666	4.66715	3.51456	4.83113	-1.42337	3.12641	-0.465534	0.252788	0.0135832	0.384088	0.000608915	0.117154
K13277	2.84839	0.329779	3.09184	-2.57769	7.14827	-0.355817	0.299107	0.0147305	0.384167	0.00461558	0.208497
K14089	0.768679	-2.40734	1.15489	-2.84197	5.87364	-0.456849	0.27881	0.0180703	0.384283	0.00209956	0.167907
K01919	6.17813	6.77547	6.02152	0.715821	2.04972	0.336954	0.360119	0.0136113	0.384326	0.0356598	0.300236
K07062	2.83054	3.58488	2.67674	1.10198	3.03241	0.284712	0.338542	0.0146061	0.384543	0.0226788	0.261188
K00248	7.19118	6.68222	7.26857	-0.898183	1.97941	-0.347061	0.290923	0.0140133	0.38457	0.00173637	0.163716
K02490	-3.82826	-6.95216	-3.21367	-2.7763	6.35424	-0.436488	0.328869	0.0248594	0.384593	0.0177503	0.245995
K18285	3.46255	-0.324443	3.78655	-2.76987	6.03337	-0.393149	0.289963	0.0154487	0.384747	0.00235323	0.173469
K09477	0.0685786	2.32649	-0.374738	2.34082	6.83268	0.339974	0.35119	0.0242252	0.385268	0.03035	0.284226
K00034	2.26802	2.64342	2.11981	1.0107	2.82016	0.324006	0.343006	0.0145369	0.385304	0.0244572	0.266668
K09771	2.14014	3.14302	2.01634	1.53316	3.91428	0.379674	0.34052	0.0145287	0.385321	0.0203154	0.254687
K07704	4.60173	3.70585	4.6715	-1.20861	2.57524	-0.413989	0.32342	0.0143019	0.385328	0.00864804	0.236327
K11784	3.32966	-0.308154	3.72785	-2.54387	5.65918	-0.398362	0.29145	0.0165669	0.385779	0.00204774	0.16847
K07705	5.73945	4.92629	5.90657	-1.09214	2.90591	-0.321575	0.309524	0.0144413	0.385861	0.00562582	0.21813
K05828	-7.19807	-8.33005	-6.91396	-1.95226	5.36477	-0.338002	0.345982	0.0584491	0.386167	0.0940445	0.326484
K16958	1.50511	2.43696	1.26065	1.28738	4.34315	0.268718	0.359851	0.0156426	0.386197	0.0414743	0.311744
K17202	-1.50186	-0.568983	-1.90899	1.69748	5.43249	0.305947	0.358364	0.0400671	0.386408	0.0242044	0.269053
K17398	0.687625	-1.3491	1.1147	-2.04575	4.36636	-0.374437	0.289963	0.0184917	0.386417	0.00155484	0.155628
K18014	4.82429	3.76349	5.06657	-1.37156	3.10589	-0.344397	0.311012	0.0182111	0.386495	0.00349082	0.195858
K02439	2.69066	3.87499	2.42299	1.60236	3.51241	0.356148	0.30878	0.042988	0.386679	0.0101197	0.240048
K09781	0.85235	2.33777	0.457085	1.9911	3.92348	0.435705	0.300595	0.0214378	0.386803	0.00395468	0.201731
K00332	-0.0199813	-1.48558	0.397588	-1.79352	4.08643	-0.414726	0.31994	0.0194936	0.386955	0.00989505	0.235962
K03923	3.76474	4.49783	3.57987	0.845314	2.36758	0.337565	0.334572	0.015656	0.387087	0.0138564	0.245277
K07151	-5.87876	-7.36506	-5.31891	-2.65673	7.05994	-0.353971	0.342007	0.0317585	0.387164	0.0456854	0.293971
K07326	-0.282954	2.64987	-0.747038	3.25077	7.84262	0.372742	0.324405	0.0314033	0.38722	0.0116377	0.240918
K11782	3.33053	-0.3546	3.73424	-2.73213	5.92431	-0.406304	0.28497	0.0170051	0.387262	0.00202282	0.168618
K14835	2.79688	-5.58593	3.17611	-3.75783	10.759	-0.416291	0.354167	0.0213186	0.387286	0.0417633	0.305449
K03290	0.512407	2.18049	0.178514	2.00471	4.2381	0.404644	0.307292	0.0250439	0.387292	0.00390564	0.201584
K18012	3.56366	2.34567	3.74922	-1.43148	3.32411	-0.3419	0.311524	0.0176669	0.387321	0.00542803	0.216685
K10677	-2.9296	-1.23479	-3.35106	2.3299	5.78353	0.360008	0.334572	0.0497079	0.387388	0.0210375	0.259864
K02586	2.19502	-2.67016	2.46787	-2.88145	7.06819	-0.401139	0.323661	0.0187594	0.387399	0.0113945	0.241174
K00370	3.08007	3.75573	2.94591	1.34508	3.56076	0.368085	0.344238	0.0153581	0.387432	0.0164158	0.248017
K00334	8.10075	7.7933	8.28265	-0.646928	1.77772	-0.342059	0.316729	0.0154626	0.387438	0.00974557	0.239088
K11907	-0.23708	0.822003	-0.44293	2.02053	5.59055	0.315695	0.35316	0.0296056	0.387505	0.0236201	0.266482
K00371	3.08711	3.76852	2.94576	1.51162	3.55681	0.380723	0.328869	0.0155929	0.387553	0.0163675	0.247724
K03325	6.09522	5.52814	6.26004	-0.896879	1.93241	-0.390212	0.310268	0.0161441	0.387798	0.00484032	0.21317
K03762	3.52939	4.54712	3.36267	1.12655	2.10467	0.465902	0.296875	0.020472	0.387928	0.00254779	0.176573
K18013	4.54314	3.34883	4.6584	-1.39735	2.95247	-0.398926	0.269145	0.0198082	0.388038	0.00142738	0.154583
K00333	0.00104141	-1.47161	0.411473	-1.79102	4.0567	-0.396996	0.313011	0.0202178	0.38809	0.0102937	0.23718
K03761	0.483009	1.67716	0.22183	1.79563	4.6315	0.338451	0.345725	0.0216927	0.38818	0.0300728	0.283591
K18301	-6.09858	-2.82744	-6.47287	2.87098	6.37176	0.410248	0.323661	0.055063	0.388199	0.0298917	0.259281
K09989	3.43183	2.4023	3.65227	-1.41314	3.58053	-0.380467	0.333333	0.0182732	0.388513	0.0131151	0.244381
K09162	0.525246	1.80098	0.409858	1.74604	4.99658	0.325214	0.359375	0.0197534	0.388719	0.0370054	0.301837
K02859	0.342374	0.8402	0.224129	1.41098	5.0224	0.26792	0.361607	0.0191775	0.388799	0.0504511	0.329267
K02488	-3.57704	-0.853192	-4.47843	2.90839	7.15288	0.373732	0.320685	0.0431526	0.388829	0.0221056	0.26209
K11106	1.65521	2.99418	1.41246	1.95963	4.99857	0.338062	0.325893	0.0294958	0.388839	0.0154103	0.247107
K18332	7.11553	6.18702	7.16437	-1.02194	2.23594	-0.340078	0.271375	0.0203453	0.389265	0.00105755	0.138964
K13016	1.46431	-1.34457	1.8927	-2.577	5.94164	-0.382667	0.290706	0.021392	0.3894	0.0036237	0.195242
K08310	0.889275	2.31228	0.54852	1.98127	4.05658	0.435375	0.313988	0.0245504	0.389506	0.0055796	0.217303
K11895	-0.150014	1.19498	-0.349461	2.06822	5.67729	0.325939	0.344981	0.0309374	0.389516	0.0197879	0.256044
K07645	0.373826	2.2103	0.002383	2.23734	4.85938	0.419552	0.318216	0.0329008	0.389581	0.00755086	0.2285
K07670	2.08788	3.6972	1.77888	1.48981	3.89487	0.330141	0.340774	0.0201459	0.38962	0.016271	0.247862
K04086	2.36046	3.93548	2.06637	1.68084	4.05341	0.379271	0.343006	0.0175098	0.389843	0.0194843	0.252808
K05830	-7.21652	-8.27945	-6.91589	-1.7086	5.36894	-0.296361	0.353423	0.0522742	0.390094	0.0901886	0.331029
K15924	2.13639	-1.21781	2.40023	-2.7878	5.44133	-0.427508	0.304833	0.0212406	0.390164	0.00573427	0.218646
K01595	5.74115	6.1906	5.66292	0.53747	1.70113	0.289901	0.367286	0.0180193	0.390178	0.0590638	0.345353
K01096	1.15328	3.02436	0.568287	1.97034	4.84452	0.369664	0.318959	0.0282074	0.39031	0.0102806	0.240098
K00686	-1.11376	-2.58116	-0.932462	-1.7083	4.46512	-0.33249	0.331599	0.0267684	0.390395	0.016287	0.249947
K05520	4.30237	4.75118	4.26364	0.591389	1.54003	0.353874	0.342262	0.0183279	0.390481	0.0250066	0.268092
K03297	3.6865	5.11122	3.53747	1.59831	3.35248	0.41987	0.299107	0.0197462	0.390557	0.00985029	0.240102
K00879	5.48581	4.51657	5.5085	-0.939506	2.06561	-0.346752	0.30855	0.022796	0.390566	0.00459158	0.211508
K07054	3.67054	4.06201	3.61747	0.817016	2.50963	0.309309	0.363095	0.0187941	0.390603	0.0462351	0.321329
K15855	-0.270628	-2.67381	3.52892e-05	-2.31776	6.9844	-0.339423	0.320685	0.0240031	0.390621	0.0101664	0.235446
K02415	3.32919	1.58061	3.40763	-1.44809	3.44735	-0.387686	0.328125	0.0218646	0.390748	0.0145096	0.24598
K00975	9.62176	9.31992	9.81218	-0.58219	1.82591	-0.315786	0.330357	0.0177309	0.390768	0.0145694	0.246084
K07131	-6.2125	-4.15401	-6.53025	2.33393	5.56309	0.373633	0.320446	0.0505597	0.390776	0.026069	0.252828
K02076	0.385481	0.821116	0.323235	1.48347	4.6051	0.297546	0.362351	0.0226973	0.39089	0.0519965	0.332146
K07181	2.35623	1.18113	2.39878	-1.25607	3.41535	-0.284907	0.335565	0.0233671	0.390924	0.0139372	0.245247
K06994	0.473181	1.13372	0.300486	1.69593	4.76088	0.310477	0.350186	0.0352052	0.391049	0.0220871	0.259897
K00335	7.83826	7.45702	8.00613	-0.633337	1.59474	-0.340583	0.333333	0.0186651	0.391088	0.0119196	0.243315
K04767	4.80285	4.12683	4.90562	-0.923499	2.47902	-0.348132	0.327381	0.0190576	0.391165	0.0133372	0.24476
K09684	5.10548	4.48735	5.21572	-0.842238	1.98304	-0.334999	0.318959	0.0187967	0.39119	0.0106123	0.240999
K00373	3.17528	3.83767	2.96541	1.28467	3.56566	0.349136	0.348958	0.0205048	0.391214	0.0260563	0.271407
K14534	5.04082	4.48819	5.18798	-1.14946	2.51352	-0.347764	0.285502	0.0224967	0.391221	0.00264736	0.178914
K01620	8.75626	8.30463	8.81848	-0.596767	1.31191	-0.410445	0.329368	0.0194322	0.391295	0.0141721	0.245665
K19091	5.32828	4.80902	5.43258	-0.90629	2.45593	-0.29998	0.315242	0.0198867	0.391301	0.0102293	0.240303
K15016	1.08394	-0.569261	1.25463	-1.8154	6.34494	-0.281711	0.297398	0.0247613	0.391318	0.0027192	0.180246
K06878	4.17297	5.27827	4.02761	1.02894	2.63565	0.377068	0.330357	0.020065	0.391407	0.0184919	0.250665
K02744	6.2726	6.234	6.3039	-0.492683	1.53153	-0.30181	0.380952	0.020178	0.391425	0.0610179	0.34867
K05539	4.1283	4.67492	3.99058	0.854774	2.10042	0.368436	0.314732	0.021094	0.391436	0.00588999	0.219268
K07012	8.01238	7.49549	8.04973	-0.587653	1.77009	-0.280843	0.33829	0.0199346	0.391459	0.0219989	0.258685
K09951	8.49211	7.93576	8.52367	-0.561904	1.53741	-0.304573	0.341518	0.0206614	0.391554	0.0251976	0.268778
K14086	3.60234	1.1964	3.79729	-2.42989	4.7174	-0.407691	0.299628	0.0244109	0.391568	0.0057357	0.218785
K06019	4.09496	3.36565	4.18576	-1.17963	3.04787	-0.328648	0.28125	0.0239067	0.39157	0.00202084	0.168599
K06348	1.78219	-3.26336	2.20771	-3.29626	8.79107	-0.367264	0.330855	0.0258131	0.391574	0.0156538	0.248819
K02279	5.24386	4.30983	5.30458	-1.03	2.73861	-0.324792	0.310037	0.0214257	0.39158	0.00846544	0.23591
K00752	2.68826	-0.168916	2.98542	-2.46444	5.4167	-0.425998	0.283482	0.0235183	0.391601	0.00306138	0.186176
K14090	3.60866	1.19235	3.80113	-2.31299	4.69425	-0.377482	0.315242	0.0243661	0.391635	0.00583552	0.219721
K16881	2.17692	0.601157	2.40158	-1.64819	3.68611	-0.305558	0.298141	0.022184	0.391694	0.00369351	0.198352
K02473	4.22877	2.61039	4.44522	-1.43317	3.00637	-0.429512	0.305576	0.02263	0.391709	0.0068183	0.226561
K00818	7.42188	7.01707	7.51424	-0.600219	1.68104	-0.313046	0.329368	0.0225099	0.39174	0.0202184	0.254534
K03740	3.84232	5.02028	3.66968	1.06319	2.77313	0.355003	0.333086	0.0226118	0.391763	0.0221105	0.259288
K13626	6.11256	5.59982	6.23604	-0.819696	2.84413	-0.226285	0.304315	0.0224429	0.391779	0.0078855	0.233104
K01218	6.46792	5.12498	6.60427	-1.01914	2.34751	-0.327756	0.311524	0.0226553	0.391794	0.00514902	0.214988
K01354	4.30173	4.60297	4.12018	0.571526	2.6059	0.190973	0.418155	0.0225789	0.391807	0.139744	0.404249
K07033	5.5501	4.64622	5.67105	-0.936426	2.98507	-0.24102	0.322677	0.0237005	0.39184	0.00874938	0.236418
K06726	4.93628	5.84381	4.78686	0.923195	2.27596	0.357279	0.333829	0.0234146	0.391869	0.0186434	0.251034
K03739	3.85035	5.02345	3.67358	1.00032	2.75159	0.331618	0.346726	0.0233397	0.391904	0.02238	0.260006
K01640	3.47507	2.65543	3.58124	-0.956437	2.59333	-0.351461	0.344238	0.0233221	0.391932	0.0220433	0.259387
K07305	3.1005	4.11032	2.93621	1.27954	3.23265	0.370362	0.333333	0.0242313	0.391944	0.0186913	0.251128
K06198	2.2231	4.56675	2.00981	1.60475	4.1416	0.397422	0.335316	0.0233558	0.391956	0.0167796	0.248611
K00158	1.58257	3.25455	1.428	1.69526	4.50264	0.346258	0.353423	0.0247923	0.39196	0.0364958	0.301509
K09702	5.59104	4.64889	5.64836	-1.10594	2.68258	-0.324065	0.311524	0.0246592	0.39201	0.00762646	0.231604
K19422	2.86532	-0.977722	3.04922	-2.57	6.97682	-0.361703	0.342262	0.0235986	0.392013	0.0219172	0.258881
K13018	4.31167	3.24905	4.51547	-1.2667	2.72374	-0.306919	0.285502	0.0253943	0.392018	0.00237814	0.174772
K05364	7.59248	7.07107	7.80904	-0.706013	2.43914	-0.238415	0.358631	0.0242041	0.392028	0.0316234	0.29019
K05341	6.4428	5.92397	6.51963	-0.896957	3.07152	-0.254447	0.336059	0.0242084	0.392054	0.0187525	0.251067
K18331	6.94292	5.98594	7.01495	-0.992929	2.19049	-0.303848	0.293155	0.0254481	0.392087	0.00239082	0.174755
K01135	-0.108315	-2.05753	0.38519	-2.64533	6.06711	-0.381188	0.296875	0.0302793	0.392122	0.00440971	0.203459
K01715	6.91531	6.47154	6.98989	-0.628329	1.87539	-0.25235	0.313244	0.0243949	0.392127	0.00871789	0.236245
K06317	6.54064	5.89672	6.63214	-0.905577	2.04008	-0.309613	0.284226	0.0249092	0.392131	0.00259306	0.177972
K07080	6.64118	6.44343	6.81531	-0.842057	2.72152	-0.277573	0.317472	0.0266182	0.392162	0.00765119	0.232114
K07666	3.58038	4.09301	3.48252	0.818689	2.59594	0.306471	0.348958	0.0266234	0.392183	0.0315563	0.288747
K01916	4.97234	5.7148	4.84007	0.860102	2.46948	0.34004	0.348699	0.0249907	0.392186	0.0226054	0.26006
K01647	9.04274	8.74084	9.18804	-0.613304	1.61623	-0.343776	0.330855	0.0250934	0.392188	0.0145683	0.246181
K03390	5.36295	4.48885	5.53371	-1.18155	2.92866	-0.278879	0.287732	0.0246448	0.392252	0.00266956	0.178666
K03610	6.8398	6.55429	6.91079	-0.436501	1.2422	-0.326556	0.356877	0.0256334	0.392276	0.0371374	0.303112
K11785	2.89487	-0.343946	3.24063	-2.63134	6.04718	-0.382802	0.28497	0.0262911	0.392304	0.00289307	0.183055
K00938	2.31267	4.56878	2.1172	1.50326	4.08105	0.370908	0.343494	0.0262365	0.392305	0.0191452	0.252085
K15866	3.29028	3.10885	3.41084	-1.17066	3.43868	-0.302556	0.344238	0.0257425	0.392319	0.0294843	0.282799
K07576	7.92132	7.46111	8.09791	-0.78511	3.00656	-0.218526	0.328125	0.0243034	0.392354	0.0153627	0.246825
K08987	2.74546	4.49092	2.5835	1.3319	3.72595	0.354497	0.352416	0.0277545	0.392412	0.0319622	0.290398
K06922	2.70791	1.38796	2.98837	-1.86573	5.92023	-0.286681	0.369792	0.0272029	0.392417	0.0549093	0.338111
K18887	4.74719	5.28386	4.66628	0.77929	1.99779	0.34143	0.34052	0.0271987	0.392463	0.0201925	0.254463
K02246	2.4508	4.56114	2.26905	1.59425	4.13585	0.384435	0.33631	0.0277482	0.392469	0.0275028	0.276007
K07770	3.10046	2.70062	3.13912	-0.817623	2.9293	-0.160475	0.355655	0.027456	0.392491	0.0421291	0.313204
K18330	7.22113	6.599	7.30527	-0.843687	2.14758	-0.250712	0.310781	0.0284035	0.392492	0.00648853	0.224304
K06295	6.07407	5.25999	6.22452	-1.11961	4.74618	-0.220479	0.327381	0.028965	0.392504	0.0264183	0.272518
K00765	8.83095	8.37528	8.9219	-0.468763	1.3061	-0.323257	0.342262	0.0269146	0.392544	0.0202088	0.254416
K01575	4.12325	5.1405	3.94527	1.11937	2.84142	0.375112	0.331101	0.0284732	0.392549	0.0142602	0.245908
K01914	8.41063	8.09502	8.49453	-0.460178	1.37058	-0.306305	0.360595	0.0283239	0.392583	0.0337258	0.295626
K03410	6.20546	5.67898	6.30665	-0.641514	2.88204	-0.17892	0.351935	0.0288895	0.392598	0.0290652	0.281603
K07979	9.11156	8.93485	9.18348	-0.555393	1.98555	-0.249281	0.365327	0.0282493	0.392601	0.0447107	0.318814
K06381	8.32935	8.00108	8.44017	-0.627026	1.96353	-0.270347	0.328125	0.0274472	0.392606	0.0136148	0.245238
K18888	4.80516	5.28755	4.68542	0.77596	1.99305	0.361081	0.327138	0.0291777	0.392616	0.0215322	0.257734
K13788	4.65972	5.22697	4.46261	0.777491	2.15614	0.342154	0.357621	0.0290795	0.392624	0.0618351	0.349798
K05846	6.9373	7.32904	6.84374	0.561044	1.45024	0.330033	0.336059	0.0294764	0.392633	0.01726	0.249015
K12510	7.62897	7.11762	7.76394	-0.69767	2.13216	-0.286438	0.345725	0.0291677	0.392671	0.0276673	0.276915
K19005	3.40506	4.78192	3.2469	1.48437	3.71955	0.363834	0.34003	0.0293707	0.392672	0.0285747	0.279909
K10009	4.5275	5.15376	4.48518	0.796501	2.02332	0.366198	0.318452	0.0301274	0.392688	0.01155	0.242914
K03389	5.36933	4.53108	5.53295	-1.09544	2.91742	-0.259093	0.303346	0.0299961	0.392696	0.00482615	0.212652
K16926	7.22382	6.69341	7.25997	-0.650099	1.81452	-0.331027	0.356877	0.0291607	0.392699	0.0468291	0.322912
K19068	5.1445	4.19609	5.34267	-1.18493	2.99869	-0.292371	0.326394	0.0299117	0.392709	0.0172489	0.24857
K01681	8.90124	8.4044	8.9826	-0.432481	1.24658	-0.330106	0.354647	0.0289881	0.392717	0.0347593	0.297963
K06297	2.923	1.79161	3.02424	-1.58114	5.22665	-0.293547	0.346468	0.0289576	0.392727	0.022421	0.260289
K17992	5.82595	5.16976	5.93688	-0.988908	2.82616	-0.249371	0.315242	0.0291587	0.392741	0.00713945	0.228931
K03693	1.9988	4.06009	1.76791	1.31853	4.10208	0.316711	0.358364	0.029054	0.392745	0.026495	0.273254
K02348	4.79733	5.15482	4.68677	0.787451	2.00219	0.344084	0.344238	0.0319409	0.392751	0.0392191	0.307365
K08195	-2.74109	-1.77939	-3.26925	2.43695	6.92111	0.328394	0.359851	0.0370086	0.392751	0.039739	0.300048
K02244	2.46217	4.57421	2.27293	1.57791	4.05316	0.370074	0.344981	0.0311419	0.392764	0.0322755	0.290804
K11755	8.71492	8.23111	8.8016	-0.701102	1.75147	-0.333526	0.325893	0.0291475	0.392767	0.0119327	0.242957
K15987	7.92245	7.41034	7.95869	-0.644083	1.63497	-0.252079	0.307063	0.0298093	0.392775	0.0043022	0.208399
K02283	7.99699	7.61618	8.13201	-0.614779	2.00094	-0.261515	0.353903	0.0306438	0.392809	0.0404114	0.310166
K01771	1.93359	0.0539878	2.15327	-1.94059	4.69247	-0.344996	0.280297	0.0291269	0.392814	0.00192873	0.165196
K05829	-7.19694	-8.33618	-6.91268	-1.87059	5.50886	-0.295044	0.362351	0.0636486	0.392815	0.102688	0.336439
K00620	8.29999	7.98914	8.4356	-0.510294	1.58141	-0.268534	0.359108	0.0302271	0.392833	0.0351596	0.298914
K07650	3.10798	2.6984	3.14596	-0.752367	2.87556	-0.159884	0.367286	0.028954	0.392834	0.0461521	0.321363
K10010	3.75342	4.08923	3.65717	0.923166	2.34964	0.381647	0.337546	0.0310977	0.392871	0.0349576	0.296854
K11209	3.16124	3.7678	3.09617	0.887939	3.07707	0.266659	0.3829	0.0303932	0.392929	0.0657231	0.356697
K18122	3.8472	3.47494	3.9385	-0.940506	2.85768	-0.252937	0.34052	0.0307077	0.39293	0.0184042	0.251316
K06952	5.22793	3.63968	5.28486	-1.34836	3.94164	-0.31623	0.347212	0.0312628	0.392935	0.0330548	0.294021
K10711	-0.28882	-1.41487	0.541723	-2.06013	4.73547	-0.362592	0.320446	0.0303211	0.392943	0.0112603	0.23931
K03465	6.44183	5.7558	6.59611	-1.05551	3.06933	-0.278525	0.313011	0.0308876	0.392943	0.00820026	0.234664
K09153	6.29447	5.71462	6.40252	-0.840352	2.06002	-0.353716	0.334572	0.0317715	0.392972	0.0159662	0.247338
K07469	4.18239	2.87141	4.39046	-1.85224	6.22974	-0.297468	0.353423	0.030047	0.392996	0.0330641	0.293465
K00364	4.61235	5.28812	4.5388	0.836101	2.32291	0.340118	0.343006	0.0320196	0.393013	0.0248276	0.26744
K11901	-0.14203	0.869563	-0.392942	2.04105	5.81709	0.30905	0.348699	0.0357488	0.393017	0.0267194	0.274114
K09163	6.49405	6.15299	6.56762	-0.720514	3.27152	-0.181106	0.351935	0.0308986	0.393021	0.0376151	0.304482
K01039	2.55679	1.48843	2.67361	-1.23006	3.14338	-0.33052	0.329368	0.0302032	0.393023	0.0111826	0.241875
K00282	5.64911	4.94509	5.71479	-0.934423	2.85489	-0.270807	0.324405	0.0303752	0.393024	0.0116295	0.24277
K00194	5.39418	4.85693	5.66887	-0.843612	4.19669	-0.155209	0.383643	0.0320554	0.39304	0.112003	0.390076
K12941	6.04347	5.55545	6.1843	-0.758025	2.2546	-0.287904	0.333086	0.0299921	0.393048	0.00964354	0.238795
K03613	8.67395	8.31018	8.77935	-0.605206	1.60326	-0.269275	0.327138	0.0322426	0.393049	0.0157973	0.247005
K17837	3.14527	1.80703	3.24908	-1.32281	3.68051	-0.309739	0.332589	0.029565	0.393055	0.0249187	0.267839
K03617	8.67637	8.31365	8.75304	-0.540878	1.63762	-0.25342	0.334572	0.0330014	0.393098	0.0168283	0.248205
K08961	5.30525	3.93418	5.41515	-1.32679	3.3854	-0.291416	0.330357	0.0302591	0.393112	0.011033	0.242229
K15023	5.39144	4.8655	5.66569	-0.874641	4.25483	-0.156078	0.390335	0.0321609	0.393114	0.108403	0.389371
K16868	2.68893	3.40507	2.50293	1.09802	2.97254	0.36021	0.343006	0.0306849	0.393134	0.0207214	0.25589
K01597	2.39793	4.57378	2.19021	1.59711	4.07743	0.38722	0.337546	0.0330619	0.393146	0.0227734	0.261336
K07736	8.25019	7.82706	8.34973	-0.589734	2.07166	-0.24351	0.346468	0.0331043	0.393157	0.0304914	0.286483
K07104	1.48736	2.73043	1.39077	1.28421	3.65312	0.314609	0.360119	0.0331961	0.393167	0.0421365	0.31321
K09780	1.81956	3.58589	1.55237	1.54398	3.728	0.390499	0.323661	0.0301259	0.393169	0.0137934	0.245331
K09949	4.90915	4.15608	5.05623	-1.12615	2.96242	-0.344646	0.30855	0.033474	0.393175	0.00563847	0.21817
K15024	7.45522	6.9411	7.5995	-0.814706	2.50548	-0.260184	0.328125	0.0297637	0.393194	0.0149768	0.246459
K07031	5.12582	4.13157	5.242	-1.13424	2.878	-0.29455	0.310268	0.0298004	0.393206	0.00494406	0.213284
K00528	8.46875	7.97154	8.62972	-0.577041	1.45325	-0.361762	0.339286	0.0332842	0.393214	0.0218695	0.258384
K13256	4.27274	4.65464	4.17688	0.6418	2.21763	0.270168	0.363839	0.0337408	0.393215	0.0479879	0.325064
K10907	8.36206	8.09749	8.43538	-0.613718	2.0559	-0.230925	0.33829	0.0343209	0.393249	0.0180335	0.25001
K03411	6.15619	5.6124	6.26953	-0.694682	2.8447	-0.19023	0.340774	0.0292933	0.393264	0.0249715	0.267762
K06306	5.69493	4.46608	5.79904	-1.00123	2.46456	-0.229913	0.310781	0.0321102	0.393323	0.00617191	0.221889
K01841	3.28791	2.40757	3.50204	-1.22893	3.17994	-0.314512	0.319196	0.0293468	0.393353	0.0130597	0.244378
K09459	3.37233	2.37024	3.49978	-1.14514	2.98482	-0.312169	0.318216	0.0312488	0.393362	0.0132952	0.244856
K15669	4.4642	3.70761	4.61702	-1.01695	3.09022	-0.232343	0.336059	0.0322296	0.393381	0.0227023	0.261103
K18234	6.63458	6.04665	6.67681	-0.742248	2.12263	-0.224379	0.337054	0.0330435	0.393463	0.0167832	0.248242
K03614	8.76202	8.36267	8.82329	-0.568228	1.64707	-0.249941	0.345982	0.0344252	0.393468	0.0234988	0.263268
K02315	9.1968	8.94471	9.27364	-0.561125	1.57279	-0.307072	0.339033	0.0355722	0.393493	0.0259835	0.270921
K08221	-3.8318	-6.98487	-3.2278	-2.88894	7.01695	-0.385343	0.337798	0.0347309	0.393494	0.0257806	0.263295
K00197	5.3974	4.86662	5.66931	-0.904777	4.03837	-0.161412	0.37872	0.0340407	0.393504	0.101912	0.388115
K06186	3.53772	4.09013	3.43476	0.775855	2.54188	0.297164	0.359108	0.0355218	0.393519	0.0410546	0.311072
K11738	0.855884	2.14483	0.572432	1.69105	3.67281	0.401775	0.305804	0.0312935	0.393528	0.00571414	0.217706
K16203	3.96228	3.04606	4.12363	-1.12033	2.89696	-0.277169	0.316964	0.0309346	0.393529	0.0101862	0.240026
K03803	7.19764	6.88182	7.24027	-0.480636	1.35134	-0.287408	0.333086	0.0355813	0.393531	0.0191592	0.252278
K06175	2.48381	2.95579	2.03501	1.52792	3.65323	0.363213	0.324907	0.0363635	0.393549	0.0126977	0.243901
K06001	7.85193	7.35546	7.93557	-0.616231	1.77864	-0.199415	0.337798	0.035712	0.393553	0.0182033	0.250197
K14088	3.44287	0.913309	3.70348	-2.32938	4.79826	-0.362753	0.310781	0.0300369	0.39356	0.00967293	0.239228
K06937	4.11934	2.85034	4.29943	-1.92427	6.02454	-0.295949	0.364312	0.0327831	0.393575	0.0369457	0.302742
K07045	8.23628	7.71129	8.3077	-0.621761	1.69708	-0.259767	0.336059	0.0358621	0.393581	0.0207918	0.25599
K01040	2.55312	1.48402	2.66779	-1.21327	3.10569	-0.309331	0.319703	0.0313747	0.393599	0.0110836	0.24137
K02647	8.53196	8.32025	8.69988	-0.562418	1.87731	-0.254536	0.35539	0.0360484	0.393599	0.0396017	0.308225
K07452	3.74937	2.666	3.88497	-0.924478	2.62059	-0.312729	0.352416	0.0355804	0.393641	0.0244387	0.266595
K01641	2.30722	4.56572	2.11251	1.46646	4.08596	0.358922	0.354647	0.036168	0.393662	0.0240586	0.264979
K02106	3.58316	2.72153	3.65062	-0.897812	2.46221	-0.325026	0.345982	0.0308087	0.39367	0.0254446	0.269365
K00031	8.60227	8.10705	8.70372	-0.511449	1.45824	-0.305463	0.360595	0.036841	0.393703	0.0326803	0.292894
K11358	7.72691	7.25822	7.87167	-0.704977	2.36554	-0.222169	0.34747	0.0369463	0.393712	0.0350978	0.298904
K03413	6.994	6.51259	7.0827	-0.606376	1.99771	-0.285056	0.342007	0.0367626	0.393726	0.0304039	0.286079
K00179	7.59191	7.29488	7.72435	-0.652329	1.90043	-0.207868	0.323661	0.0363032	0.393774	0.0207341	0.255733
K11890	-5.90667	-3.63028	-6.28736	2.45932	6.18865	0.357956	0.338542	0.0462308	0.393814	0.0292867	0.269975
K01768	2.50146	1.16821	2.6505	-1.26692	3.26081	-0.354871	0.349702	0.0366247	0.393824	0.0243072	0.266297
K07166	8.5313	8.12941	8.60505	-0.485878	1.69723	-0.255769	0.363569	0.0375628	0.39383	0.0508918	0.33118
K01997	8.56559	7.90007	8.64707	-0.590696	1.54595	-0.36192	0.347955	0.0381051	0.393856	0.0336728	0.295271
K05304	2.32386	-0.038116	2.52047	-2.16766	6.08458	-0.312955	0.321933	0.0341149	0.393868	0.00808469	0.230846
K01998	8.59326	7.91812	8.65612	-0.623729	1.5813	-0.352316	0.365327	0.0377274	0.393895	0.0354236	0.29944
K00375	8.03713	7.70935	8.23163	-0.578633	1.36942	-0.348266	0.337546	0.0373695	0.393907	0.0180675	0.249891
K12992	6.82156	6.08684	7.00474	-0.885204	2.53635	-0.240805	0.318216	0.0349772	0.393909	0.012196	0.243551
K07654	2.72415	3.85846	2.4629	1.3189	2.84557	0.429469	0.313244	0.0355986	0.393913	0.00918979	0.238166
K07230	4.10656	4.6302	4.04807	0.646085	3.46721	0.17521	0.417411	0.0358944	0.393918	0.217994	0.457564
K00980	6.06213	5.66956	6.22083	-0.535988	1.57071	-0.293514	0.353423	0.0377572	0.393939	0.0385846	0.306209
K01179	8.05518	7.5725	8.15146	-0.631532	1.74222	-0.328947	0.345238	0.0384199	0.394048	0.031697	0.290122
K03478	3.13429	4.38435	3.00374	1.07415	2.76528	0.349345	0.331845	0.0368301	0.394094	0.0188277	0.251905
K03476	4.27395	5.09148	4.18779	0.752439	1.99892	0.322868	0.350929	0.0376384	0.394135	0.0365055	0.301551
K09778	3.88638	2.97781	3.94363	-1.05739	3.14054	-0.263052	0.339777	0.0348865	0.394173	0.0238759	0.264155
K17865	5.27542	4.62723	5.52066	-1.01391	2.83777	-0.267622	0.307292	0.0366527	0.394191	0.00847526	0.235829
K07667	8.33485	7.96034	8.47212	-0.527152	1.40976	-0.349313	0.343006	0.0392199	0.394285	0.0269889	0.274454
K02248	2.37316	4.15688	2.22338	1.35062	4.03331	0.328632	0.36803	0.0380404	0.394285	0.044893	0.318685
K13019	2.30607	0.589095	2.51327	-1.20673	3.87393	-0.26509	0.33631	0.0367012	0.394317	0.0164311	0.248208
K13652	5.8942	4.95638	5.93439	-0.889741	2.39659	-0.274846	0.354647	0.0395227	0.3945	0.0441679	0.317675
K11312	0.206424	-2.40863	0.460729	-2.35824	5.40742	-0.385241	0.321933	0.0330624	0.394506	0.0103502	0.237391
K07506	0.448136	1.90354	-0.00422523	1.80543	4.71322	0.359377	0.331101	0.0356537	0.394508	0.017299	0.249942
K03090	4.11373	3.08185	4.27897	-1.16896	4.05088	-0.281714	0.373512	0.0388064	0.394517	0.0565374	0.341377
K00180	7.60799	7.35017	7.75184	-0.629237	1.84011	-0.1894	0.350929	0.0373842	0.394523	0.020858	0.256093
K11900	-0.188936	0.924572	-0.416157	2.09962	5.53483	0.327559	0.345238	0.0341787	0.394574	0.0254392	0.270372
K00116	0.158142	1.38359	-0.00893649	1.68053	4.81277	0.339453	0.347955	0.0345634	0.394587	0.0487379	0.325429
K17073	5.49056	4.60266	5.5539	-0.841916	2.34947	-0.219041	0.325893	0.0380593	0.394619	0.0102514	0.240198
K06215	6.77897	6.257	6.91806	-0.570247	1.82856	-0.279823	0.365327	0.0398731	0.394633	0.0423831	0.314164
K00283	5.76962	5.40149	5.81408	-0.805838	3.01042	-0.25711	0.325893	0.0365068	0.39466	0.0177918	0.249566
K03388	5.44756	4.79319	5.5655	-0.970422	2.42951	-0.232193	0.318959	0.0351464	0.394661	0.009287	0.238376
K08679	5.44243	4.51646	5.47629	-0.82103	2.0017	-0.342424	0.33631	0.0397268	0.394756	0.0180612	0.250694
K09925	2.74911	0.403628	2.90816	-1.98719	4.49053	-0.370239	0.31622	0.0373141	0.394768	0.0126739	0.244038
K09749	5.41174	5.18472	5.60154	-0.901427	3.39845	-0.202399	0.34052	0.0394686	0.394792	0.0221433	0.259212
K05847	6.30629	6.56686	6.2084	0.600126	1.51985	0.330424	0.346726	0.0404398	0.394892	0.0389328	0.306576
K11184	7.14976	6.48982	7.21763	-0.682437	2.96119	-0.168237	0.377232	0.0386087	0.394942	0.0400346	0.309383
K03615	9.2246	8.86919	9.33973	-0.568753	1.75686	-0.236335	0.357143	0.0406762	0.394989	0.0349732	0.298543
K02477	7.89947	7.41876	7.99643	-0.539469	1.53408	-0.270135	0.346726	0.0401239	0.395032	0.0187864	0.251016
K18346	5.08703	4.0717	5.30883	-1.17631	3.28801	-0.300245	0.330855	0.0385113	0.395086	0.0172793	0.249055
K01996	8.53725	7.91347	8.62297	-0.637564	1.57358	-0.36544	0.357143	0.0410349	0.395102	0.0372417	0.303476
K05297	1.42815	-1.45536	2.54669	-2.86056	6.76349	-0.373387	0.305804	0.035739	0.395184	0.00982045	0.236567
K18348	4.2424	3.83883	4.30773	-0.673717	2.57258	-0.169027	0.366815	0.0408224	0.39529	0.0797396	0.377055
K09759	6.64286	5.7566	6.69011	-0.673982	2.83093	-0.147011	0.377232	0.0407037	0.395325	0.0627208	0.351488
K15538	2.12692	7.86069e-05	2.32157	-1.84188	5.3057	-0.294042	0.339286	0.040413	0.395359	0.0239478	0.265009
K12511	6.07476	4.9394	6.09943	-0.880331	3.11376	-0.249874	0.375	0.0412272	0.395429	0.0502053	0.329743
K00101	0.694826	2.19786	0.243932	1.91689	4.38706	0.383175	0.330357	0.0350399	0.395441	0.0131363	0.244643
K12452	4.49538	4.15484	4.56495	-0.889266	2.9003	-0.271904	0.344981	0.0392442	0.395514	0.0223605	0.26006
K06383	6.63145	6.05802	6.72455	-0.799421	2.25219	-0.240258	0.31994	0.0374873	0.395537	0.0104221	0.240402
K19050	3.87401	2.8263	3.96433	-1.20805	3.24369	-0.267176	0.322173	0.0405571	0.395655	0.0114508	0.242565
K07315	6.21585	5.65039	6.32264	-0.835823	2.31982	-0.302827	0.331845	0.0379306	0.39567	0.0171156	0.248711
K13012	5.43809	4.83329	5.67826	-1.13291	3.8514	-0.2755	0.34747	0.0410987	0.395678	0.0354144	0.29954
K06404	7.21342	6.95997	7.27238	-0.672577	2.82339	-0.147011	0.350446	0.0419997	0.395694	0.0347087	0.29775
K17734	7.21727	6.95585	7.27546	-0.661476	2.80383	-0.151868	0.344494	0.0415359	0.395699	0.0343545	0.297166
K09129	-7.19431	-8.26044	-6.89696	-1.55387	5.21852	-0.280428	0.372768	0.0636474	0.395702	0.108058	0.34096
K03146	2.87793	0.971477	3.02253	-1.8285	6.30044	-0.272602	0.331101	0.0399259	0.395722	0.0151926	0.246834
K07216	7.2147	6.97134	7.34488	-0.640366	2.55037	-0.187222	0.369048	0.0426448	0.395729	0.0562483	0.341095
K10672	4.10245	3.46689	4.21701	-0.878212	2.54835	-0.260332	0.33631	0.0402941	0.395751	0.028898	0.280829
K07699	8.34654	8.2297	8.39869	-0.559131	2.42885	-0.177223	0.360595	0.0416397	0.395825	0.0474031	0.323947
K07502	6.88219	6.67909	6.92145	-0.600139	3.2063	-0.152889	0.373978	0.0418879	0.395954	0.0583976	0.344313
K01995	8.50563	7.91501	8.62027	-0.523205	1.50638	-0.331953	0.36756	0.0424523	0.395954	0.0401158	0.309326
K14188	3.72071	4.8428	3.60025	0.888132	2.88183	0.301712	0.361338	0.0426308	0.395989	0.0396487	0.308227
K02278	6.19408	5.63828	6.34844	-0.774738	3.51301	-0.186351	0.379182	0.043011	0.395993	0.0824657	0.381133
K01639	7.98375	7.68278	8.08186	-0.487231	1.5201	-0.26204	0.374721	0.042613	0.396008	0.046074	0.321434
K00869	2.36801	4.5632	2.15851	1.43121	3.93329	0.348636	0.342007	0.0428829	0.396066	0.0303698	0.285368
K17850	-5.02314	-2.50303	-5.49642	2.73137	6.88776	0.342201	0.350929	0.0468659	0.396071	0.0318239	0.278792
K14138	5.43007	5.11924	5.68123	-0.67654	3.94889	-0.141243	0.401487	0.0422529	0.396119	0.174998	0.426731
K13927	4.8063	4.41477	4.97511	-0.969201	2.72362	-0.283268	0.337546	0.0406529	0.396167	0.015547	0.247197
K12555	2.45535	4.15784	2.27	1.41841	3.961	0.342786	0.361607	0.0423492	0.396167	0.0486114	0.326391
K03095	2.26177	4.15579	2.08507	1.48068	4.4654	0.318133	0.368773	0.0426336	0.396254	0.0417545	0.312732
K00054	3.13278	4.56901	2.88769	1.28351	3.27174	0.365391	0.339286	0.0439491	0.396476	0.0168441	0.248481
K06298	7.25961	6.99017	7.31823	-0.625427	2.664	-0.177351	0.351935	0.0438931	0.396526	0.0451124	0.319648
K09895	0.310665	2.19498	-0.0300618	2.02564	4.7784	0.373697	0.334572	0.0380884	0.396575	0.0108148	0.240008
K19286	5.09011	4.26458	5.15329	-0.924286	2.76044	-0.236638	0.362825	0.0442706	0.396896	0.0535885	0.336222
K09956	-2.26682	-1.44187	-2.43067	1.00685	4.10191	0.229514	0.37872	0.0429648	0.396975	0.0733029	0.355878
K18320	-4.06805	-1.66869	-4.65896	3.13455	7.13088	0.403551	0.328625	0.0523485	0.397001	0.0242322	0.264875
K09007	4.7284	3.70845	4.79016	-0.97336	3.8008	-0.226204	0.359108	0.0458248	0.397169	0.0450045	0.319421
K18866	3.14841	2.50008	3.23207	-0.89418	3.20059	-0.223694	0.347955	0.0443325	0.397255	0.0355114	0.298631
K11747	1.39993	2.73105	1.08752	1.85383	4.59668	0.358249	0.318452	0.0412057	0.39727	0.00832707	0.233406
K03660	7.60345	7.33692	7.68951	-0.562296	2.56836	-0.156485	0.375	0.0446989	0.397319	0.0374173	0.3041
K06987	6.53644	6.1468	6.61785	-0.736473	2.14876	-0.222823	0.348214	0.0452707	0.397326	0.0237239	0.263881
K18221	1.65146	-0.291114	1.73511	-2.15822	7.74909	-0.27202	0.349702	0.0427077	0.397376	0.0517298	0.33117
K08600	8.93024	8.53128	8.98303	-0.602868	2.03405	-0.2269	0.360863	0.0453396	0.397389	0.0471375	0.323487
K15635	7.56962	7.25977	7.70191	-0.501527	1.98377	-0.125457	0.381413	0.0449326	0.397468	0.0716586	0.367103
K06403	7.20154	6.98374	7.25961	-0.571786	2.72964	-0.134407	0.358631	0.0453813	0.397534	0.0460111	0.321277
K19310	6.43903	6.08882	6.48828	-0.93327	3.80419	-0.221391	0.36803	0.0458609	0.397643	0.0406786	0.310537
K04070	7.79771	7.35445	7.86191	-0.724838	2.55468	-0.226037	0.350929	0.0456263	0.397657	0.032215	0.291973
K01843	6.66068	6.63619	6.67909	-0.461593	2.4048	-0.140373	0.40253	0.0470647	0.397756	0.168274	0.422148
K03367	4.09351	4.84128	3.95311	0.880248	2.5975	0.304475	0.348699	0.0466577	0.397785	0.0302866	0.285155
K10119	9.89911	9.40562	9.96106	-0.590221	2.39054	-0.195627	0.375	0.0467353	0.39781	0.0797726	0.378496
K00216	0.660335	0.863205	0.609774	0.941881	3.98532	0.222563	0.398065	0.0424815	0.397864	0.170639	0.424837
K03697	2.60382	4.15217	2.4927	1.45366	3.96089	0.344811	0.361607	0.0471723	0.397927	0.0483558	0.325707
K00564	5.0555	5.25614	4.99838	0.613737	1.96892	0.292931	0.377232	0.0468093	0.397929	0.0811105	0.377468
K08282	0.682662	-0.462084	0.934864	-2.29301	6.45714	-0.332582	0.346726	0.0436424	0.397983	0.0236372	0.265017
K07739	3.16448	0.320531	3.43841	-2.47709	4.75982	-0.447416	0.337546	0.0435322	0.397985	0.0221123	0.259623
K04477	8.33555	7.89852	8.44546	-0.525589	1.61715	-0.239594	0.356877	0.0479607	0.398077	0.0441963	0.317699
K02481	7.30031	6.86529	7.37234	-0.647741	2.37592	-0.172643	0.337798	0.0464248	0.398113	0.0296022	0.28362
K00209	5.85436	4.79715	6.03408	-0.943383	3.74458	-0.21996	0.360119	0.0472046	0.398195	0.0417686	0.312964
K11690	7.4728	7.35984	7.49951	-0.367484	2.63058	-0.100977	0.401487	0.0469397	0.398209	0.106991	0.388383
K09116	4.13538	3.48841	4.21104	-0.967085	2.9373	-0.213136	0.34375	0.0462746	0.39821	0.0294234	0.282976
K05919	7.85883	7.36883	7.93239	-0.657812	1.97143	-0.242017	0.33829	0.0477785	0.398252	0.0209159	0.256075
K03212	0.974574	2.39561	0.586547	1.90237	3.9775	0.402583	0.315476	0.0400568	0.39828	0.00666611	0.224778
K02506	-1.33427	0.812073	-1.7073	2.82999	6.56106	0.405585	0.317472	0.0467446	0.39828	0.0143624	0.245326
K06397	7.83856	7.5202	7.93185	-0.679904	2.50001	-0.205374	0.338542	0.0468163	0.398321	0.0346498	0.297897
K11783	0.645426	-2.3784	2.12419	-3.17978	8.24737	-0.363171	0.30632	0.0400535	0.398403	0.00792095	0.223968
K01449	7.44155	7.09485	7.46744	-0.617713	2.2287	-0.199648	0.354167	0.0464792	0.398418	0.0337535	0.295519
K01212	2.1769	0.0723774	2.21957	-1.4608	4.83428	-0.251727	0.360863	0.0459137	0.398499	0.0445738	0.317996
K06310	6.04662	6.13004	6.0282	-0.502874	4.77951	-0.0994108	0.418155	0.0478721	0.398542	0.184	0.432552
K16213	5.60057	4.9372	5.70225	-0.856973	2.54975	-0.249285	0.334821	0.0482913	0.398558	0.0220351	0.25885
K17243	0.758548	-0.93922	0.953493	-1.51153	4.67192	-0.280558	0.35316	0.047201	0.398563	0.0483019	0.325228
K13963	6.28224	5.29528	6.35643	-0.830162	2.53537	-0.223367	0.350929	0.0484179	0.398568	0.0308108	0.287451
K01252	0.656519	0.905501	0.594338	0.816544	3.93815	0.196214	0.419643	0.0435859	0.398571	0.171478	0.424843
K10709	4.62686	4.29874	4.79899	-0.662173	2.42645	-0.235676	0.374256	0.0489604	0.398574	0.0562887	0.340694
K09906	0.253965	2.18687	-0.0781361	2.15838	5.0004	0.402332	0.313988	0.0419075	0.398637	0.0100907	0.238346
K09137	2.24187	-2.31336	2.5809	-2.63735	8.21072	-0.334296	0.332589	0.0430537	0.398712	0.0129526	0.243155
K10118	9.74183	9.28179	9.82982	-0.572878	2.30676	-0.197318	0.37128	0.0493891	0.398716	0.0850002	0.382389
K11214	3.98066	2.95536	4.19112	-1.40779	5.91623	-0.215306	0.376488	0.0477185	0.398743	0.0689031	0.361926
K11733	4.13639	4.31645	3.89345	1.18852	3.47227	0.305126	0.36803	0.0479349	0.398843	0.0971474	0.386981
K01308	6.33979	6.11747	6.39285	-0.738152	4.43197	-0.159697	0.363095	0.0481146	0.398865	0.0633004	0.352461
K06434	-1.3746	-5.20544	-0.864068	-2.61938	7.30832	-0.361133	0.331599	0.041533	0.398907	0.0186587	0.254467
K01286	8.15841	8.0168	8.18943	-0.404399	1.46831	-0.204503	0.374721	0.0500046	0.398912	0.0613363	0.349418
K00100	8.99236	8.56695	9.06595	-0.472451	1.40887	-0.293451	0.346468	0.0501669	0.398915	0.0346513	0.297703
K11903	0.431367	1.45745	0.251406	1.80085	5.90983	0.293959	0.367286	0.0413554	0.39893	0.0468497	0.322151
K06188	6.25865	5.75203	6.33035	-0.605841	1.66637	-0.307911	0.343494	0.0499932	0.398945	0.0413583	0.311875
K10117	9.97226	9.37153	10.0059	-0.578984	2.48954	-0.188843	0.375465	0.0500762	0.398949	0.0778637	0.376387
K06411	6.82458	6.624	6.8472	-0.660721	2.98434	-0.132478	0.3829	0.048408	0.398959	0.0896046	0.385333
K11897	-5.8428	-3.63688	-6.21618	2.38957	6.20979	0.357773	0.327138	0.053118	0.398987	0.0330747	0.274615
K03528	0.313508	2.16852	-0.0255421	2.13604	4.90773	0.35426	0.329368	0.0434071	0.398991	0.0104119	0.239202
K01497	1.69418	2.36509	1.502	1.51116	4.26267	0.330091	0.354911	0.0435809	0.398997	0.0343982	0.295918
K03308	9.73945	9.54556	9.88125	-0.457025	1.52291	-0.256793	0.360863	0.0504873	0.399107	0.0394289	0.307977
K07516	1.48484	0.321718	1.67075	-1.48705	4.1514	-0.298	0.342262	0.0472625	0.399172	0.0145655	0.246311
K05349	10.4862	10.3881	10.527	-0.434706	1.60106	-0.21111	0.37026	0.0511666	0.399235	0.0576698	0.343582
K00325	4.59021	5.32369	4.3607	0.676487	2.61729	0.238936	0.391369	0.0485944	0.399264	0.147981	0.409312
K13819	0.907194	-1.11862	1.18768	-2.17001	4.17234	-0.451227	0.287946	0.0431135	0.39929	0.00462076	0.208922
K04769	7.79712	7.62505	7.88912	-0.589303	2.46558	-0.163569	0.377232	0.0484888	0.399296	0.0412716	0.311936
K06400	7.30292	6.85318	7.37361	-0.685973	1.98121	-0.24969	0.327138	0.0478314	0.399304	0.00960886	0.238927
K01077	7.63482	7.15332	7.66689	-0.523352	1.42752	-0.325993	0.348958	0.0511705	0.399319	0.0344532	0.297019
K07443	7.54184	7.2534	7.56343	-0.427951	1.46118	-0.260709	0.375744	0.050866	0.399323	0.0899178	0.385313
K17716	6.26615	5.98609	6.30232	-0.475248	2.34348	-0.137992	0.40223	0.051049	0.399377	0.132066	0.398687
K01589	6.13316	6.50629	5.99398	0.566035	1.6505	0.291275	0.365799	0.0502577	0.399515	0.0567046	0.341317
K00096	6.55	6.06003	6.56735	-0.503715	3.0852	-0.118629	0.390625	0.0499295	0.399661	0.0963978	0.387069
K13015	2.72839	2.09252	2.88906	-0.997583	3.95806	-0.235762	0.373978	0.0508864	0.399807	0.0632486	0.3525
K07464	7.94153	7.33729	7.99087	-0.55574	2.01152	-0.16073	0.350446	0.0505866	0.399873	0.0259098	0.270938
K01133	4.91757	4.29654	5.05836	-1.0446	2.79523	-0.227021	0.331599	0.0504402	0.40001	0.0185301	0.251149
K08984	-1.01122	0.0862192	-1.34398	1.86864	5.26664	0.333475	0.356399	0.0421121	0.400065	0.0413215	0.308295
K06296	1.60561	0.627668	1.87517	-1.32887	4.41581	-0.262273	0.352679	0.0491257	0.40009	0.0391558	0.306704
K05303	4.09146	2.89849	4.24132	-1.33881	4.87066	-0.233202	0.354167	0.0503741	0.400126	0.057445	0.342578
K01782	-0.0697317	1.37347	-0.424891	1.91855	5.23571	0.338473	0.343006	0.0431739	0.400135	0.0221433	0.261702
K11041	4.13677	4.85056	4.06017	0.789045	2.34671	0.301852	0.350186	0.0508752	0.40016	0.0432266	0.315838
K01999	8.70485	7.99538	8.77507	-0.521538	1.39042	-0.348802	0.352679	0.0526059	0.400243	0.0460941	0.321411
K01819	1.98627	4.03862	1.82786	1.44255	4.2552	0.317498	0.359851	0.0506282	0.400282	0.0555309	0.33901
K06926	7.58061	7.21423	7.64827	-0.522345	1.9283	-0.232186	0.357621	0.0525995	0.400305	0.0364411	0.302106
K11691	2.12785	1.13256	2.18209	-1.06071	3.90005	-0.207224	0.378439	0.0507875	0.40046	0.0966333	0.386234
K09928	-4.5438	-6.04839	-3.79831	-2.67694	8.23543	-0.311686	0.389881	0.0462334	0.400499	0.0930112	0.360312
K07079	8.91602	8.66573	9.00995	-0.57259	2.05327	-0.188162	0.348958	0.0519966	0.400499	0.0280026	0.278165
K06396	7.87244	7.57762	7.93576	-0.591788	2.47721	-0.171321	0.372491	0.0511745	0.40052	0.0490271	0.32759
K06283	7.64773	7.27606	7.70318	-0.618899	2.41851	-0.180277	0.361338	0.0508043	0.4007	0.0401933	0.309742
K04562	4.83967	4.29786	4.92173	-0.888572	3.8896	-0.21115	0.372768	0.0525684	0.400718	0.056711	0.341661
K15358	-4.69361	-7.57811	-3.96688	-2.54453	6.43801	-0.359097	0.353423	0.047153	0.400741	0.0329468	0.272638
K06393	7.8733	7.57868	7.93388	-0.630672	2.52561	-0.184306	0.359851	0.0516043	0.400863	0.0486703	0.326791
K03366	2.7825	3.68916	2.47374	1.16773	3.38114	0.309923	0.37128	0.0524575	0.400875	0.0581975	0.34361
K01567	7.28196	7.10468	7.46225	-0.612204	2.2395	-0.179762	0.350186	0.0516948	0.400903	0.0285087	0.279895
K06888	4.94893	4.49548	5.05867	-0.807784	3.08938	-0.209293	0.365056	0.0523175	0.400917	0.0524159	0.334073
K06394	7.59577	7.37655	7.66548	-0.546967	2.31	-0.161388	0.362351	0.0523907	0.40109	0.0352619	0.299312
K08168	2.74853	3.76715	2.64864	0.89873	3.07832	0.249186	0.363569	0.0517614	0.40111	0.0571167	0.342048
K16849	3.94176	3.42678	3.96593	-0.751446	3.63564	-0.159133	0.391822	0.0531265	0.401122	0.102884	0.388295
K06410	6.77917	6.68967	6.81376	-0.568547	3.30338	-0.117341	0.391369	0.0525584	0.401155	0.122815	0.393616
K02421	6.06373	5.5624	6.28963	-0.700022	1.76262	-0.300056	0.30632	0.0483661	0.401166	0.00526648	0.215509
K19134	-1.74891	-0.0388564	-1.99106	2.32712	5.79121	0.352763	0.338542	0.0502375	0.401249	0.0268413	0.274042
K06392	7.87516	7.58154	7.93563	-0.583068	2.49708	-0.169375	0.361607	0.0523167	0.401263	0.0490369	0.327398
K07235	0.315835	2.182	-0.0236746	2.19905	5.01785	0.404503	0.307063	0.0455301	0.401271	0.0108802	0.239937
K01444	2.81487	2.69036	2.91374	-0.825939	3.15399	-0.230223	0.389881	0.0525984	0.401328	0.111889	0.390578
K06385	7.79948	7.5155	7.88588	-0.558771	2.4308	-0.160833	0.373512	0.0526525	0.401337	0.0553103	0.339353
K06399	7.86694	7.73637	7.96749	-0.629506	2.38674	-0.181394	0.361607	0.052249	0.401343	0.0415109	0.312301
K19052	5.17299	4.32484	5.2988	-1.16448	3.09804	-0.244026	0.336059	0.0528091	0.401424	0.0173065	0.248731
K00008	8.62099	8.33919	8.71686	-0.527414	2.45027	-0.152103	0.372768	0.0519997	0.401479	0.0532255	0.335735
K19309	6.18421	5.84991	6.2607	-0.708171	3.76358	-0.190631	0.374721	0.0531347	0.401651	0.0619226	0.350113
K02401	6.06202	5.57084	6.26154	-0.738491	1.7043	-0.339285	0.292193	0.0500436	0.401671	0.00560864	0.218089
K07340	1.2539	2.2985	0.912755	1.95372	4.63028	0.373229	0.326394	0.0458192	0.401744	0.0146152	0.246037
K17473	-5.77581	-3.56377	-6.14055	2.63615	7.26816	0.350509	0.34747	0.0530791	0.401753	0.0386778	0.28765
K00363	0.74034	1.03897	0.686354	0.890375	4.25725	0.204038	0.415923	0.0500508	0.401767	0.184177	0.43375
K01628	7.91183	7.43649	8.025	-0.511617	1.35144	-0.307086	0.333086	0.0546755	0.40184	0.0179197	0.249941
K00557	1.58694	3.00322	1.27877	1.64561	4.57686	0.32036	0.34052	0.0479196	0.401895	0.0227778	0.261243
K01118	5.11971	5.44817	5.0703	0.356322	1.25904	0.241879	0.361607	0.0537432	0.401912	0.0633612	0.351576
K02291	0.564217	-0.82819	1.05108	-2.13647	4.44745	-0.402048	0.321933	0.0490165	0.401978	0.00932918	0.235888
K01027	-0.377022	-1.44743	-0.225412	-1.50469	6.54058	-0.233774	0.374721	0.0486856	0.402068	0.075574	0.361939
K01447	6.96447	6.48205	6.98005	-0.56038	2.32679	-0.185367	0.390625	0.055051	0.402186	0.0879894	0.384473
K06390	7.87359	7.60012	7.93927	-0.601547	2.42545	-0.181295	0.364583	0.0534995	0.402229	0.0505224	0.330628
K08296	4.68237	5.45668	4.52442	0.655678	2.34267	0.26257	0.384387	0.0543032	0.402274	0.118997	0.393169
K11618	2.79928	3.67043	2.63125	0.993782	2.98778	0.309418	0.349702	0.0544477	0.402333	0.0374985	0.303685
K00395	5.08058	3.82603	5.12786	-1.10247	4.93982	-0.22471	0.372768	0.054245	0.402357	0.0361844	0.301001
K06382	7.83123	7.54516	7.89921	-0.589809	2.49061	-0.159401	0.362082	0.0536373	0.402459	0.0533787	0.335849
K02416	6.17762	5.58182	6.33339	-0.709681	1.73498	-0.32719	0.310781	0.0500236	0.402589	0.00707925	0.228874
K09882	2.1643	-0.520871	2.4778	-2.06456	5.6605	-0.331562	0.329613	0.0525923	0.402614	0.0194363	0.253774
K02410	6.24765	5.71133	6.42953	-0.694951	1.75247	-0.297836	0.318959	0.0523222	0.4027	0.00870771	0.23638
K01201	6.28069	5.75492	6.41431	-0.716851	2.47335	-0.20935	0.361338	0.0556369	0.402775	0.0387108	0.30673
K17737	-3.88163	-2.02142	-4.40553	2.18977	6.6325	0.294594	0.366543	0.0561843	0.40284	0.0542879	0.320311
K06407	7.90021	7.67816	7.9768	-0.595246	2.47252	-0.181485	0.358631	0.0550643	0.40284	0.0520238	0.333493
K06438	7.67267	7.46436	7.69846	-0.575318	2.38732	-0.180463	0.360863	0.0553419	0.402866	0.0596179	0.346371
K06012	7.89875	7.62947	7.96812	-0.590313	2.26661	-0.16344	0.358364	0.0550038	0.402906	0.0513774	0.332233
K02408	6.03029	5.61441	6.26654	-0.68579	1.71444	-0.307846	0.310037	0.0525278	0.402907	0.0070632	0.228152
K02424	4.58486	4.74782	4.54888	0.651711	2.07884	0.277533	0.366071	0.0553844	0.402934	0.0445287	0.318179
K11902	-5.68266	-3.50287	-6.08419	2.46943	6.55301	0.346026	0.34003	0.0624179	0.402949	0.0281936	0.262153
K03885	6.70812	6.96961	6.62711	0.421549	1.51433	0.255564	0.390625	0.0557866	0.402958	0.105045	0.389023
K06379	7.90014	7.67858	7.97127	-0.59333	2.53371	-0.166646	0.356877	0.0553412	0.40297	0.0527	0.334776
K06928	5.38563	4.74855	5.61111	-0.882538	4.25082	-0.161397	0.394052	0.0549838	0.403103	0.116178	0.391477
K06934	6.31506	6.10839	6.39935	-0.577661	1.96226	-0.203503	0.369792	0.055781	0.403328	0.0427641	0.314703
K03408	6.42846	5.85691	6.60765	-0.808307	1.82429	-0.345221	0.315985	0.0528569	0.403425	0.00908938	0.237514
K04061	5.29822	4.97741	5.32383	-0.547546	2.72041	-0.129865	0.389137	0.0562907	0.403461	0.0927551	0.385825
K16013	3.20552	4.95194	2.9723	1.22827	3.27973	0.348558	0.357621	0.0562193	0.403523	0.0415757	0.312091
K05790	-0.0955026	1.34022	-0.514613	2.2344	5.35307	0.380904	0.341264	0.0500952	0.403548	0.0243078	0.267347
K00230	4.22549	4.64246	4.17945	0.5984	1.85637	0.303554	0.373512	0.0565371	0.403573	0.0819693	0.377951
K02419	6.22025	5.6846	6.42118	-0.690279	1.70975	-0.318359	0.307063	0.0527189	0.40358	0.00780295	0.232532
K16011	1.31506	-1.75261	1.59518	-2.76372	6.11968	-0.392921	0.332342	0.0528844	0.403593	0.0223704	0.261255
K05827	-7.21452	-8.36394	-6.93993	-1.86686	5.50174	-0.309678	0.341518	0.0854422	0.403595	0.121256	0.345407
K02651	5.61554	5.21476	5.64688	-0.838705	2.71539	-0.195021	0.352679	0.0565206	0.40379	0.038348	0.305674
K06398	7.90421	7.72376	7.97489	-0.544409	2.38694	-0.153742	0.375	0.0561919	0.403832	0.0530481	0.335467
K01750	4.90404	5.38351	4.82045	0.497029	1.8491	0.245651	0.379182	0.0570825	0.403841	0.0731644	0.368167
K03549	5.78686	6.07928	5.6927	0.574151	2.00735	0.290517	0.381696	0.0572755	0.403942	0.107142	0.389358
K03412	6.12623	5.60108	6.26261	-0.663191	1.77221	-0.289027	0.319196	0.0545248	0.403948	0.0134939	0.245098
K02412	6.20474	5.67927	6.39081	-0.707746	1.7677	-0.306803	0.30878	0.0527088	0.404023	0.00774354	0.231997
K06320	5.23884	5.19951	5.26459	-0.769775	4.03769	-0.17344	0.397321	0.0570843	0.404074	0.169513	0.422925
K07321	6.84463	6.421	6.99933	-0.652533	3.54226	-0.141524	0.399554	0.0569757	0.404138	0.138921	0.403165
K06406	7.90163	7.75235	7.97119	-0.523166	2.42149	-0.151195	0.376488	0.0575975	0.404217	0.0590649	0.345586
K06387	7.5868	7.31023	7.6238	-0.578908	2.53543	-0.176072	0.388104	0.0571577	0.404223	0.068893	0.362399
K06048	0.676093	1.51147	0.47461	1.17539	3.93648	0.287769	0.36756	0.054675	0.404236	0.0599526	0.346007
K00073	2.07202	2.49433	1.86201	0.498908	2.74988	0.165869	0.401042	0.0539558	0.404301	0.158511	0.416485
K01175	0.334568	2.16795	-0.0248974	2.12202	4.96748	0.36973	0.328125	0.0478108	0.404444	0.0116352	0.241815
K08314	3.22449	4.02766	3.01054	0.860967	2.54143	0.309206	0.365799	0.057667	0.404464	0.0572796	0.342274
K11910	-0.718772	0.963613	-1.19783	2.51451	6.14971	0.386125	0.312268	0.0536753	0.404466	0.011272	0.238718
K08992	0.310807	2.17622	-0.0168994	2.15657	4.97616	0.393226	0.322173	0.049508	0.404475	0.0109993	0.240346
K06405	7.8647	7.68027	7.92958	-0.558713	2.35742	-0.173654	0.366543	0.0573763	0.404504	0.0601843	0.347193
K11528	-0.394297	-1.45347	-0.228493	-1.62274	6.27295	-0.244629	0.368773	0.0535164	0.404544	0.0798686	0.368596
K01787	7.35704	7.12642	7.39645	-0.546418	2.24462	-0.115675	0.37872	0.0579863	0.404653	0.0818389	0.380278
K07214	5.87989	4.7629	6.03082	-0.764807	2.32696	-0.292303	0.354167	0.0582158	0.404825	0.0243464	0.265668
K03713	2.45476	4.13025	2.21292	1.24621	4.03332	0.289201	0.375744	0.0582366	0.404945	0.077972	0.373862
K07393	1.74834	2.63067	1.61002	1.59017	4.20357	0.326416	0.341518	0.0511371	0.40497	0.0212153	0.256621
K00885	-0.0206946	2.13229	-0.44368	2.54262	5.53322	0.400755	0.320446	0.0501541	0.405051	0.0079729	0.230928
K07130	4.59111	4.34935	4.7299	-0.878808	3.76077	-0.178469	0.354911	0.0587653	0.405088	0.0440808	0.317497
K09935	5.43548	4.89893	5.51596	-0.713246	3.36038	-0.218881	0.387361	0.0587135	0.405148	0.0803047	0.378257
K19294	8.42357	7.95587	8.50237	-0.529265	2.159	-0.148618	0.372024	0.0578077	0.405161	0.0612424	0.349171
K01674	1.60987	3.34553	1.32964	1.88665	4.02063	0.418592	0.317472	0.0551985	0.4052	0.00990709	0.239942
K06373	7.41616	7.22601	7.4573	-0.629389	2.20413	-0.18746	0.365327	0.0584596	0.405347	0.0487458	0.327073
K06338	0.896991	-0.995064	1.0009	-1.66147	7.06407	-0.239536	0.373234	0.0563849	0.405378	0.0675882	0.357266
K02075	4.71663	4.64472	4.73556	0.446717	2.99675	0.118929	0.439405	0.0593648	0.405427	0.49313	0.682296
K03407	6.59135	5.94296	6.67809	-0.636354	1.66203	-0.304429	0.313244	0.0577211	0.405549	0.011139	0.242025
K00799	3.09697	3.76019	2.67824	1.24922	4.09176	0.27796	0.36756	0.0575939	0.405567	0.0478344	0.324826
K16850	4.56078	3.81798	4.64732	-0.878064	2.83632	-0.211416	0.358364	0.0588246	0.405574	0.0476986	0.32457
K08083	-5.27331	-2.80136	-5.72903	2.01135	5.92252	0.3119	0.353423	0.0620757	0.40568	0.0465112	0.302632
K02404	4.85406	4.30644	4.93019	-0.910521	3.93197	-0.226746	0.355655	0.0600201	0.40568	0.0581978	0.343724
K07233	-5.65751	-3.38334	-6.00573	2.29699	6.18888	0.322658	0.343494	0.0672842	0.405685	0.0298636	0.268514
K05826	-7.20744	-8.13972	-6.94598	-1.57574	5.30235	-0.270427	0.368304	0.0712713	0.405689	0.115953	0.357926
K06919	6.66453	6.03748	6.7549	-0.571951	1.68505	-0.30864	0.35539	0.0594683	0.405695	0.033227	0.29418
K00666	6.94241	6.68419	6.97861	-0.442148	1.72627	-0.231906	0.400743	0.0595505	0.40582	0.0922727	0.385923
K03636	4.13252	4.69063	4.05311	0.77411	2.17537	0.3334	0.35539	0.0596383	0.406014	0.035361	0.299065
K07646	8.91221	8.60517	8.98927	-0.514997	1.6465	-0.229419	0.362825	0.0601821	0.406057	0.0280867	0.278493
K00076	6.0008	6.14645	5.98967	-0.433789	2.42924	-0.133366	0.409665	0.0604715	0.406192	0.181391	0.430914
K00374	3.53818	3.89025	3.50086	0.790561	2.77622	0.269996	0.372491	0.0604555	0.406286	0.0710245	0.364076
K06374	7.36639	7.23633	7.43631	-0.625021	2.10256	-0.200285	0.365056	0.0595664	0.40639	0.0590539	0.345369
K02420	6.13408	5.67257	6.35973	-0.647473	1.766	-0.284907	0.332589	0.0569147	0.40642	0.0110957	0.242146
K00844	4.56694	3.70342	4.62298	-1.09889	3.37855	-0.233789	0.353423	0.0604747	0.406497	0.0592	0.345762
K01138	5.17396	4.23081	5.29317	-0.816543	2.66501	-0.249724	0.366543	0.0603926	0.406498	0.0606383	0.347962
K01482	3.81049	2.39787	4.11922	-1.49218	4.29971	-0.335395	0.342007	0.0605234	0.406528	0.0339947	0.295866
K09157	8.57081	8.19007	8.64322	-0.4391	1.6842	-0.239252	0.380208	0.0605402	0.406546	0.0672917	0.359549
K07733	-1.62178	-0.947582	-1.98698	1.97709	6.62395	0.2746	0.368773	0.0515353	0.406613	0.0678954	0.353619
K08978	7.75021	7.55653	7.78984	-0.373692	1.73997	-0.144819	0.404461	0.0606093	0.406628	0.115734	0.390762
K00534	1.28103	-2.79417	1.60572	-2.84761	7.28902	-0.374813	0.34003	0.0571076	0.406636	0.0286518	0.279034
K07044	-7.06873	-5.28174	-7.32699	2.53901	6.67195	0.345662	0.344238	0.0664821	0.406743	0.0472809	0.287554
K01261	2.49897	3.69384	2.1349	1.28971	3.65882	0.3512	0.357621	0.0605433	0.406816	0.057385	0.342393
K06378	7.929	7.68683	8.00247	-0.606601	2.06818	-0.176985	0.354167	0.061116	0.406931	0.0456439	0.320616
K03586	2.66171	3.91027	2.5342	1.39304	3.76709	0.331165	0.339286	0.056037	0.406972	0.0140594	0.24575
K06902	6.93121	6.5232	6.97411	-0.522244	1.89911	-0.216573	0.376208	0.0614137	0.407215	0.0610294	0.348542
K16091	-0.516738	0.429222	-0.834909	1.57856	4.70101	0.302025	0.354911	0.0539619	0.407239	0.0547457	0.335996
K01130	6.61234	6.12617	6.65654	-0.788619	2.28791	-0.261861	0.348214	0.0610972	0.407268	0.0342884	0.296908
K03651	0.76003	2.20062	0.326819	1.99284	4.93762	0.356764	0.34052	0.0528752	0.407311	0.0182928	0.252011
K07729	9.12738	8.85033	9.21037	-0.467069	1.44548	-0.255865	0.363839	0.0617358	0.407323	0.0762896	0.374125
K06284	6.87176	6.57981	6.97816	-0.714001	2.73755	-0.1808	0.365327	0.0617495	0.407373	0.0464581	0.322217
K07793	6.48743	5.54435	6.58732	-0.861416	2.11548	-0.315223	0.325651	0.0592798	0.407421	0.0131233	0.244756
K02392	7.13432	6.53262	7.32241	-0.709922	1.65856	-0.341903	0.311012	0.0594065	0.40746	0.00829191	0.234389
K00394	5.03547	3.80527	5.06803	-1.20352	4.96279	-0.252596	0.353903	0.0616924	0.407536	0.0414013	0.312093
K00548	9.23567	9.0529	9.3227	-0.423765	1.42437	-0.244642	0.364312	0.062085	0.407572	0.0614584	0.349472
K09160	1.25287	2.28547	0.919549	1.71328	4.72549	0.340637	0.335565	0.0532557	0.407604	0.0150293	0.246313
K02431	6.42625	6.02339	6.52491	-0.437613	1.58117	-0.246739	0.383929	0.0620639	0.407676	0.0593754	0.346048
K17723	4.26703	3.67083	4.31556	-0.768877	2.33447	-0.274612	0.356134	0.0621775	0.407719	0.0382072	0.305479
K02662	5.22426	4.97666	5.37731	-0.762062	3.09764	-0.198066	0.38513	0.0622158	0.407957	0.104295	0.388355
K03893	1.06822	1.32848	0.977643	1.07769	4.85854	0.220944	0.40223	0.0521125	0.408126	0.116195	0.393504
K02203	6.47294	6.06483	6.4991	-0.587278	2.94182	-0.158024	0.373234	0.0629966	0.408232	0.0822247	0.379891
K06408	6.19818	5.59033	6.24596	-0.627295	1.82897	-0.222161	0.339286	0.0633155	0.408276	0.0266015	0.273455
K04085	3.75883	4.15811	3.64417	0.627321	2.48052	0.247577	0.375744	0.063289	0.408305	0.0788243	0.375513
K06179	8.18814	7.91654	8.29451	-0.407501	1.4438	-0.238089	0.37872	0.0634123	0.408543	0.0628462	0.351635
K02656	-3.22218	-0.812788	-3.61849	2.63094	6.4562	0.382785	0.322917	0.0587314	0.408601	0.0159442	0.248367
K02171	7.32088	6.94696	7.42306	-0.634006	2.46255	-0.193295	0.363095	0.0633429	0.408672	0.0398384	0.309021
K00575	6.49419	5.79898	6.58033	-0.681297	1.76398	-0.289516	0.330357	0.0621309	0.408698	0.0171397	0.248829
K06333	7.79817	7.78904	7.80101	-0.552341	2.05902	-0.161411	0.364583	0.0637758	0.40872	0.0572188	0.342696
K06334	8.18215	8.04477	8.2317	-0.458654	2.15892	-0.142818	0.382156	0.0636718	0.408903	0.0609797	0.348464
K10979	3.02779	1.98303	3.12368	-0.804041	2.91285	-0.227932	0.372768	0.0640521	0.409033	0.0601298	0.347125
K09992	0.169811	-2.52888	0.495876	-2.09916	5.85124	-0.309093	0.35539	0.0607159	0.409211	0.0248632	0.269471
K10710	4.65668	4.39144	4.68829	-0.717107	3.57454	-0.159473	0.4	0.0642175	0.409224	0.122266	0.39344
K16927	6.18669	5.63041	6.23519	-0.66166	2.36053	-0.198528	0.356877	0.0640422	0.409306	0.0458614	0.32099
K06897	7.34179	6.93396	7.50413	-0.755822	1.72129	-0.314561	0.320446	0.0644157	0.409326	0.00983021	0.239666
K19158	6.31662	5.97607	6.39394	-0.693701	1.93709	-0.274352	0.341518	0.0643169	0.40936	0.0214848	0.257684
K00082	1.41596	-1.60438	1.81363	-1.93734	7.51959	-0.264882	0.372024	0.0628788	0.409385	0.0559382	0.338791
K02074	4.74414	4.65463	4.76692	0.373751	3.01159	0.0897602	0.45948	0.0648784	0.40939	0.499973	0.68714
K18119	2.16154	0.176493	2.27346	-1.65212	3.89136	-0.366232	0.335565	0.0628494	0.409408	0.0177584	0.249486
K01492	6.54286	6.32266	6.5993	-0.560851	2.54829	-0.150846	0.380208	0.0651921	0.409627	0.0857427	0.3832
K07047	7.49263	6.93629	7.56297	-0.489378	1.37856	-0.287078	0.349442	0.0647051	0.409627	0.0360959	0.300928
K00651	8.92674	8.62016	8.96354	-0.402173	1.4094	-0.247135	0.371747	0.0645855	0.409648	0.0756918	0.373061
K02849	2.82253	3.52275	2.73906	0.781631	3.09589	0.21608	0.406691	0.0645708	0.409691	0.128033	0.397477
K16090	-0.386877	0.739059	-0.595545	1.62005	5.38498	0.289572	0.375	0.0563642	0.409694	0.0789609	0.369529
K10202	7.33534	6.90039	7.41807	-0.655842	2.35341	-0.180475	0.353423	0.0648726	0.409781	0.0609718	0.348397
K03477	-0.216988	1.34837	-0.672208	2.01765	5.52746	0.3334	0.340774	0.0587545	0.409867	0.0205523	0.257616
K06923	8.04317	7.7515	8.21021	-0.550633	1.82199	-0.253236	0.367286	0.0654247	0.40993	0.0560581	0.340621
K07177	5.24645	5.60753	5.15928	0.77925	3.05334	0.254494	0.383929	0.0650948	0.409938	0.0949384	0.386453
K06416	6.15987	5.5735	6.19872	-0.675152	2.43914	-0.219752	0.352679	0.065032	0.409971	0.0407966	0.310822
K12556	1.59918	3.40697	1.45983	1.32774	4.17355	0.293666	0.375744	0.0655064	0.410069	0.0760434	0.37168
K02765	7.14142	6.85523	7.21649	-0.50702	1.82574	-0.21031	0.366543	0.0656812	0.410563	0.0612226	0.349116
K05362	1.67587	3.38169	1.54702	1.37617	4.45634	0.294684	0.367286	0.0658033	0.410637	0.067919	0.360103
K15856	2.14658	0.304606	2.24487	-1.48015	5.65911	-0.217422	0.377232	0.0659803	0.410682	0.0865174	0.380578
K03981	4.0248	4.66859	3.93012	0.701682	2.53526	0.272383	0.348214	0.0662871	0.410744	0.0265501	0.272676
K03599	3.8235	4.36954	3.75625	0.715279	2.41717	0.280864	0.353903	0.0662469	0.410837	0.0404507	0.309918
K02300	-2.35728	-1.74994	-2.54834	1.78943	6.04593	0.271072	0.379464	0.058644	0.410887	0.0849664	0.367653
K09011	6.6751	6.3354	6.74794	-0.545375	2.36405	-0.119421	0.3829	0.0666269	0.410949	0.0879846	0.384307
K19278	-7.37547	-5.81073	-7.63736	2.08821	5.66521	0.325262	0.341518	0.0725039	0.411136	0.0478311	0.280432
K00121	2.13562	2.47607	2.06236	0.719782	2.94131	0.209034	0.400743	0.0666754	0.411253	0.130386	0.400398
K08681	6.33979	6.13105	6.41198	-0.510416	1.77377	-0.265216	0.371004	0.0668894	0.411282	0.0924972	0.385975
K03743	8.08961	7.69134	8.14645	-0.414226	1.4216	-0.263768	0.377232	0.0668996	0.411289	0.0720038	0.367564
K01480	7.27071	6.46932	7.34847	-0.665853	1.66806	-0.301321	0.325651	0.065508	0.411309	0.0110521	0.241754
K04044	3.82012	4.37061	3.75309	0.629785	2.43359	0.244231	0.365056	0.0674809	0.411427	0.0415323	0.312157
K02438	8.17513	7.91406	8.3352	-0.537949	1.78983	-0.259956	0.367286	0.0669917	0.41154	0.0768352	0.375197
K04082	3.81989	4.3622	3.75304	0.721941	2.44574	0.265105	0.361338	0.0675188	0.411612	0.0414816	0.312019
K09158	3.83482	4.36886	3.7683	0.734675	2.46842	0.288772	0.351935	0.0680802	0.411643	0.0404971	0.310015
K00163	1.27678	2.39044	0.956328	1.80106	3.82752	0.404208	0.313755	0.0635394	0.41165	0.0143568	0.24564
K04749	6.25817	5.67	6.27604	-0.642768	2.29944	-0.244918	0.371747	0.067246	0.411712	0.0691672	0.362669
K19096	-6.63446	-4.78827	-6.94737	2.53522	7.08939	0.332952	0.349702	0.0745684	0.411748	0.0551988	0.292375
K07814	7.86452	7.47998	7.91961	-0.524095	2.59337	-0.152447	0.3829	0.0676096	0.411941	0.0876856	0.38467
K09797	6.57588	6.5554	6.58272	-0.429262	2.22492	-0.130143	0.399257	0.0679564	0.412014	0.119563	0.392324
K01163	8.48413	8.06823	8.53771	-0.475012	1.56543	-0.216872	0.348214	0.0681536	0.412041	0.0388331	0.306962
K11604	0.271542	2.14585	-0.156515	2.3199	5.25303	0.404466	0.304089	0.059795	0.412056	0.00746149	0.228714
K18430	5.41976	4.874	5.45008	-0.693104	3.46567	-0.143144	0.384387	0.0684408	0.412172	0.107517	0.388852
K09134	3.53422	4.8511	3.39344	0.894828	2.18545	0.362506	0.331101	0.0683576	0.412174	0.0129423	0.244325
K02557	7.27273	6.63797	7.35661	-0.643039	1.3235	-0.356441	0.301115	0.0655415	0.412219	0.00297227	0.184205
K07341	3.82169	4.58032	3.66253	0.732773	2.70846	0.247598	0.380669	0.0683639	0.412249	0.11363	0.391278
K15629	-4.51587	-1.52303	-5.12355	2.57237	7.64268	0.315614	0.369048	0.0618643	0.412575	0.0743902	0.352422
K02502	8.43683	8.15963	8.52181	-0.483936	1.71986	-0.263764	0.386905	0.0689978	0.412695	0.0941514	0.386762
K11811	-4.77681	-2.77828	-5.13574	2.38235	6.38074	0.34546	0.345725	0.0686538	0.412759	0.0454095	0.30583
K13043	6.55898	6.33945	6.57523	-0.498444	2.45973	-0.131269	0.389881	0.0694265	0.412795	0.127455	0.396206
K16788	4.45923	4.94183	4.42869	0.706608	2.20184	0.277148	0.375465	0.0690566	0.412901	0.0789415	0.375027
K04783	0.770146	2.12082	0.53197	1.38621	3.19414	0.354263	0.30878	0.061047	0.412908	0.00694927	0.225877
K14941	-6.75409	-7.61841	-6.52154	-1.6886	5.59135	-0.267593	0.375	0.0720528	0.413144	0.133871	0.380604
K03598	2.75628	3.9037	2.58611	1.47339	2.87391	0.411016	0.290923	0.0632464	0.41319	0.00264059	0.179009
K02411	5.54036	5.3802	5.61057	-0.642415	1.80565	-0.274961	0.344494	0.0684805	0.413204	0.0430415	0.315384
K10206	8.77306	8.51327	8.87495	-0.428631	1.61287	-0.159195	0.364583	0.0700382	0.413398	0.0421997	0.313656
K02226	8.65802	8.4791	8.72873	-0.416819	1.44494	-0.236616	0.381413	0.0703078	0.413553	0.0857762	0.383374
K06133	7.60502	7.21192	7.68124	-0.491482	1.69473	-0.23322	0.374721	0.0706791	0.413656	0.0601088	0.347125
K14205	3.34287	4.08064	3.22847	0.88023	2.82596	0.269225	0.365327	0.0707931	0.413743	0.0529092	0.333771
K00184	4.44319	3.34362	4.58043	-1.13898	2.64616	-0.327987	0.31994	0.0708	0.413881	0.00851448	0.235616
K16925	5.17166	5.46065	5.07651	0.5556	2.38532	0.216227	0.411152	0.0706593	0.413981	0.177796	0.428875
K13950	-1.30464	-0.425057	-1.5711	2.23916	6.75499	0.324271	0.369517	0.0600158	0.414026	0.0709396	0.356768
K06395	6.34057	6.09084	6.44225	-0.499351	1.9462	-0.16042	0.377976	0.0703019	0.414091	0.0678845	0.360449
K19285	5.59331	4.95881	5.73408	-0.602441	2.97256	-0.138701	0.390335	0.0703985	0.41417	0.0813656	0.379572
K09929	-4.53439	-1.93009	-4.8516	2.97289	7.03287	0.392272	0.331101	0.0678698	0.414301	0.0237385	0.261442
K01693	8.50338	8.09822	8.57372	-0.468426	1.73293	-0.240472	0.394052	0.071501	0.414371	0.0807277	0.379616
K18369	7.75044	7.41641	7.7983	-0.431941	1.87439	-0.162004	0.380208	0.0719893	0.41453	0.0980071	0.38753
K05548	-7.37295	-5.97062	-7.59235	2.17872	5.97874	0.327578	0.351673	0.0798467	0.4146	0.0602666	0.299987
K00603	6.47162	6.57783	6.46616	-0.376741	2.13929	-0.100885	0.428571	0.0718595	0.414651	0.363186	0.581706
K02298	-2.36255	-1.73439	-2.5813	1.79237	6.21156	0.263498	0.377232	0.0655999	0.41472	0.0836737	0.367564
K01814	8.92212	8.53615	9.01171	-0.390661	1.34056	-0.264915	0.376488	0.0722655	0.41478	0.0653028	0.356131
K00087	6.15248	6.15597	6.15149	-0.294545	1.87044	-0.0901534	0.423792	0.0716979	0.414927	0.27859	0.509822
K07262	3.82151	4.36965	3.75905	0.668358	2.44311	0.26836	0.365056	0.0721871	0.415026	0.0436847	0.316457
K08280	0.496618	-1.25804	0.653914	-1.73774	6.80945	-0.235981	0.384387	0.0699652	0.415046	0.0824114	0.373395
K18983	1.94612	0.43163	2.01662	-0.954236	4.4711	-0.167347	0.398513	0.0711317	0.415061	0.115613	0.392052
K01858	6.80409	6.57069	6.82273	-0.461185	2.28014	-0.146778	0.399257	0.0728044	0.415072	0.124909	0.394655
K01940	9.00445	8.56214	9.05037	-0.369167	1.24105	-0.284131	0.36756	0.0726496	0.415093	0.0640245	0.3536
K05794	4.72546	5.22536	4.66456	0.539769	2.27034	0.22797	0.401786	0.0730699	0.415095	0.130242	0.398285
K02494	1.71245	2.84434	1.33037	1.68974	4.27777	0.359542	0.332342	0.0617474	0.415173	0.0134053	0.245226
K18910	5.92266	5.66691	5.98299	-0.492779	2.46162	-0.0974732	0.404762	0.0721292	0.415358	0.158597	0.415856
K10540	7.90975	7.59868	8.00018	-0.499919	1.87039	-0.220924	0.373234	0.0735922	0.415499	0.0852912	0.383011
K02553	0.546611	2.19462	0.181414	1.96815	4.89159	0.366942	0.328869	0.0655628	0.415528	0.0169419	0.24903
K11606	0.292885	2.15889	-0.127145	2.47149	5.36123	0.386425	0.30506	0.0638842	0.415575	0.00672155	0.223672
K03580	0.978269	3.01761	0.763577	1.82916	4.28552	0.393768	0.328869	0.0618046	0.415712	0.0127423	0.243728
K19119	6.7333	6.58893	6.74221	-0.296042	2.09924	-0.076897	0.417411	0.0731208	0.415721	0.253779	0.488476
K02199	3.9374	4.62469	3.87388	0.735338	2.3974	0.281988	0.37872	0.0738507	0.415751	0.067884	0.360009
K00102	3.49441	-0.944654	3.66065	-2.77065	6.57766	-0.3443	0.366543	0.0715054	0.415886	0.0492265	0.32755
K06075	3.62035	3.84435	3.54617	0.441076	1.71719	0.231324	0.405948	0.0733604	0.415889	0.154514	0.413544
K03293	6.06117	6.54426	5.93926	0.759633	2.45563	0.278905	0.363095	0.0739806	0.415944	0.0653476	0.355901
K16052	5.44013	4.96153	5.53881	-0.659117	2.17937	-0.215503	0.350186	0.0727609	0.416008	0.0372258	0.303312
K00687	1.59867	3.38155	1.45962	1.32764	4.22792	0.302115	0.376208	0.0739086	0.416055	0.0792826	0.375042
K18209	1.02157	-0.436485	1.15707	-1.19048	4.55939	-0.212052	0.37872	0.0719598	0.416071	0.0800609	0.373868
K00983	5.9696	5.92175	5.97885	-0.413841	2.93304	-0.104146	0.428571	0.074555	0.416107	0.329844	0.553741
K16212	6.19424	5.86393	6.2438	-0.589128	2.0799	-0.173171	0.376488	0.0743554	0.416124	0.0712585	0.366252
K07053	9.34523	8.92291	9.40956	-0.415686	1.45754	-0.248477	0.380952	0.0744671	0.41633	0.0829694	0.381528
K05772	1.32019	-0.494076	1.47793	-1.71325	4.45116	-0.324993	0.319703	0.07078	0.416341	0.0106048	0.239483
K01060	5.01997	4.34789	5.11685	-0.661546	2.39823	-0.232019	0.358364	0.0747076	0.416393	0.0672576	0.359311
K16509	5.22828	5.35302	5.13556	0.636293	2.317	0.244299	0.375	0.0747865	0.41644	0.0772991	0.373794
K01141	3.78899	4.34757	3.71409	0.669013	2.45021	0.26729	0.377695	0.0746616	0.416624	0.0612142	0.348974
K16887	-5.90136	-7.21622	-5.53001	-2.25432	6.87688	-0.301529	0.366815	0.0682317	0.416676	0.0923137	0.346792
K09966	-7.31573	-5.83637	-7.56142	1.90643	5.52864	0.313531	0.349702	0.085112	0.416716	0.0556549	0.290906
K19423	-2.55649	-6.77294	-1.59473	-2.38626	8.45963	-0.306019	0.354647	0.067702	0.416716	0.0486347	0.309707
K05305	1.84911	1.33108	2.07059	-1.09107	4.24867	-0.180591	0.380669	0.073234	0.416803	0.0806144	0.376092
K10795	3.09583	2.69898	3.14982	-0.588787	2.48797	-0.188243	0.375	0.0748709	0.416849	0.0789781	0.3748
K00863	2.67805	3.83138	2.45794	0.945163	2.5502	0.332872	0.340774	0.0741854	0.416908	0.0215948	0.257869
K11617	2.16709	3.65879	1.99838	1.20342	3.97419	0.290621	0.380669	0.0748125	0.416922	0.0914181	0.38413
K13665	1.13759	-0.564629	1.3244	-1.58404	5.35117	-0.278388	0.352679	0.0727436	0.416945	0.0285875	0.279603
K05988	3.96444	3.26005	4.04008	-0.781865	2.24224	-0.303439	0.376488	0.0759944	0.417156	0.0682741	0.361013
K00108	-2.88837	-1.97847	-3.15504	1.75825	6.26717	0.271233	0.38244	0.067662	0.417172	0.0905339	0.372521
K09789	6.99377	6.78447	7.02533	-0.483197	2.15351	-0.1117	0.384673	0.0746267	0.417186	0.0963378	0.387111
K13479	5.83724	5.57339	5.8708	-0.318026	1.86317	-0.096208	0.413383	0.0753969	0.417355	0.245585	0.481103
K13498	4.14425	4.86204	4.00743	1.05655	3.26528	0.286767	0.363095	0.0758044	0.417428	0.0574516	0.34265
K00145	8.86931	8.4673	8.95185	-0.369782	1.33948	-0.242146	0.386617	0.076076	0.417433	0.0732088	0.369739
K19118	6.72077	6.59469	6.73045	-0.298175	2.09668	-0.0724626	0.43006	0.0757611	0.417497	0.271224	0.50362
K06971	5.77955	5.18892	5.8448	-0.642643	2.30293	-0.1771	0.339033	0.075418	0.41755	0.0436174	0.316414
K00830	-6.52925	-7.54855	-6.20784	-1.96927	5.58766	-0.310184	0.369792	0.0817197	0.417601	0.110606	0.355101
K00930	8.87139	8.46626	8.95154	-0.3707	1.33013	-0.255353	0.37872	0.0762372	0.417747	0.0728384	0.369227
K15342	8.54242	8.19866	8.5777	-0.33422	1.27665	-0.192534	0.380208	0.0767176	0.417862	0.0943845	0.387028
K07707	3.75066	5.65842	3.40939	1.75229	3.92296	0.384548	0.339033	0.0750617	0.417987	0.0222212	0.259096
K17214	5.09338	4.61512	5.15492	-0.691594	3.02855	-0.148713	0.402974	0.0769749	0.418052	0.131876	0.398778
K02501	9.00585	8.60127	9.05582	-0.413219	1.36831	-0.27998	0.377976	0.0770927	0.418109	0.084151	0.382499
K16885	-5.88854	-7.26801	-5.51363	-2.02994	7.10281	-0.274509	0.386617	0.0675527	0.41811	0.0850553	0.341298
K18334	0.818738	2.60172	0.0918899	2.06778	8.973	0.242691	0.35119	0.0688144	0.41815	0.03851	0.301749
K16698	4.89079	4.53053	4.93892	-0.556056	3.27814	-0.124405	0.41487	0.076072	0.418251	0.174927	0.426626
K06945	-6.14523	-4.08792	-6.44612	2.11141	5.78695	0.338788	0.339286	0.0773347	0.41831	0.0300932	0.268272
K10794	3.45659	2.98386	3.50562	-0.620772	2.51325	-0.207171	0.369792	0.0758174	0.418401	0.0749712	0.370965
K02086	4.35291	4.85894	4.28406	0.87455	2.53857	0.3234	0.357621	0.0773157	0.418454	0.043249	0.315565
K05773	1.31954	-0.475148	1.48203	-1.81495	4.50174	-0.334984	0.324164	0.0740478	0.418461	0.0110338	0.240327
K02839	4.36803	3.24496	4.50211	-0.733991	3.08131	-0.203234	0.397321	0.0771259	0.418495	0.117775	0.392188
K02566	5.5109	5.11389	5.56572	-0.551856	1.98765	-0.284209	0.369517	0.0773807	0.418543	0.0832133	0.380729
K02556	6.41795	5.82896	6.53598	-0.661847	1.50732	-0.328985	0.318452	0.0745309	0.418544	0.011762	0.242983
K12292	-1.64551	0.204993	-1.90911	1.86673	6.09669	0.279659	0.386617	0.06886	0.418567	0.0563624	0.337162
K06857	1.33816	-0.471203	1.49092	-1.74795	4.32122	-0.339595	0.313244	0.0751015	0.418657	0.0114481	0.241668
K07498	0.760449	1.62274	0.656746	1.61075	6.42836	0.201692	0.389881	0.0716503	0.418964	0.100764	0.386835
K01197	6.66708	6.57846	6.67333	-0.428431	2.27645	-0.12972	0.387361	0.0775629	0.419113	0.145172	0.407134
K01186	7.07896	6.81844	7.14747	-0.479646	1.97155	-0.203506	0.392857	0.0784129	0.419195	0.119498	0.392078
K18333	-0.140464	2.58537	-0.458545	2.38982	8.73799	0.281421	0.354647	0.0694916	0.419348	0.0358755	0.294938
K12960	7.1998	6.57946	7.25957	-0.608745	1.59504	-0.285747	0.324907	0.0790532	0.419476	0.0218181	0.25848
K03690	0.0485615	1.37709	-0.221164	1.89236	4.87811	0.335309	0.335565	0.069622	0.419484	0.0377556	0.302394
K13049	4.63203	3.28248	4.75999	-1.31651	3.89074	-0.288653	0.342751	0.0774493	0.419505	0.0346385	0.297564
K06859	4.97532	4.48352	5.0974	-0.777745	2.40295	-0.228445	0.342751	0.0780045	0.419656	0.0455543	0.320541
K00795	4.22889	4.74852	4.17089	0.566937	1.92947	0.267737	0.375	0.0786225	0.419684	0.0756411	0.37031
K06929	4.41565	4.62565	4.32732	0.706989	2.38018	0.281931	0.376952	0.0788032	0.4197	0.110264	0.390085
K13542	7.77328	7.49194	7.82037	-0.42187	1.635	-0.22189	0.366543	0.0794017	0.419721	0.0648888	0.355138
K00496	-7.38595	-5.95076	-7.59508	2.14227	5.78889	0.336653	0.345725	0.1001	0.419777	0.0692637	0.29843
K01205	6.98094	6.58831	7.0131	-0.493449	3.20395	-0.101493	0.412946	0.0782473	0.419817	0.201998	0.445082
K08352	1.73252	0.510579	1.92328	-1.40474	2.52866	-0.439409	0.30506	0.0774347	0.419864	0.00543385	0.216351
K04758	9.77626	9.5401	9.95112	-0.453145	1.46453	-0.275052	0.37872	0.0796514	0.419988	0.0910264	0.386008
K01740	9.90664	9.64034	9.94883	-0.432284	1.64348	-0.18726	0.377976	0.0797576	0.420028	0.0720604	0.367709
K08082	-6.61542	-4.84339	-6.88564	2.14047	5.5878	0.346618	0.337798	0.0825966	0.420046	0.0442661	0.288593
K19117	6.72978	6.5855	6.74091	-0.289299	2.1181	-0.0676686	0.430483	0.0790367	0.420094	0.286089	0.516139
K10796	3.09613	2.69696	3.15024	-0.558803	2.59193	-0.175817	0.375	0.0788002	0.420124	0.0793501	0.374555
K06412	7.82277	7.64997	7.89797	-0.487753	1.84451	-0.159518	0.373978	0.0783084	0.420291	0.0551715	0.339357
K16169	4.39271	4.80398	4.31369	0.765338	3.00083	0.241889	0.395539	0.0795813	0.420333	0.114922	0.391548
K00702	5.61005	5.47933	5.62652	-0.638284	4.16959	-0.125527	0.40253	0.0794092	0.420403	0.15665	0.414797
K07125	-4.95177	-2.02506	-5.27985	2.65101	7.23781	0.344236	0.350446	0.0748915	0.420417	0.0310804	0.279689
K02500	9.00689	8.59908	9.05818	-0.402856	1.39327	-0.255157	0.377976	0.0802423	0.420487	0.0872873	0.38433
K17938	-0.459797	0.906421	-0.723052	1.61656	5.17963	0.275525	0.365799	0.0721652	0.420494	0.0754881	0.366337
K05299	-3.85493	-5.72391	-3.28861	-2.05962	5.54267	-0.325033	0.349702	0.0713901	0.420681	0.043182	0.300873
K04774	0.866136	2.6289	0.488777	1.87606	5.05781	0.337177	0.344238	0.0739309	0.420706	0.0203763	0.255884
K01667	5.4276	4.60597	5.56306	-1.04471	2.44592	-0.308524	0.323661	0.0805083	0.420744	0.0123713	0.244036
K14060	-6.67161	-4.5594	-6.99959	2.54664	6.84799	0.334905	0.341518	0.0761175	0.420766	0.0441387	0.291193
K14274	-5.28797	-7.46931	-4.78124	-2.42336	5.83395	-0.390496	0.342007	0.0722357	0.420811	0.0489508	0.298132
K15921	3.07695	2.32763	3.22257	-1.26487	6.54878	-0.202288	0.354647	0.0783714	0.420873	0.0324416	0.291347
K09775	6.46975	6.00971	6.58949	-0.677796	1.83327	-0.292319	0.330357	0.0809067	0.420965	0.0165595	0.248097
K18901	0.733149	-3.21285	1.5995	-2.97125	8.5828	-0.322477	0.344494	0.0753767	0.42102	0.0419859	0.307649
K05817	-1.82699	-0.204433	-2.10099	1.69168	6.11467	0.267619	0.372768	0.0725778	0.421272	0.0721507	0.357081
K11692	3.10594	2.8017	3.13003	-0.750345	2.99527	-0.166678	0.391369	0.0802769	0.421314	0.0968397	0.386677
K01182	8.3333	8.1402	8.40752	-0.371792	1.91512	-0.151524	0.407435	0.0814169	0.421331	0.130943	0.398002
K16783	0.590517	-1.92123	0.990879	-2.39625	5.18012	-0.381704	0.330855	0.0760286	0.421336	0.0104112	0.238517
K01571	8.12035	7.90681	8.33582	-0.489004	1.75566	-0.180328	0.376208	0.0812495	0.421342	0.0458921	0.321136
K06351	2.41157	-0.358321	2.64603	-1.98495	8.02698	-0.260633	0.326394	0.0775579	0.421369	0.0169247	0.251044
K07685	-0.29362	1.79123	-0.890934	2.11774	5.7003	0.337966	0.341518	0.0715774	0.421496	0.021938	0.261651
K09805	-4.76468	-6.93194	-4.1979	-2.29637	7.11069	-0.32148	0.354167	0.0724421	0.421637	0.0657659	0.321993
K02297	-2.3569	-1.78855	-2.55134	1.78806	6.07129	0.27781	0.379464	0.0720278	0.421649	0.0966514	0.377212
K11605	0.281436	2.1622	-0.165998	2.47951	5.2953	0.402712	0.300595	0.0722822	0.421737	0.00635364	0.222066
K01156	7.01571	6.97782	7.02139	-0.386992	2.14754	-0.123523	0.408482	0.0817286	0.42175	0.162057	0.41823
K15545	-0.0820943	1.38086	-0.501286	2.08906	5.42231	0.324597	0.343006	0.0730083	0.42178	0.0238206	0.266065
K09859	0.0898297	-2.34889	0.332468	-2.27007	5.99465	-0.329243	0.334077	0.0768192	0.422013	0.0223335	0.262983
K11527	6.44241	6.33077	6.44789	-0.461028	2.4803	-0.115922	0.410409	0.0810241	0.422031	0.246906	0.482164
K07775	5.49358	4.99307	5.55829	-0.566221	3.55058	-0.130847	0.420818	0.0822908	0.422128	0.257224	0.491651
K10541	7.04667	6.6385	7.17194	-0.44067	1.5329	-0.211042	0.365799	0.0823372	0.422166	0.0533761	0.335885
K17215	6.22646	6.03495	6.32432	-0.477438	2.64715	-0.127755	0.395539	0.0815881	0.422221	0.19852	0.442779
K16139	4.70622	4.53844	4.8652	-0.683556	2.89191	-0.171639	0.395539	0.0821468	0.422299	0.173917	0.425886
K01709	6.36876	5.97097	6.43656	-0.490306	2.52562	-0.133786	0.41369	0.0811517	0.422493	0.199422	0.443357
K02390	6.22438	5.71343	6.32147	-0.6314	1.4476	-0.32746	0.328625	0.0793908	0.422504	0.0163505	0.247653
K02822	6.46166	6.84853	6.38245	0.435391	1.36201	0.24058	0.354911	0.0826687	0.422546	0.0472043	0.32334
K07075	7.14548	6.98794	7.16902	-0.622172	2.43489	-0.181226	0.390625	0.0832132	0.422786	0.145903	0.407573
K03806	3.83889	4.37306	3.75995	0.645528	2.49186	0.236369	0.366815	0.0824189	0.422827	0.0562231	0.340507
K11906	-0.600098	1.17497	-1.21643	2.46569	6.38267	0.365287	0.32342	0.0730637	0.422938	0.0164726	0.249882
K10974	3.49957	4.07186	3.40874	0.837649	2.14665	0.325654	0.328125	0.0830089	0.423014	0.0189991	0.252003
K03683	0.699439	2.19699	0.315069	1.93874	4.87765	0.339171	0.341518	0.075327	0.423105	0.0245864	0.267532
K06402	5.03048	4.77483	5.1826	-0.741128	2.79561	-0.205565	0.378439	0.0818617	0.423187	0.08982	0.385318
K01678	8.11232	7.81835	8.26419	-0.466798	1.73683	-0.17875	0.394345	0.0841145	0.4235	0.104353	0.388053
K07219	5.2032	4.77894	5.22072	-0.611066	3.05851	-0.170838	0.397026	0.0831263	0.423505	0.143161	0.405941
K05365	0.696055	2.19432	0.325521	1.84703	4.90145	0.331192	0.344981	0.0763699	0.423602	0.0240746	0.265865
K06211	1.00453	2.32748	0.674118	1.76017	3.89037	0.372292	0.338542	0.0745398	0.423727	0.0173361	0.249161
K03205	9.86488	9.67684	9.92682	-0.465709	2.09303	-0.181626	0.377232	0.0844148	0.42384	0.0814566	0.380426
K05799	7.06966	6.77139	7.14133	-0.537666	1.64312	-0.252302	0.343494	0.0811415	0.423868	0.0362188	0.300933
K04748	0.0368134	-2.59839	0.297772	-2.20287	6.28959	-0.326788	0.34375	0.0793146	0.42393	0.0270605	0.275144
K12994	-5.81945	-4.26165	-6.17832	2.28048	7.12949	0.297525	0.366815	0.082118	0.42397	0.0730668	0.331036
K03543	6.61081	6.36046	6.64243	-0.575705	1.71348	-0.2567	0.365327	0.0840331	0.424033	0.0538391	0.336616
K12370	0.253107	2.17774	-0.102505	2.13472	5.26978	0.354123	0.331599	0.0768292	0.42405	0.0150749	0.246477
K08982	-3.24048	-4.7961	-1.81427	-2.36354	6.92611	-0.326351	0.360863	0.0763811	0.424224	0.0568762	0.322839
K02388	6.24999	5.76373	6.39769	-0.603583	1.43387	-0.293906	0.322677	0.0810607	0.424228	0.0143757	0.245834
K00821	8.18247	7.96991	8.34417	-0.403951	1.53626	-0.215779	0.397026	0.0851278	0.42432	0.104258	0.388302
K02819	5.30175	5.76522	5.20394	0.478336	1.69696	0.244404	0.396283	0.0847404	0.424387	0.112192	0.391317
K01580	6.62693	6.69391	6.61758	-0.378178	2.09649	-0.127815	0.426339	0.0851724	0.424409	0.335489	0.558389
K03475	6.52902	6.91761	6.48018	0.394748	1.33521	0.237142	0.369792	0.0851345	0.424494	0.06373	0.352977
K10439	9.7255	9.52054	9.77663	-0.410846	1.5603	-0.213796	0.385874	0.0853895	0.424526	0.0979515	0.38741
K18199	-7.1526	-5.34888	-7.40156	2.27584	6.2304	0.32116	0.357143	0.0907198	0.4246	0.0610521	0.294073
K19647	-5.31691	-7.60786	-4.77701	-2.21562	5.56991	-0.363635	0.355655	0.0787429	0.424607	0.0477335	0.290494
K00013	8.91729	8.53801	9.01029	-0.381	1.35271	-0.241125	0.383185	0.0853195	0.424641	0.0899945	0.385401
K03179	4.56028	4.13854	4.62511	-0.704246	2.69927	-0.232126	0.377976	0.0842043	0.424675	0.0649678	0.35528
K02568	0.619643	1.49244	0.488021	1.33503	3.59943	0.33913	0.339033	0.0757439	0.424801	0.0308583	0.285577
K06940	7.42877	7.07819	7.48728	-0.431259	1.36854	-0.242296	0.366815	0.0857246	0.424913	0.0516137	0.332708
K13643	4.52615	4.70738	4.41911	0.62786	2.54109	0.226736	0.39777	0.0854787	0.424956	0.114983	0.391748
K02062	0.370649	2.19936	0.125158	1.96651	4.62508	0.362709	0.31994	0.0775671	0.425026	0.010729	0.240036
K02172	6.7832	6.14095	6.8605	-0.579541	2.24397	-0.189129	0.358631	0.0842668	0.425049	0.0454181	0.320051
K06202	3.79878	4.36801	3.74552	0.689401	2.48903	0.246639	0.371747	0.0848795	0.425092	0.0683903	0.360902
K01407	-0.118668	1.35318	-0.522728	2.02129	5.54854	0.303429	0.34747	0.0750654	0.425239	0.0260649	0.272055
K02654	8.63168	8.19578	8.73843	-0.424771	1.6504	-0.223031	0.395539	0.0862236	0.425291	0.12749	0.395997
K07243	4.66414	4.86681	4.54114	0.717439	2.49646	0.273012	0.388848	0.0857039	0.425511	0.0931372	0.385182
K03583	0.562284	2.19278	0.197698	1.9002	4.67587	0.349266	0.332589	0.0784235	0.425581	0.0176282	0.250555
K05970	8.86749	8.90955	8.83455	-0.27921	2.38936	-0.0736437	0.445685	0.0866456	0.425683	0.363408	0.581825
K00978	6.13997	5.72841	6.1867	-0.51714	2.69015	-0.134636	0.413383	0.0853906	0.425858	0.233336	0.47012
K00595	8.07737	7.9433	8.14126	-0.362161	1.75576	-0.136657	0.387649	0.087235	0.425991	0.138396	0.402614
K01677	8.11983	7.84303	8.26238	-0.441718	1.77347	-0.16281	0.386161	0.087466	0.426243	0.113017	0.389809
K03318	-7.01373	-5.12919	-7.28017	2.13916	6.52097	0.303373	0.360863	0.087278	0.426496	0.0719276	0.313967
K04486	8.90083	8.50866	8.92957	-0.392976	1.32526	-0.244624	0.372768	0.0876877	0.426538	0.0607895	0.348289
K02669	8.26336	7.86714	8.4312	-0.474906	1.5701	-0.265726	0.378439	0.0877837	0.42656	0.100645	0.38796
K07400	0.702175	2.197	0.325092	1.9889	4.88371	0.344822	0.334077	0.081514	0.426632	0.0239981	0.26583
K08697	-5.32615	-7.51232	-4.81698	-2.10563	5.65168	-0.326416	0.350929	0.0804156	0.426657	0.0498132	0.300581
K18862	-1.35514	-0.0892629	-1.61711	1.69527	5.94321	0.270025	0.381696	0.0798126	0.426732	0.0722721	0.358726
K09482	-7.46963	-8.37444	-7.24314	-1.33355	5.55455	-0.230795	0.389137	0.102363	0.426774	0.178986	0.409605
K03304	0.67813	2.18035	0.243166	1.93768	4.47702	0.365563	0.326637	0.0806507	0.426788	0.0104493	0.239413
K05596	0.542704	1.24662	0.409187	1.16352	4.37112	0.246466	0.372768	0.0833034	0.426884	0.150351	0.411781
K02387	6.21513	5.76303	6.35701	-0.556829	1.41822	-0.290899	0.332342	0.0848232	0.426975	0.0173091	0.249018
K06331	3.11419	2.69924	3.19945	-0.727589	3.54732	-0.131982	0.397321	0.0866354	0.427041	0.170999	0.424263
K09902	0.70536	2.18625	0.323596	1.96446	4.93139	0.329031	0.33631	0.0814714	0.427278	0.023792	0.265591
K12372	0.972485	2.28957	0.488945	1.99688	4.87034	0.34417	0.316729	0.0800362	0.427351	0.00967015	0.237746
K04844	3.51709	4.21196	3.37887	0.961704	3.37532	0.254856	0.358631	0.0867	0.427365	0.0563699	0.340639
K00556	4.03389	2.89306	4.13332	-0.827817	2.75757	-0.231245	0.370536	0.0877874	0.427383	0.0595254	0.34608
K01805	7.10649	6.85385	7.1461	-0.468671	1.65212	-0.241546	0.381696	0.0887353	0.427494	0.106047	0.388479
K12373	9.61964	9.42715	9.66951	-0.450911	1.96287	-0.170767	0.389137	0.0889295	0.427616	0.119208	0.391988
K00526	7.56525	7.94794	7.51137	0.290671	1.16933	0.236484	0.390335	0.0885557	0.42762	0.111195	0.390991
K02530	2.62545	3.51316	2.43494	1.16627	4.37802	0.251015	0.380208	0.0871463	0.427678	0.101791	0.388017
K15396	0.69952	2.19679	0.322356	1.86668	4.841	0.330741	0.345238	0.0802091	0.427684	0.023984	0.265833
K04691	0.693773	2.18681	0.304323	1.81105	4.90494	0.323055	0.351935	0.0817175	0.428062	0.0248547	0.26856
K01255	5.66902	5.82999	5.58587	0.396406	1.48835	0.235278	0.404018	0.0884009	0.428075	0.104874	0.388907
K06915	5.1541	5.64012	5.11991	0.382197	1.41408	0.267798	0.389137	0.0878667	0.428178	0.0863646	0.381423
K07287	3.80313	4.28115	3.74953	0.661806	2.39802	0.253085	0.371004	0.0881948	0.428194	0.0730529	0.367653
K18384	1.30515	-0.421549	1.50121	-1.4852	5.04891	-0.259552	0.371004	0.0869646	0.428431	0.0525614	0.333673
K07771	-0.123379	0.530323	-0.357995	1.30832	5.25679	0.221715	0.391078	0.0837017	0.428476	0.0881868	0.377138
K04757	4.78226	4.16638	4.94304	-0.625645	2.35761	-0.229821	0.371004	0.0894846	0.428553	0.0663706	0.357676
K03310	10.0774	9.70518	10.1488	-0.39082	1.59059	-0.234712	0.389881	0.0899968	0.428555	0.0693874	0.363409
K02299	-2.31438	-1.62988	-2.48635	1.53355	6.26195	0.234269	0.389591	0.0809989	0.428926	0.0970912	0.378085
K13004	2.85557	2.51904	2.94955	-0.609493	3.55431	-0.145248	0.405204	0.088935	0.428939	0.119874	0.394269
K08678	6.55318	6.5561	6.54992	-0.534524	2.66522	-0.121857	0.392113	0.0891803	0.429015	0.2025	0.44561
K05501	3.80156	4.35214	3.7493	0.657159	2.41009	0.248117	0.379182	0.089198	0.429045	0.071711	0.365881
K03181	-0.280456	0.547398	-0.581699	1.47719	5.19571	0.258655	0.376208	0.0830293	0.429164	0.0881953	0.376475
K02107	4.69932	4.53049	4.76685	-0.423512	2.33556	-0.142482	0.405948	0.0901481	0.429285	0.165479	0.420314
K10906	-0.277874	0.87876	-0.476373	1.75192	5.92322	0.29201	0.369048	0.0830448	0.429293	0.0794687	0.369487
K00376	-7.08995	-5.53928	-7.33866	1.98253	5.12901	0.332115	0.345238	0.102387	0.429342	0.0585832	0.301459
K17206	3.00384	2.54491	3.14787	-0.778023	4.01704	-0.147472	0.400298	0.0889591	0.429725	0.148404	0.409395
K07403	5.37693	4.41673	5.4459	-0.885628	2.57139	-0.250042	0.333829	0.0904207	0.429854	0.0143108	0.245894
K03214	0.265356	2.1746	-0.112844	1.99066	5.37731	0.30515	0.336803	0.0813605	0.429882	0.0141446	0.245271
K00631	0.69673	2.19471	0.30563	1.93241	4.94715	0.338786	0.346468	0.0835812	0.429924	0.0235532	0.264994
K01470	7.32596	7.24945	7.35599	-0.334209	2.02539	-0.0992515	0.424851	0.0911481	0.429951	0.314379	0.540462
K05910	-0.596074	0.322131	-1.13902	2.01287	6.55949	0.286918	0.365327	0.0865575	0.430176	0.0638901	0.352051
K18104	1.50367	2.92498	1.31439	1.84067	5.54684	0.286539	0.363569	0.0860062	0.430193	0.0532993	0.335164
K03091	10.2822	10.0483	10.3606	-0.460757	1.74748	-0.239694	0.376952	0.0913928	0.430229	0.106887	0.38846
K19081	-1.50215	-3.28624	-1.18673	-2.23914	5.41026	-0.368297	0.302602	0.0865723	0.430458	0.00772143	0.222464
K07183	8.31669	7.91696	8.47128	-0.418807	1.8345	-0.175761	0.39881	0.0916343	0.430462	0.119768	0.392059
K07153	0.695306	2.19293	0.315559	1.9663	5.02855	0.325069	0.342007	0.0853876	0.430483	0.0241905	0.266142
K11708	0.173665	1.13896	0.00104398	1.63111	5.57485	0.273422	0.377695	0.0872911	0.430496	0.0520081	0.332387
K12369	0.249114	2.18288	-0.0922467	2.06796	5.34092	0.33944	0.337546	0.082314	0.430595	0.0153263	0.247557
K04568	1.31902	2.30575	0.950706	1.64111	4.42482	0.310649	0.340774	0.0830819	0.430665	0.0196526	0.254357
K19271	7.81675	7.80647	7.82013	-0.350771	1.77749	-0.13131	0.418899	0.0915156	0.430841	0.224499	0.462744
K01684	4.63133	4.19501	4.70305	-0.55968	2.17367	-0.231097	0.37872	0.0911624	0.4309	0.0824618	0.378988
K08969	3.7938	4.39796	3.59995	0.763312	3.12745	0.235749	0.396577	0.0909219	0.430911	0.156802	0.415014
K08326	-1.64397	-0.265785	-1.98346	1.90903	5.86421	0.293112	0.372491	0.0842132	0.430995	0.107448	0.386227
K10192	4.84209	4.38153	4.89886	-0.50257	2.52519	-0.110692	0.395539	0.0915346	0.431322	0.15873	0.416132
K02679	0.189306	2.16023	-0.178587	2.11915	5.34756	0.347502	0.328869	0.086792	0.431457	0.0130502	0.244054
K01192	7.56397	7.46825	7.57469	-0.328684	1.75194	-0.0991656	0.40625	0.0926006	0.431559	0.181805	0.431305
K07320	3.85357	4.3656	3.7928	0.682295	2.46048	0.246697	0.364312	0.0917263	0.43169	0.0604114	0.347598
K02405	6.13003	5.76697	6.31049	-0.496029	1.41591	-0.270298	0.34003	0.090046	0.431801	0.0233186	0.262734
K03600	3.84975	4.36214	3.79128	0.647052	2.3956	0.251978	0.36803	0.0921504	0.432122	0.0606188	0.347991
K01854	8.62409	8.1945	8.6617	-0.417523	1.60903	-0.196647	0.399554	0.0931465	0.432181	0.131167	0.398068
K03732	0.571991	2.19449	0.274679	1.85626	4.54249	0.344321	0.34747	0.0893157	0.432222	0.0189142	0.252401
K12343	6.43793	6.30934	6.48867	-0.538901	2.55691	-0.169141	0.391369	0.0925359	0.432309	0.1002	0.387879
K10763	3.85236	4.36778	3.7902	0.620763	2.44038	0.241879	0.366071	0.0924163	0.432431	0.0606588	0.348208
K16692	-0.375943	0.521042	-0.681495	1.5646	5.43153	0.271103	0.384387	0.0892974	0.432448	0.0837398	0.373301
K06391	6.59058	6.23433	6.63332	-0.4009	2.31216	-0.125951	0.405948	0.0925108	0.432472	0.197849	0.442473
K10747	0.110036	0.816175	-0.121549	1.0967	4.13538	0.224233	0.365056	0.0864727	0.432492	0.0689467	0.357946
K07316	7.14468	6.91457	7.16523	-0.412157	1.97678	-0.16387	0.394345	0.0932738	0.432605	0.119812	0.39204
K09862	3.78051	4.16268	3.69235	0.661355	2.56502	0.248505	0.380669	0.0926414	0.432605	0.0833294	0.379103
K04023	5.39355	4.97204	5.45027	-0.523047	1.95474	-0.161676	0.374721	0.0935131	0.433128	0.0714929	0.365966
K15536	-0.238112	0.622856	-0.67712	1.46732	5.38529	0.253094	0.379464	0.0899202	0.433199	0.0800703	0.36924
K00322	-0.370244	0.201049	-0.759166	1.30895	5.38752	0.235946	0.395539	0.08955	0.433268	0.122122	0.395415
K00647	6.76208	6.9338	6.63879	0.392399	1.46252	0.243333	0.392113	0.0936261	0.43343	0.121799	0.394558
K11735	0.143892	0.167153	0.131515	1.00724	4.71031	0.187514	0.411458	0.0891193	0.433434	0.220614	0.461294
K03516	-0.911976	0.0348687	-1.44467	1.79263	5.97119	0.281722	0.384387	0.0885057	0.433511	0.0990116	0.38346
K16263	1.16573	1.67549	1.0461	1.14802	4.08887	0.25101	0.375744	0.0877071	0.43388	0.0753724	0.368531
K02786	3.35323	3.61716	3.29848	0.761713	3.14536	0.222627	0.398513	0.0943194	0.43403	0.146802	0.408565
K11647	-6.57997	-3.39907	-6.8838	2.49683	6.48451	0.366216	0.360595	0.0938661	0.434235	0.0628982	0.323208
K18800	-0.0687478	1.36061	-0.413143	1.74927	5.34687	0.288194	0.354167	0.0875724	0.434347	0.0317198	0.287186
K18827	-5.89575	-4.33167	-6.24946	2.20645	7.14198	0.28853	0.373234	0.0927764	0.434375	0.0828748	0.347431
K03444	5.42161	5.28741	5.45104	-0.403003	4.27342	-0.0775103	0.43378	0.0947106	0.434702	0.283427	0.51403
K02686	3.79119	4.36729	3.74049	0.653204	2.45482	0.235906	0.371747	0.0946728	0.434814	0.0737782	0.368792
K01555	-6.94784	-5.35839	-7.18188	2.03114	5.59988	0.333526	0.349442	0.102015	0.434883	0.0563118	0.300244
K10562	4.64214	4.26027	4.69606	-0.498176	2.4853	-0.124244	0.405948	0.0952488	0.434888	0.164924	0.420073
K00952	2.69392	2.41281	2.80854	-0.695879	3.11987	-0.192904	0.348214	0.0951967	0.435027	0.0325399	0.290175
K11710	0.185835	1.11243	0.00290111	1.61784	5.62894	0.261606	0.374256	0.0930278	0.435074	0.0533132	0.334908
K18895	-1.97103	-0.635261	-2.27121	1.84737	5.93349	0.290694	0.365799	0.0908977	0.435189	0.0838005	0.364466
K06214	-1.33758	-0.239352	-1.71913	1.77176	5.92949	0.27517	0.384673	0.0914192	0.435195	0.12628	0.398622
K15533	7.34572	7.0857	7.35828	-0.404337	2.2704	-0.118346	0.398513	0.0956156	0.435336	0.183536	0.432407
K05523	-1.81154	-0.755848	-2.04727	1.4391	5.75164	0.23813	0.392113	0.089102	0.435369	0.137921	0.406715
K11707	0.183169	1.11751	-0.0151155	1.74374	5.57754	0.289127	0.362825	0.0918506	0.435388	0.0528012	0.333786
K11709	0.165033	1.1293	0.00710407	1.65555	5.54098	0.270033	0.372024	0.0934109	0.435419	0.0608961	0.348108
K03445	0.0910681	2.07749	-0.208826	2.16408	5.35202	0.35161	0.3125	0.0910692	0.435489	0.0134962	0.244313
K00255	-7.53606	-6.30968	-7.72963	1.95492	5.72497	0.308845	0.360863	0.101581	0.435491	0.0925955	0.338518
K04962	1.46272	-0.258311	1.58364	-1.37361	4.91346	-0.233575	0.364312	0.0951324	0.435495	0.0456959	0.320315
K16886	-5.87349	-6.95882	-5.54325	-1.99952	6.69083	-0.287736	0.378439	0.0910408	0.435585	0.11532	0.370888
K07346	0.0553004	1.38432	-0.163342	1.44633	5.60922	0.241952	0.387649	0.0928206	0.435663	0.100174	0.385179
K07186	0.278451	2.16931	-0.0494401	2.16446	4.99162	0.344935	0.327138	0.0912226	0.435735	0.0157826	0.247684
K08359	-6.13507	-3.8526	-6.43473	1.96311	6.89644	0.271295	0.356134	0.097966	0.435792	0.0646525	0.322352
K07032	-0.157455	0.135654	-0.241328	1.13279	4.6696	0.204157	0.394052	0.0948198	0.435846	0.106227	0.389121
K01460	0.266129	2.17092	-0.10441	2.1732	5.4747	0.357422	0.329613	0.0920839	0.436054	0.0159741	0.247891
K09911	0.250135	2.1833	-0.112167	2.16127	5.2341	0.350331	0.325651	0.0931087	0.436408	0.0138392	0.245299
K18850	0.783146	2.24024	0.473472	1.96933	4.97113	0.352108	0.345982	0.0937969	0.436479	0.0230297	0.262391
K03078	0.597236	1.74597	0.319912	1.58003	4.24744	0.339446	0.328125	0.0912402	0.436544	0.0128106	0.243704
K02504	0.252401	2.17885	-0.105484	2.11789	5.17499	0.341992	0.325893	0.0895744	0.436806	0.0146583	0.246021
K06216	-4.13653	-2.56665	-4.66682	2.63006	8.10373	0.299176	0.381696	0.090722	0.436902	0.0775673	0.353823
K03638	3.0422	4.00297	2.94211	1.02072	3.79002	0.254121	0.393309	0.0968635	0.436996	0.0974758	0.387017
K05594	-1.50788	-0.25313	-1.81509	1.51708	5.95188	0.231317	0.399257	0.0939865	0.437519	0.141451	0.40868
K02681	0.248093	2.1608	-0.111575	2.18066	5.31362	0.349165	0.330357	0.0927904	0.437645	0.0145213	0.245833
K06899	0.342033	2.19979	0.0284549	2.12896	4.93958	0.371104	0.326637	0.0932447	0.43779	0.0165713	0.249009
K03184	-0.0825415	1.35602	-0.419089	1.94138	5.33533	0.309214	0.35539	0.0948544	0.43789	0.0329109	0.290288
K03834	0.689418	2.94739	0.300305	2.37966	5.46518	0.356103	0.318452	0.0954663	0.437993	0.00980931	0.238418
K00130	0.608497	0.796011	0.582476	0.751773	4.1073	0.168857	0.399257	0.0954453	0.438074	0.221351	0.462176
K00052	8.96896	8.54138	9.0301	-0.310597	1.25856	-0.237038	0.399257	0.0976142	0.438192	0.0991501	0.387689
K13288	5.26807	5.58788	5.16729	0.623129	2.21531	0.260422	0.385417	0.0980059	0.438217	0.104615	0.389047
K12371	0.252215	2.17648	-0.100074	2.13062	5.28175	0.357717	0.325893	0.0946234	0.438481	0.0153796	0.247039
K11261	3.40679	2.95922	3.47538	-0.666796	3.17644	-0.152883	0.385874	0.0985443	0.438524	0.0997781	0.387157
K04753	0.268886	2.18744	-0.100483	2.19056	5.17689	0.347164	0.324405	0.0932634	0.43853	0.0148195	0.246052
K07149	5.47971	5.15499	5.55366	-0.355588	1.68323	-0.119116	0.402974	0.0988734	0.438655	0.181748	0.431319
K00316	-6.75858	-4.96049	-7.05378	2.22699	6.57144	0.294183	0.361607	0.100782	0.438706	0.0611805	0.308884
K01766	0.294251	2.18129	-0.0469426	2.10839	5.11943	0.342653	0.330112	0.0950613	0.438755	0.0159425	0.247694
K01966	7.02688	7.05012	7.01806	-0.358117	2.52057	-0.0891564	0.434524	0.098094	0.438829	0.289459	0.519262
K16248	5.67687	5.18161	5.72576	-0.526888	3.01538	-0.121332	0.400298	0.0995696	0.439211	0.166169	0.420834
K04067	0.275703	2.16936	-0.0946269	2.24672	5.16212	0.355736	0.333333	0.0953168	0.439268	0.0145729	0.246215
K08994	0.0611438	0.870955	-0.305086	1.46015	5.34026	0.252014	0.379182	0.0962151	0.439489	0.108506	0.390552
K02746	5.29858	5.27065	5.30138	-0.431175	1.63408	-0.262272	0.393601	0.0992337	0.439497	0.135676	0.401072
K13954	6.27404	5.92758	6.41838	-0.654023	1.91255	-0.244284	0.345982	0.09999	0.439658	0.0366753	0.302368
K03759	-1.08525	0.148326	-1.45733	1.45206	6.14838	0.204772	0.397026	0.0962362	0.439725	0.117136	0.393366
K02049	9.08934	8.68912	9.25868	-0.460459	1.62132	-0.227908	0.387649	0.0989126	0.43993	0.108962	0.388812
K07237	0.279013	2.17403	-0.0454923	2.0394	4.95122	0.349066	0.338542	0.0953993	0.439993	0.0157902	0.24749
K03093	1.98648	1.78295	2.04445	-0.745453	3.56867	-0.154907	0.40223	0.100386	0.440403	0.194328	0.440442
K11017	-7.37075	-5.73235	-7.60418	2.0938	5.35718	0.3467	0.35119	0.112869	0.440412	0.066303	0.309805
K17228	-7.11779	-5.56555	-7.34189	2.02688	5.9746	0.323614	0.354647	0.108997	0.440467	0.069309	0.314555
K17241	-0.365935	-2.00554	-0.181069	-1.83442	5.45988	-0.284055	0.356877	0.100765	0.440723	0.0579798	0.341833
K03774	-0.293444	0.19917	-0.558626	1.57126	5.22854	0.271177	0.384387	0.0990117	0.440788	0.124951	0.397701
K03185	1.01123	1.56555	0.715414	1.33888	4.78643	0.237612	0.387361	0.0979895	0.440872	0.0921472	0.382235
K06972	7.80981	7.47606	7.86818	-0.436689	2.01003	-0.166921	0.385874	0.0998347	0.440948	0.0979644	0.38754
K09930	-4.14333	-1.8737	-4.42013	2.55649	7.23594	0.335125	0.352679	0.0959774	0.441048	0.0573034	0.325283
K14587	-3.05321	-5.39976	-2.88188	-1.83816	6.35643	-0.281475	0.369792	0.0988655	0.441062	0.086403	0.360131
K11921	0.735387	-0.861404	1.26549	-2.06301	7.5313	-0.254054	0.388393	0.10165	0.441086	0.0806426	0.368966
K07488	-6.51579	-4.51229	-6.77713	1.9918	5.66796	0.31074	0.344494	0.106976	0.441177	0.0613866	0.310346
K17203	-0.807289	0.59489	-0.905873	1.40204	4.03504	0.285235	0.349702	0.0974553	0.441319	0.0436781	0.313363
K10857	-0.498227	0.208303	-0.789968	1.58284	5.50391	0.272926	0.377232	0.0987784	0.441361	0.126514	0.399744
K07213	4.12942	4.62797	4.04286	0.668668	2.58815	0.249802	0.376488	0.100915	0.441616	0.081491	0.377776
K09900	0.218305	2.15184	-0.122214	2.16236	5.18548	0.340872	0.334077	0.0988308	0.441627	0.01517	0.246828
K18974	-6.95488	-5.54375	-7.19052	2.23568	6.0335	0.329875	0.349702	0.106246	0.442037	0.0881219	0.335435
K02409	5.67475	5.52936	5.72572	-0.490468	1.72565	-0.185807	0.385874	0.10225	0.442042	0.0815945	0.380001
K03720	0.271482	2.17232	-0.118004	2.10516	5.14457	0.354877	0.326394	0.100912	0.4422	0.0153022	0.247107
K02676	-6.35026	-4.89772	-6.60762	1.93354	5.64448	0.313367	0.360119	0.112578	0.442316	0.075223	0.327371
K19715	-7.46626	-8.31415	-7.26612	-1.33681	5.43529	-0.219936	0.389591	0.111198	0.442345	0.174803	0.40909
K16137	2.27637	2.95278	2.25548	0.967779	4.17269	0.205176	0.41369	0.102746	0.442415	0.17788	0.428951
K04013	-2.55335	0.431261	-2.80388	2.3887	7.01213	0.302718	0.357143	0.100174	0.442429	0.0436479	0.307969
K18837	-1.27855	0.0207067	-1.64152	1.86587	5.81775	0.275689	0.378439	0.0988325	0.442484	0.0817879	0.368154
K01548	7.49378	7.2657	7.53101	-0.49793	1.51316	-0.237052	0.37128	0.102338	0.442515	0.0834689	0.381748
K07137	9.42424	9.19419	9.54808	-0.464631	1.73723	-0.178318	0.366543	0.101374	0.442675	0.0542358	0.337627
K05562	-7.43306	-6.1591	-7.60773	1.94545	5.48742	0.331876	0.351935	0.116813	0.442897	0.0928908	0.332354
K01226	5.78388	6.17405	5.74413	0.322642	1.50321	0.188033	0.394052	0.102086	0.442929	0.13128	0.39986
K01267	7.8934	7.5929	8.02407	-0.422613	1.80311	-0.198367	0.398065	0.101627	0.44301	0.160675	0.417078
K19082	-1.4842	-3.30646	-1.16279	-2.06946	5.33131	-0.34099	0.324405	0.102446	0.443025	0.00750929	0.224077
K11719	3.98661	4.36662	3.92386	0.814758	3.20676	0.218601	0.395833	0.103054	0.443212	0.116386	0.392249
K03788	0.336626	2.17899	0.0222285	2.21137	5.36749	0.350951	0.328125	0.0994773	0.443255	0.0146833	0.246302
K14348	-0.448596	0.185764	-0.802062	1.43852	5.57734	0.243007	0.392113	0.102916	0.443381	0.128984	0.400083
K11258	0.29396	2.17902	-0.0335048	2.0739	5.15965	0.341152	0.336059	0.100993	0.443471	0.0155406	0.247356
K16959	2.06816	2.47584	1.95007	0.796897	3.48052	0.221963	0.394052	0.103515	0.443484	0.132237	0.40005
K12982	-4.50762	-1.51329	-4.78655	2.514	7.27556	0.325852	0.366543	0.101446	0.443559	0.0722632	0.340578
K02400	6.38036	6.09351	6.4817	-0.469122	1.40223	-0.237008	0.350186	0.104238	0.443569	0.03191	0.289946
K05789	-0.592725	1.79182	-1.09082	2.05772	5.79303	0.303968	0.344494	0.0997739	0.443575	0.0236222	0.266007
K19577	-0.182086	0.329127	-0.3772	1.36117	5.46849	0.231247	0.389881	0.102216	0.443679	0.114868	0.392658
K05845	3.6134	4.25187	3.54208	0.677881	2.69604	0.22769	0.394796	0.103104	0.443741	0.124838	0.395806
K00293	-7.39095	-8.19103	-7.18912	-1.19542	5.42161	-0.196224	0.395539	0.116141	0.443743	0.20519	0.430229
K07236	0.284657	2.17844	-0.0342912	2.01917	5.11792	0.337979	0.330855	0.102721	0.443828	0.0160687	0.248213
K09894	0.273467	2.167	-0.0372751	2.03545	5.153	0.338942	0.332589	0.103059	0.443907	0.0159694	0.247891
K02510	4.81193	4.29644	4.9493	-0.609552	1.89006	-0.252529	0.361607	0.104677	0.443918	0.0676923	0.360022
K03758	3.86664	3.9907	3.82347	0.501311	2.43633	0.18007	0.400743	0.103209	0.443946	0.202028	0.445961
K09908	0.272113	2.17017	-0.0353681	2.11354	4.99739	0.351101	0.330112	0.102791	0.444101	0.0160173	0.248099
K08384	8.81975	8.61048	8.89837	-0.333744	1.8957	-0.114103	0.415613	0.102867	0.444143	0.172979	0.425023
K01295	5.68102	4.96314	5.75297	-0.760622	2.58778	-0.26566	0.363095	0.103162	0.444164	0.0449373	0.319045
K00170	5.39363	4.83445	5.44364	-0.692865	2.97255	-0.167913	0.389137	0.104107	0.444212	0.108599	0.389088
K08357	-2.71826	-1.90437	-2.9021	1.25716	5.51691	0.224535	0.392857	0.101049	0.444262	0.149721	0.413894
K09998	0.273243	2.18621	-0.0395409	2.01517	5.20625	0.331665	0.337054	0.102397	0.444286	0.016163	0.248109
K00117	-0.790227	-0.0347106	-0.99693	1.45676	5.75061	0.245157	0.380952	0.103483	0.444373	0.093785	0.37855
K12506	5.90168	5.39031	6.02049	-0.716356	2.30607	-0.230772	0.343006	0.103505	0.444478	0.0316311	0.289649
K04028	6.80589	6.58839	6.95843	-0.422545	1.70307	-0.173861	0.380208	0.104549	0.444526	0.0863438	0.38361
K03153	-2.69347	-1.73041	-3.16793	1.42792	5.13595	0.244918	0.388848	0.104817	0.444566	0.121384	0.395351
K10542	7.01863	6.64939	7.11264	-0.404273	1.54963	-0.199723	0.384387	0.103444	0.44465	0.0782937	0.376523
K09685	5.20662	5.40167	5.18235	0.428549	1.96436	0.184102	0.409665	0.103866	0.444684	0.158958	0.416629
K08996	1.28501	3.34507	0.998228	1.94274	4.934	0.338228	0.343006	0.104934	0.444808	0.0194969	0.253101
K09700	-5.39424	-7.55339	-4.70582	-2.39681	8.4561	-0.31116	0.380208	0.103288	0.444835	0.0683672	0.327249
K07122	2.88349	3.90599	2.75541	1.11892	3.68202	0.282287	0.348699	0.10551	0.444875	0.0315682	0.289088
K07473	8.18042	7.66014	8.23219	-0.438636	1.80646	-0.212803	0.39881	0.103715	0.444963	0.122012	0.393085
K00427	-0.437386	0.218699	-0.757399	1.38109	5.47802	0.239539	0.394345	0.10598	0.445161	0.138915	0.405952
K09923	1.72732	2.30183	1.60913	1.28362	3.29418	0.30702	0.351935	0.104221	0.445362	0.0343748	0.29606
K05782	-0.354333	0.280861	-0.703922	1.48364	5.26332	0.255321	0.396577	0.105381	0.445393	0.117942	0.393954
K10972	-1.53639	-0.302924	-1.84071	1.71615	6.02738	0.256871	0.383643	0.102763	0.445619	0.0904628	0.374741
K10016	-0.448919	0.19618	-0.771218	1.28671	5.38414	0.212296	0.402974	0.10752	0.445656	0.14048	0.406329
K02436	-0.469556	0.642877	-0.716835	1.39374	4.11941	0.304669	0.36756	0.105317	0.445694	0.0643146	0.351591
K01808	9.01056	8.68957	9.05006	-0.426596	1.54195	-0.202234	0.377976	0.104415	0.445741	0.0576246	0.343274
K09912	-2.49486	-1.74629	-2.71751	1.6725	6.29293	0.254831	0.389881	0.105791	0.445817	0.112114	0.387534
K02821	6.59621	6.86815	6.5448	0.35846	1.32008	0.226289	0.37872	0.104933	0.445851	0.0865021	0.381241
K01085	0.245036	2.12768	-0.0720261	2.0099	5.21191	0.337158	0.328125	0.103869	0.445863	0.0174506	0.250605
K03154	8.54163	8.35882	8.6393	-0.405945	1.53033	-0.255548	0.371747	0.104658	0.445928	0.0775566	0.37605
K03608	7.44409	7.08217	7.47673	-0.441693	1.59044	-0.209157	0.369792	0.106131	0.44593	0.0662564	0.357645
K09890	0.261355	2.1741	-0.0553953	2.0499	4.93847	0.342659	0.321933	0.104823	0.44595	0.0160291	0.248115
K13932	-3.79658	-0.831466	-4.23594	2.35908	8.22248	0.279191	0.376208	0.103045	0.446071	0.0732989	0.346716
K00658	5.98966	6.70718	5.91063	0.553975	1.69683	0.328833	0.381696	0.105127	0.446093	0.101127	0.388187
K19200	1.34474	0.402288	1.52132	-1.16589	4.58113	-0.219045	0.388104	0.10695	0.446156	0.115475	0.392447
K02417	6.45321	6.31346	6.52178	-0.431509	1.80281	-0.159113	0.386161	0.106571	0.446166	0.096333	0.38717
K02682	0.404636	2.18421	0.0394476	2.13049	5.26263	0.350689	0.339033	0.104801	0.446174	0.0239951	0.26576
K07390	1.63372	2.29556	1.14685	1.59313	4.51707	0.318507	0.348958	0.106076	0.446204	0.0318089	0.289105
K02742	0.278809	2.17429	-0.0434083	1.97088	5.22585	0.328725	0.334572	0.105124	0.446547	0.0160379	0.248166
K00842	0.895303	-0.190237	1.14281	-1.23242	5.27057	-0.211586	0.389881	0.10752	0.446567	0.114406	0.392166
K06938	-0.377972	0.226974	-0.590352	1.38518	5.0043	0.249751	0.380208	0.105118	0.446571	0.0983411	0.382473
K11751	0.796943	2.77451	0.47773	2.01869	5.35049	0.316954	0.346726	0.105446	0.446604	0.0200705	0.255722
K06916	1.05843	1.44446	0.959434	0.814243	4.36384	0.174628	0.414435	0.107629	0.44669	0.222245	0.461984
K02050	9.23066	8.92983	9.34541	-0.431852	1.64752	-0.211661	0.386617	0.105518	0.446771	0.114448	0.390026
K01426	5.32028	5.54835	5.29215	0.309512	1.62336	0.162807	0.420387	0.106104	0.446778	0.210177	0.451738
K08651	-7.26552	-6.251	-7.40241	1.91751	7.2169	0.234964	0.386617	0.104273	0.446866	0.17026	0.416473
K05881	0.182289	1.25179	0.0687325	1.24805	4.09678	0.266407	0.364312	0.107222	0.446886	0.0675713	0.356892
K07184	0.284825	2.1726	-0.0442052	2.06151	5.3784	0.335651	0.333829	0.105078	0.446922	0.0159548	0.248045
K00840	-0.210079	0.306794	-0.379157	1.65077	5.62943	0.258525	0.389591	0.107751	0.446936	0.126261	0.398938
K02572	-0.298273	1.35544	-0.738261	2.1207	5.52806	0.322039	0.348699	0.105252	0.447012	0.0398645	0.30674
K18785	6.61129	6.53164	6.61909	-0.377332	2.09049	-0.1213	0.400743	0.106894	0.447022	0.1751	0.42664
K04337	-1.35061	-0.287954	-1.74438	1.57523	6.00269	0.251455	0.388393	0.106057	0.447404	0.128175	0.400426
K09904	0.276151	2.17108	-0.0365016	2.12144	5.21153	0.349568	0.330112	0.107644	0.447435	0.0163349	0.248481
K17910	-6.35961	-3.70234	-6.66648	2.26832	6.39936	0.339388	0.360119	0.112748	0.447463	0.0891017	0.345973
K05560	-7.40502	-6.20847	-7.5948	2.0079	5.53793	0.318172	0.357621	0.116983	0.447798	0.0914142	0.337817
K07286	0.3187	2.19465	-0.0429229	2.0422	5.00179	0.344102	0.329368	0.106564	0.447825	0.0158638	0.24808
K07640	0.27763	2.18008	-0.0375905	2.01118	5.06979	0.338846	0.333086	0.106197	0.447845	0.0161267	0.248119
K17213	5.45832	4.85876	5.50209	-0.481475	2.76937	-0.104845	0.427509	0.10686	0.447935	0.321518	0.546655
K05549	-5.11216	-2.66598	-5.43614	2.19977	6.6049	0.30637	0.379926	0.107391	0.447979	0.0736253	0.343719
K15372	2.06733	0.703906	2.32552	-1.20589	5.26087	-0.217427	0.370536	0.108955	0.448127	0.053127	0.334585
K11189	9.63906	9.38246	9.73894	-0.401859	1.558	-0.216061	0.399554	0.107148	0.448262	0.126662	0.395515
K19159	4.76647	4.44449	4.83982	-0.583224	2.76215	-0.206613	0.408482	0.107382	0.448309	0.16287	0.418706
K06445	-0.293358	0.210331	-0.640161	1.30665	5.29721	0.224469	0.398065	0.107543	0.448468	0.142417	0.407547
K02653	8.32779	7.964	8.41089	-0.399605	1.72426	-0.160572	0.403717	0.107341	0.448489	0.154787	0.413459
K12218	-7.48108	-6.12306	-7.6841	1.9182	6.20017	0.286816	0.373234	0.112247	0.448571	0.104578	0.349369
K00218	-4.88178	-1.63619	-5.20474	2.29336	7.33648	0.31176	0.359851	0.109395	0.448595	0.0547256	0.317512
K13745	-4.09318	-1.24117	-4.49	2.17827	7.05711	0.283555	0.368773	0.10697	0.448627	0.0681461	0.339309
K03346	4.5422	4.86986	4.46113	0.759043	2.40193	0.271223	0.376208	0.107968	0.448685	0.0720384	0.366793
K01800	-7.40328	-6.12588	-7.5875	2.03631	5.74526	0.313417	0.354647	0.120649	0.448881	0.0981657	0.336159
K01474	0.612309	-0.111476	0.677495	-0.921433	5.65948	-0.152728	0.407738	0.11039	0.449022	0.176033	0.427804
K05876	-1.41747	-0.272911	-1.76063	1.50457	5.98338	0.231677	0.392857	0.109592	0.449108	0.136815	0.405426
K03633	0.268596	2.18577	-0.0350226	2.03545	5.13664	0.358712	0.329368	0.108387	0.449205	0.016287	0.248211
K18137	-7.5143	-6.59159	-7.67596	1.73951	5.53566	0.288492	0.375465	0.116187	0.449226	0.128732	0.369264
K06222	-0.385492	0.189824	-0.683231	1.36219	5.52583	0.22375	0.404018	0.109795	0.44928	0.147412	0.410024
K02038	8.98501	8.63766	9.05409	-0.382603	1.25549	-0.281902	0.379464	0.108186	0.449341	0.071984	0.367583
K09697	3.92989	3.79731	3.94978	-0.289281	2.22737	-0.0913618	0.434524	0.10917	0.449473	0.334798	0.557856
K06042	7.75898	7.47898	7.85414	-0.42621	1.55268	-0.249863	0.360863	0.108465	0.449484	0.0597913	0.346606
K09910	0.280566	2.16869	-0.0414542	2.0561	5.27656	0.338813	0.339286	0.107002	0.44963	0.016671	0.249096
K12217	-7.41429	-6.21818	-7.59714	2.0362	6.22817	0.294253	0.365056	0.112731	0.449672	0.114372	0.360133
K12144	-1.15897	0.866656	-1.58957	2.0036	5.79178	0.296922	0.363095	0.110161	0.449762	0.0513466	0.327501
K03309	3.65358	2.99357	3.73851	-0.810615	4.15209	-0.175498	0.391078	0.109134	0.449789	0.124465	0.395106
K10017	-0.440514	0.208531	-0.76919	1.37928	5.47136	0.23352	0.391822	0.109562	0.449977	0.143173	0.408635
K12957	-0.451935	0.173511	-0.767463	1.20769	5.49813	0.188739	0.411458	0.110636	0.450008	0.12942	0.400311
K12139	-0.766744	1.75292	-1.17073	1.99504	6.04768	0.296336	0.365056	0.109331	0.450072	0.0445831	0.316451
K09809	6.56572	6.1335	6.61161	-0.428626	1.98726	-0.12371	0.399257	0.109794	0.450085	0.128754	0.396808
K09917	0.253419	2.16263	-0.101349	2.14127	5.40924	0.33149	0.334572	0.109429	0.450138	0.0154682	0.247145
K18555	-6.64172	-4.86318	-6.91268	2.06637	6.67305	0.275369	0.368304	0.112665	0.450255	0.0833718	0.336903
K13747	8.22124	7.99734	8.27021	-0.41883	1.9485	-0.132189	0.380669	0.109465	0.450262	0.0969237	0.387218
K05561	-7.40731	-6.12676	-7.59603	1.97744	5.58301	0.303619	0.356134	0.12839	0.450289	0.105662	0.340909
K02680	0.283121	2.17466	-0.0714815	2.10452	5.27849	0.34812	0.337054	0.108656	0.450296	0.0151469	0.246693
K02499	7.57978	6.94608	7.61518	-0.544399	1.68795	-0.23397	0.358631	0.109473	0.450347	0.0601972	0.347464
K03330	-7.45617	-8.30512	-7.24843	-1.28084	5.48755	-0.196177	0.396577	0.122136	0.450594	0.20014	0.428101
K09916	-0.31017	0.212297	-0.632302	1.40293	5.18267	0.258644	0.396577	0.111362	0.450606	0.140571	0.407232
K09946	0.981634	2.02221	0.705103	1.36051	3.47689	0.330442	0.353423	0.111787	0.450639	0.025222	0.269175
K03576	0.499023	2.19622	0.143462	1.83808	4.61585	0.348847	0.343494	0.112714	0.450788	0.0227981	0.262057
K07664	-0.361911	0.198709	-0.687856	1.36977	5.41874	0.23127	0.393601	0.112296	0.450843	0.131473	0.401534
K17218	2.72489	1.31154	2.92396	-1.25794	4.65784	-0.221351	0.369048	0.112236	0.450844	0.0565879	0.340853
K02344	0.283002	2.16689	-0.042587	2.08768	5.31241	0.356879	0.326394	0.11008	0.450914	0.0160519	0.24783
K17898	1.88445	1.69294	1.94501	-0.541636	3.27198	-0.110432	0.421561	0.111323	0.45103	0.327428	0.551441
K10015	-0.440766	0.198826	-0.747218	1.34186	5.22583	0.230923	0.406994	0.112055	0.451054	0.143515	0.408124
K07070	-0.300772	0.21137	-0.642819	1.4233	5.32209	0.234372	0.395089	0.110892	0.451107	0.138237	0.40491
K10559	5.03578	4.88974	5.08091	-0.37724	2.33581	-0.101826	0.425279	0.110366	0.451219	0.248122	0.483274
K15876	5.04548	3.55403	5.06745	-1.28844	3.41256	-0.245857	0.359375	0.110888	0.451223	0.0452655	0.319908
K01683	-0.480451	-0.422302	-0.495165	-0.863439	6.22156	-0.128517	0.422305	0.113229	0.451275	0.273941	0.505728
K00675	2.4902	3.54286	2.29784	1.30146	2.48873	0.45806	0.29145	0.115119	0.45135	0.00407559	0.204698
K10000	0.2867	2.17471	-0.0420804	2.15797	4.96445	0.346146	0.327138	0.111785	0.451496	0.0166376	0.249222
K05809	0.280456	2.1743	-0.0483034	2.02701	5.19601	0.31031	0.333829	0.113841	0.451562	0.0163758	0.248731
K07282	8.9074	8.62126	8.95936	-0.316268	1.47692	-0.15861	0.399257	0.110698	0.451563	0.143974	0.406209
K00712	1.46978	2.27706	1.2777	1.13688	4.78007	0.229735	0.409665	0.112397	0.451568	0.179564	0.430223
K02798	4.71914	5.0659	4.62685	0.595289	2.52182	0.208504	0.401487	0.111153	0.451578	0.124433	0.395623
K03150	9.04802	8.89348	9.12444	-0.324769	1.4833	-0.178036	0.397321	0.110771	0.451669	0.12234	0.39312
K09898	0.29269	2.18386	-0.0333455	2.14486	5.16796	0.357168	0.331101	0.109975	0.451717	0.0158905	0.248057
K00278	8.86865	8.53421	8.91042	-0.439612	1.576	-0.256229	0.358364	0.111083	0.451786	0.0473449	0.324271
K11263	4.089	3.99311	4.10648	0.454313	3.63956	0.119237	0.454613	0.111557	0.451893	0.506934	0.692144
K03632	0.279538	2.18376	-0.0500376	2.13423	5.11226	0.347621	0.333829	0.110633	0.452041	0.0164346	0.248727
K01737	8.0965	7.79611	8.14869	-0.405849	1.19031	-0.312306	0.355655	0.111395	0.452209	0.0433983	0.315955
K12979	-4.6697	-2.71416	-5.05689	2.16104	6.4688	0.317674	0.360119	0.114593	0.452212	0.0810559	0.351029
K06866	0.293964	2.16946	-0.0419309	2.17092	5.24588	0.337161	0.334821	0.112299	0.452371	0.0160621	0.247974
K01857	-0.889159	-0.576469	-1.10224	1.30269	5.01433	0.246846	0.376208	0.111172	0.452408	0.114068	0.391886
K00003	8.90465	8.58613	8.98126	-0.371375	1.44656	-0.253355	0.392113	0.111598	0.452507	0.115687	0.390739
K03802	-2.20377	-0.0999562	-2.55806	2.15474	7.34619	0.295091	0.386161	0.114608	0.452593	0.0865413	0.367689
K09795	-0.238208	-2.0889	0.369644	-2.12171	5.3544	-0.350714	0.30506	0.114278	0.452601	0.0083007	0.230986
K13282	-2.33165	-0.101592	-2.78251	2.09532	7.37138	0.275317	0.369792	0.112792	0.452619	0.0774223	0.356024
K11745	0.170322	2.06943	-0.114646	1.95075	5.23302	0.328083	0.332342	0.113724	0.452711	0.0174631	0.250698
K12138	0.0333951	1.01348	-0.20906	1.33742	4.18418	0.274371	0.352416	0.114298	0.452714	0.0533964	0.334353
K03764	0.28104	2.17414	-0.0440575	2.07105	5.1681	0.329178	0.331599	0.112924	0.452842	0.0167075	0.248976
K13635	-0.362706	0.182243	-0.61139	1.43527	5.24462	0.246668	0.38244	0.113601	0.452889	0.13664	0.404718
K10201	6.02721	5.94653	6.04464	-0.382153	2.05365	-0.114477	0.414435	0.112386	0.452908	0.198966	0.443269
K11905	-0.785509	0.840617	-1.16979	2.51724	6.33024	0.335396	0.33829	0.113746	0.452949	0.0207177	0.259192
K18474	2.30242	3.55435	2.09973	1.18321	4.50296	0.246524	0.391369	0.112718	0.453048	0.136064	0.402263
K03645	0.286885	2.17409	-0.040178	1.98562	5.26417	0.333453	0.337546	0.112509	0.453055	0.0165209	0.249128
K12070	-7.2968	-5.87727	-7.50404	1.67319	5.79553	0.266891	0.356399	0.125284	0.453141	0.0885378	0.32473
K01473	0.612891	-0.0906722	0.681775	-0.908453	5.66997	-0.146974	0.400743	0.114203	0.453169	0.173872	0.426461
K13953	3.88551	4.45878	3.82264	0.634721	2.13555	0.287432	0.366815	0.112797	0.453242	0.0592056	0.345871
K11211	-4.56081	-1.55046	-4.85869	2.62357	7.35851	0.328768	0.361338	0.113998	0.453376	0.0765623	0.347452
K02660	-6.61916	-4.95752	-6.85045	1.85072	5.51547	0.31105	0.353903	0.127012	0.45338	0.0654241	0.311316
K01011	5.09885	5.3713	5.0498	0.455733	1.86242	0.2159	0.394345	0.112915	0.453575	0.142572	0.406574
K00172	5.83117	5.58976	5.87502	-0.615274	2.74714	-0.15399	0.379464	0.113857	0.453619	0.124659	0.394525
K03804	0.283486	2.18037	-0.0321479	2.04727	5.22699	0.338352	0.334572	0.112849	0.453703	0.0168719	0.249328
K07674	-0.217517	1.80355	-0.629525	2.02544	5.71507	0.316429	0.361338	0.113926	0.453706	0.0400621	0.30813
K10200	5.9736	5.87318	5.99909	-0.364942	2.03964	-0.10788	0.412639	0.113572	0.453769	0.173723	0.425717
K03830	5.50231	5.07276	5.55005	-0.426709	1.68072	-0.210997	0.397321	0.113457	0.45379	0.0986294	0.38746
K18429	4.81112	3.86903	4.95976	-1.14251	4.2883	-0.204723	0.359108	0.114335	0.453807	0.0467785	0.322725
K09907	0.278775	2.17279	-0.0381866	1.96628	5.215	0.340753	0.342007	0.11561	0.453848	0.0169221	0.24938
K02564	9.28159	9.11758	9.33795	-0.328248	1.25552	-0.248558	0.38244	0.113045	0.453948	0.12792	0.395918
K08990	0.278392	2.17571	-0.0354258	2.02094	5.09835	0.33044	0.333086	0.114412	0.453984	0.0165596	0.2486
K00242	0.989182	1.25288	0.766448	0.80329	4.28245	0.17137	0.421875	0.115956	0.453999	0.245775	0.481881
K13776	-7.50517	-6.34334	-7.68639	1.97636	5.54038	0.294698	0.356134	0.138266	0.454025	0.117232	0.349776
K07175	6.20836	5.71603	6.23911	-0.566118	1.83108	-0.189414	0.37872	0.113215	0.454197	0.0890028	0.38461
K15923	8.5877	8.58421	8.58934	-0.267123	2.23759	-0.0713544	0.448327	0.113826	0.454337	0.372799	0.589802
K15509	-2.89391	-2.26882	-3.07858	1.74232	6.12885	0.247747	0.38244	0.114381	0.454342	0.10297	0.381685
K07644	-2.25633	-1.85229	-2.36807	1.65268	6.43815	0.23804	0.400298	0.116871	0.454508	0.137487	0.405781
K03406	8.90384	8.68795	8.97395	-0.563525	2.3626	-0.183556	0.372024	0.114474	0.454537	0.0820457	0.380767
K16324	-1.51078	-0.195448	-1.80045	1.46614	6.09287	0.224008	0.4	0.117215	0.454578	0.151739	0.415418
K06921	7.60935	7.43913	7.62212	-0.282697	1.88972	-0.085001	0.4375	0.113834	0.454654	0.352208	0.572449
K06867	3.87524	3.87435	3.87663	0.270323	2.21041	0.106758	0.432714	0.114419	0.454692	0.424991	0.631927
K09896	0.281667	2.16547	-0.0422859	2.26149	5.20079	0.372435	0.310268	0.116348	0.454725	0.0167681	0.248822
K01637	-0.344053	0.197397	-0.562726	1.28885	5.11995	0.225566	0.39881	0.116967	0.454788	0.139823	0.405901
K18120	4.42394	4.46521	4.4074	-0.256454	2.52496	-0.0742701	0.44461	0.114213	0.454877	0.438773	0.64293
K02658	-6.66339	-4.99661	-6.93071	1.87286	5.71552	0.303426	0.37026	0.128784	0.45488	0.0675184	0.311196
K03333	-7.65325	-6.6003	-7.80759	1.85866	5.36769	0.309069	0.369048	0.129512	0.454971	0.115312	0.35609
K18476	-6.64452	-4.97031	-6.93271	2.07703	6.03041	0.31742	0.348699	0.127219	0.454974	0.0736018	0.326785
K09997	0.353856	2.18306	0.0284045	2.19528	5.2755	0.328323	0.329613	0.117605	0.455091	0.0177436	0.250917
K00154	-7.07944	-5.72955	-7.27035	1.8666	6.09405	0.289075	0.36803	0.124465	0.455219	0.0971464	0.349738
K01971	2.82465	1.49462	2.86587	-0.978706	3.30503	-0.223613	0.382156	0.115802	0.455346	0.125542	0.39582
K06948	4.82768	4.90417	4.80761	0.568291	2.29268	0.214731	0.39881	0.114964	0.455403	0.194921	0.440611
K19299	0.935827	-5.52369	1.12203	-2.19552	10.048	-0.230961	0.395089	0.11754	0.455417	0.219039	0.463866
K03591	0.277521	2.17402	-0.0266255	2.01592	5.02425	0.350828	0.336803	0.117365	0.455632	0.0166306	0.249191
K04338	-1.33633	-0.283856	-1.74109	1.48223	5.86266	0.230343	0.393309	0.118973	0.455705	0.130728	0.402899
K06205	0.269864	2.16201	-0.0563745	2.14668	5.21018	0.345311	0.334572	0.117224	0.45571	0.0165593	0.248763
K03790	8.13492	7.88953	8.17906	-0.347199	1.35303	-0.234331	0.386161	0.115106	0.455803	0.134885	0.400407
K01615	6.35488	6.00251	6.43288	-0.809903	2.48356	-0.243868	0.344981	0.115791	0.455931	0.0249539	0.267746
K03149	8.23261	7.86356	8.26729	-0.405798	1.42745	-0.278515	0.374721	0.115187	0.455973	0.0859193	0.383486
K03492	5.09022	6.02738	5.00569	0.697207	2.21851	0.278811	0.351673	0.115648	0.455982	0.0356513	0.300098
K07084	3.13866	3.3112	2.91181	0.546204	3.36385	0.141818	0.434201	0.116778	0.456012	0.359372	0.578573
K00884	0.355132	2.18066	0.0864924	1.92962	5.45013	0.304554	0.334572	0.118023	0.456066	0.0148096	0.24651
K05793	-6.95279	-5.37963	-7.21531	1.89319	5.28679	0.307771	0.365799	0.137817	0.456074	0.073145	0.317716
K01266	2.76079	2.24959	2.78314	-0.738187	4.02326	-0.144442	0.422305	0.117289	0.45614	0.224582	0.463367
K02037	8.96398	8.63665	9.03277	-0.384397	1.21906	-0.290185	0.371747	0.115611	0.456356	0.0808049	0.379813
K03674	0.313184	2.18523	0.0236573	2.19144	5.2197	0.351528	0.327138	0.116069	0.456554	0.0186653	0.252936
K12113	-1.25967	-0.158651	-1.59537	1.81145	6.00173	0.271848	0.369048	0.117315	0.456584	0.0882899	0.375324
K01801	-5.58973	-4.27862	-5.8492	1.83773	6.98945	0.260482	0.365799	0.121885	0.4566	0.102051	0.361735
K17742	0.525414	-0.562948	0.553201	-0.625005	4.99798	-0.105386	0.430483	0.118345	0.456646	0.301439	0.529415
K01483	4.54287	4.02906	4.68355	-0.674425	2.71782	-0.211486	0.392113	0.116355	0.456659	0.155438	0.413782
K02668	-6.31974	-4.97572	-6.55448	1.77918	5.54411	0.300848	0.365799	0.125144	0.456724	0.0852165	0.337626
K02591	2.38964	1.07536	2.44952	-0.910531	3.1715	-0.198031	0.390335	0.118127	0.456785	0.110255	0.390069
K03457	4.79698	4.67573	4.87284	-0.283121	1.57737	-0.116403	0.411458	0.116445	0.456839	0.146053	0.407936
K19226	0.272384	2.15852	-0.0404816	2.11056	5.21371	0.350971	0.326637	0.118721	0.456851	0.016656	0.249323
K03603	0.280827	2.16338	-0.048485	2.05268	5.15213	0.342028	0.337054	0.119036	0.457049	0.0163382	0.248249
K07317	3.83901	3.427	3.97708	-1.05488	3.0592	-0.259946	0.345238	0.118387	0.457101	0.0261382	0.271709
K05874	-0.325498	0.362098	-0.758791	1.62261	6.03045	0.250444	0.375465	0.120264	0.457129	0.107576	0.388862
K00324	5.42446	5.63637	5.26175	0.48103	2.76265	0.162928	0.420818	0.117527	0.457158	0.321997	0.547125
K07138	8.24443	7.68779	8.38243	-0.589236	1.63942	-0.204243	0.345725	0.117972	0.457224	0.0243873	0.265719
K02227	8.37602	8.08559	8.50468	-0.410253	1.43608	-0.23151	0.38244	0.116481	0.457266	0.0936315	0.386572
K01818	7.43619	7.26756	7.46894	-0.357445	1.51875	-0.155398	0.392857	0.1166	0.457272	0.130869	0.397602
K01692	0.766968	2.53163	0.352463	1.15667	5.23734	0.21862	0.397026	0.121114	0.457322	0.172602	0.425751
K02399	-0.604554	0.0746082	-1.12987	1.55762	5.8503	0.234784	0.403274	0.119434	0.457346	0.122237	0.395685
K11533	3.73516	3.85672	3.70797	0.515371	3.80836	0.123732	0.443123	0.118127	0.457412	0.458394	0.657378
K00480	-6.26357	-4.88528	-6.49155	1.83662	7.15592	0.254982	0.386161	0.121855	0.457496	0.111657	0.365152
K17680	6.10402	6.16961	6.04706	-0.257033	2.89892	-0.059178	0.460967	0.117711	0.457629	0.492219	0.681739
K09901	0.315165	2.16493	-0.0358828	2.16702	5.15535	0.367558	0.331845	0.120038	0.457691	0.0176193	0.250477
K01825	-0.307632	0.220276	-0.644694	1.37421	5.25012	0.237356	0.388848	0.121264	0.457837	0.14156	0.407629
K08160	-0.414207	0.176869	-0.753973	1.49453	5.70697	0.252273	0.389137	0.120304	0.457879	0.151041	0.413497
K02406	7.10333	6.75869	7.1234	-0.445147	1.82872	-0.1791	0.394345	0.118636	0.457885	0.103589	0.388258
K03772	5.4419	5.03897	5.48389	-0.599653	1.73768	-0.264782	0.342007	0.119378	0.457905	0.0276535	0.276979
K01664	5.88683	6.22354	5.75939	0.410211	1.52648	0.252865	0.391078	0.118699	0.457957	0.0935786	0.385855
K17489	-6.89006	-7.72232	-6.69688	-1.40454	7.46561	-0.181488	0.392565	0.121174	0.45831	0.243044	0.47464
K11688	2.16133	1.61652	2.23949	-0.707989	3.92047	-0.134505	0.422619	0.119427	0.458326	0.231313	0.468785
K19058	-6.81747	-5.44593	-7.04451	1.89745	6.12905	0.286788	0.37026	0.130253	0.458752	0.115702	0.363108
K08997	0.200095	0.728355	-0.237626	1.45885	5.54411	0.233989	0.399554	0.121946	0.458983	0.159222	0.417151
K08222	2.74726	1.52745	2.8406	-0.96618	4.26574	-0.207136	0.385874	0.120661	0.459039	0.11619	0.391535
K01941	-5.07023	-2.17396	-5.41202	2.15545	6.69377	0.306522	0.38513	0.120795	0.459172	0.092855	0.361351
K03833	5.28753	4.8448	5.30777	-0.412086	1.59767	-0.201929	0.391369	0.121254	0.459321	0.106999	0.389017
K02232	8.36504	8.16692	8.47905	-0.355415	1.42402	-0.185841	0.389137	0.118706	0.459439	0.0891052	0.385137
K12137	4.13435	3.47677	4.16126	-0.507161	2.38873	-0.157096	0.405506	0.119408	0.459462	0.209002	0.450645
K03776	-0.0619575	0.73152	-0.249609	1.24882	4.97315	0.226964	0.386617	0.123188	0.459514	0.128434	0.399084
K02282	3.82399	0.828492	3.93689	-1.23095	4.14646	-0.30854	0.373234	0.120879	0.459541	0.0891928	0.383372
K10231	3.36264	2.89934	3.37399	-0.573329	3.78157	-0.101787	0.427827	0.120922	0.459588	0.315277	0.541306
K13001	-6.51639	-7.60626	-6.25536	-1.5184	7.40064	-0.210654	0.395539	0.121631	0.459589	0.164528	0.41651
K17870	-7.42147	-8.2448	-7.18528	-1.42173	5.19474	-0.241849	0.379464	0.139161	0.459656	0.174502	0.409071
K16238	-2.30602	-0.0863669	-2.80841	2.12973	6.15684	0.302818	0.347955	0.121687	0.459696	0.0295741	0.281499
K18814	-4.09832	-5.55704	-3.78344	-2.05699	7.60541	-0.243678	0.401042	0.121955	0.459899	0.166571	0.425469
K01777	3.64997	3.48535	3.69961	-0.394224	2.2032	-0.124082	0.403274	0.120313	0.459938	0.153748	0.413229
K05559	-7.46931	-6.22383	-7.64162	2.02428	5.63094	0.324857	0.360863	0.131599	0.459989	0.0971661	0.344305
K09726	-3.5294	-6.5741	-1.09567	-2.14205	8.80443	-0.253468	0.38513	0.122351	0.460016	0.123652	0.390029
K19173	0.770586	2.61247	0.533442	1.4657	4.44739	0.302765	0.344494	0.122969	0.460122	0.0246606	0.267462
K10670	6.54548	6.13851	6.57767	-0.336811	1.79196	-0.147754	0.422305	0.119611	0.460135	0.18435	0.433002
K01464	7.25704	7.14397	7.30682	-0.420719	1.89948	-0.169011	0.395539	0.119415	0.460208	0.119537	0.391914
K00627	5.78505	6.66073	5.72969	0.569516	1.77853	0.296302	0.358364	0.120196	0.460234	0.0494474	0.32807
K06896	4.06438	4.83169	3.95464	0.694779	2.53722	0.244069	0.389591	0.120237	0.46033	0.119971	0.393607
K01070	0.819137	1.48522	0.522337	1.17631	4.58824	0.212531	0.389881	0.12585	0.460462	0.165798	0.421365
K13020	-7.29988	-8.18508	-7.08991	-1.38243	5.19572	-0.250367	0.386617	0.127774	0.460492	0.17119	0.411424
K12142	-1.15879	0.864794	-1.53362	1.98634	5.84997	0.299065	0.357887	0.125486	0.460655	0.0541293	0.333285
K04751	7.82845	7.44453	7.8504	-0.34934	1.27131	-0.218211	0.386905	0.120631	0.460892	0.123034	0.393403
K08676	5.92271	5.80429	5.95822	-0.31238	2.84844	-0.0679475	0.436756	0.122166	0.461143	0.474056	0.668668
K03481	5.06159	4.57958	5.22567	-0.560379	2.3537	-0.200661	0.399257	0.121213	0.461205	0.154186	0.41319
K18975	-6.9445	-5.62535	-7.16425	1.7282	6.0111	0.262428	0.375744	0.133074	0.461292	0.101358	0.347388
K18143	-5.73133	-3.45632	-6.00503	2.0637	6.84745	0.297239	0.365056	0.126879	0.461319	0.107984	0.368624
K01910	4.91873	4.59482	4.94055	-0.347517	1.63063	-0.206211	0.4171	0.121415	0.461413	0.22376	0.462506
K00105	0.090328	1.90978	-0.0708584	1.58898	5.48391	0.267383	0.370536	0.126221	0.461641	0.0577634	0.342562
K03812	-1.25731	-0.111522	-1.54458	1.73084	5.70838	0.279088	0.388393	0.122907	0.461687	0.118645	0.39454
K02413	5.24142	5.18541	5.26366	-0.328808	1.82314	-0.156269	0.406691	0.122775	0.461774	0.173561	0.425801
K07347	2.72366	3.86127	2.54127	1.34676	5.41254	0.194965	0.401487	0.127373	0.461855	0.167789	0.42225
K10014	-0.239078	0.25649	-0.453963	1.47733	5.45478	0.246918	0.395833	0.125283	0.461896	0.155537	0.415483
K07215	-7.29244	-6.08232	-7.52579	1.62474	5.37447	0.283383	0.35539	0.137618	0.461911	0.113	0.355599
K08088	-6.06737	-4.32181	-6.35317	1.90785	6.77308	0.256856	0.374256	0.127324	0.461936	0.0995819	0.357338
K16329	4.74924	4.65996	4.79395	-0.546823	2.69833	-0.16728	0.400298	0.122346	0.46195	0.164499	0.419695
K02364	-0.188081	0.887674	-0.358703	1.49045	4.90714	0.261248	0.383929	0.125069	0.462422	0.0825752	0.373487
K02422	6.40643	6.284	6.5312	-0.443851	1.61794	-0.208905	0.383929	0.123929	0.462434	0.104623	0.388323
K03379	-7.45169	-6.42101	-7.64042	1.96142	5.97842	0.295362	0.362825	0.13778	0.462462	0.113697	0.354932
K12942	7.08086	6.77471	7.15907	-0.424881	1.67265	-0.20337	0.38244	0.122303	0.46248	0.114907	0.390604
K01181	5.83373	5.81738	5.8466	-0.362895	2.70761	-0.115495	0.431548	0.122419	0.462489	0.324083	0.548824
K19238	-1.14945	-0.196302	-1.56247	1.46864	5.73308	0.222838	0.39881	0.125938	0.462636	0.145466	0.41005
K02363	1.15095	1.29534	1.10527	0.52078	3.31792	0.149	0.440892	0.125733	0.46267	0.378496	0.594055
K07406	5.90643	5.63162	6.00614	-0.633287	2.35167	-0.210735	0.375	0.123757	0.462707	0.0900715	0.385248
K15974	0.512758	0.601635	0.487331	0.918926	4.49857	0.188638	0.419331	0.126067	0.462863	0.236723	0.474137
K14051	-1.49845	-0.303118	-1.81803	1.57059	6.09316	0.237424	0.404018	0.129357	0.462891	0.153729	0.41538
K01537	9.30514	9.20141	9.3616	-0.321804	1.65439	-0.154492	0.397026	0.122779	0.462895	0.136086	0.400927
K02243	4.5481	4.86889	4.46909	0.655519	2.3804	0.238796	0.396283	0.123681	0.463052	0.0859353	0.382292
K18480	-5.38962	-4.44481	-5.63016	1.5659	5.77376	0.248639	0.379926	0.130467	0.463109	0.119938	0.381986
K07485	-3.0764	-2.15196	-3.28643	1.40789	5.35981	0.238607	0.381696	0.12758	0.463154	0.113954	0.390592
K13628	4.02858	4.61807	3.96208	0.769081	2.46272	0.282341	0.356134	0.124239	0.463162	0.0476815	0.324646
K17899	1.44677	1.53447	1.44022	-0.36265	3.44512	-0.0725928	0.449814	0.124539	0.463205	0.507626	0.692537
K00673	-0.154242	0.304267	-0.292933	1.2425	5.35894	0.198224	0.415613	0.125847	0.463219	0.15979	0.418569
K01953	9.09982	8.93943	9.14572	-0.302382	1.35001	-0.175668	0.412946	0.123371	0.463325	0.146099	0.4076
K00111	7.96605	7.76111	8.04187	-0.336864	1.04435	-0.291206	0.371747	0.123835	0.463327	0.105758	0.388471
K11927	7.45873	7.37013	7.49272	-0.299399	1.35295	-0.190646	0.412946	0.123832	0.463427	0.224092	0.462473
K13069	-0.0580539	1.00961	-0.182271	1.35106	5.53241	0.202187	0.407738	0.127542	0.463443	0.161403	0.419055
K10194	3.72735	3.87559	3.71118	-0.541174	3.14853	-0.13247	0.412946	0.124271	0.463504	0.248061	0.483329
K00210	5.87935	6.12419	5.85281	-0.225448	3.13254	-0.0451884	0.464684	0.124647	0.463507	0.569281	0.736821
K07336	-0.489334	0.169285	-0.776821	1.23149	5.74854	0.196924	0.403274	0.127576	0.46375	0.177817	0.430997
K02007	7.4082	7.26503	7.49286	-0.327815	1.39143	-0.191555	0.401042	0.124397	0.463786	0.169326	0.422693
K05526	-0.156232	0.293445	-0.292672	1.46425	5.44644	0.235408	0.399257	0.128416	0.463801	0.157723	0.416587
K10793	3.41606	3.40724	3.41924	-0.368833	2.52458	-0.107176	0.430804	0.1251	0.463841	0.275845	0.507612
K08302	6.529	6.41583	6.56783	-0.300921	1.39374	-0.161451	0.411458	0.124552	0.463916	0.224088	0.46253
K19336	-1.56102	-0.572576	-2.03425	1.53308	6.26036	0.228027	0.397026	0.127092	0.463923	0.147417	0.412605
K03569	9.48979	9.26496	9.55058	-0.414684	1.54467	-0.238538	0.367286	0.124313	0.463955	0.0602369	0.34734
K09456	-0.432941	0.15842	-0.734491	1.4028	5.28173	0.235942	0.399554	0.126944	0.463972	0.150482	0.412909
K08485	-0.30875	0.230759	-0.65781	1.41192	5.4415	0.233861	0.404018	0.128065	0.46413	0.146033	0.410171
K16924	4.12696	4.84603	3.93931	0.801721	2.36297	0.30097	0.357621	0.125102	0.464173	0.0508859	0.330548
K13940	7.43237	6.9877	7.49316	-0.521243	2.25634	-0.1861	0.399554	0.124853	0.464186	0.140878	0.404176
K07719	3.3156	2.99991	3.37075	-0.622325	2.82726	-0.172898	0.385874	0.124926	0.464204	0.153849	0.413183
K01950	9.01063	8.67664	9.06844	-0.530092	1.73241	-0.2329	0.366543	0.125062	0.46435	0.0464564	0.322148
K18139	7.11985	6.69272	7.16458	-0.411086	1.50772	-0.223319	0.40253	0.125017	0.464365	0.144492	0.406762
K03955	-3.42689	-1.07305	-3.91018	2.3341	6.48214	0.313663	0.35539	0.129207	0.464432	0.0336361	0.288528
K00362	1.7777	2.31226	1.58178	1.0111	3.34761	0.27462	0.364312	0.127481	0.464602	0.0685475	0.358839
K00694	4.36547	4.52003	4.30168	0.310538	1.83759	0.153653	0.427083	0.125755	0.464693	0.285808	0.516267
K09707	4.56305	3.93583	4.66982	-0.579548	2.39482	-0.145823	0.392857	0.126106	0.464746	0.139949	0.403912
K01195	5.24731	5.07217	5.29998	-0.390051	2.12601	-0.137453	0.425595	0.125954	0.465116	0.267411	0.500017
K03742	8.78263	8.432	8.81924	-0.367764	1.32914	-0.231819	0.375744	0.126207	0.46525	0.074411	0.371364
K06992	-7.27783	-6.08743	-7.47459	1.68131	5.6352	0.272005	0.380669	0.138004	0.465266	0.106792	0.354535
K18692	4.48966	4.86931	4.44417	0.701048	2.4135	0.271142	0.376952	0.126703	0.465308	0.0783455	0.374986
K10560	4.48065	4.13909	4.59517	-0.382428	2.6669	-0.0964607	0.423363	0.126242	0.465411	0.222857	0.461686
K02425	-1.3796	-0.143859	-1.70295	1.58631	6.06845	0.238632	0.395539	0.1291	0.465429	0.174369	0.429604
K00290	8.15014	7.9405	8.17296	-0.341672	1.86837	-0.117762	0.394052	0.126728	0.46548	0.134522	0.400021
K09712	-0.468367	0.201253	-0.770363	1.28017	5.38799	0.206167	0.406691	0.128813	0.465518	0.138711	0.404744
K09696	3.99494	3.96673	4.01552	-0.235023	2.22345	-0.0645091	0.451637	0.126937	0.465532	0.45486	0.654765
K07713	8.20691	8.19562	8.20999	-0.327432	2.34322	-0.107489	0.434944	0.126768	0.465623	0.283035	0.513665
K00633	6.44204	6.30705	6.49021	-0.279937	1.65818	-0.124304	0.410409	0.126917	0.465654	0.203603	0.446683
K00284	7.83011	7.58022	7.91389	-0.372209	1.86681	-0.152214	0.401786	0.126845	0.465664	0.170829	0.423737
K03716	5.3809	5.23287	5.39967	-0.351419	2.26392	-0.114292	0.424535	0.126985	0.465736	0.254433	0.489033
K09999	0.282442	2.16387	-0.0359919	2.12334	5.08643	0.359124	0.331101	0.129126	0.465859	0.0166132	0.249242
K01772	4.75666	5.2411	4.71109	0.466445	2.10535	0.197084	0.412202	0.127291	0.466042	0.174326	0.426514
K02657	-6.61844	-4.80762	-6.88106	1.89866	5.78874	0.291607	0.363569	0.134787	0.466117	0.0644301	0.31809
K16216	-3.16923	-5.96039	-2.76262	-2.14805	7.39395	-0.286937	0.366815	0.129472	0.466161	0.10733	0.378192
K03299	7.146	6.85968	7.18656	-0.345332	1.5158	-0.206858	0.407738	0.127209	0.466173	0.131324	0.39804
K19164	-0.399235	0.766482	-0.786655	1.50366	5.94313	0.222508	0.399257	0.131431	0.466193	0.132567	0.402036
K02381	-0.535394	0.359559	-0.725854	1.16166	4.18102	0.250081	0.383643	0.12876	0.466286	0.0874351	0.373284
K07258	9.89341	9.77409	9.95163	-0.348774	1.39912	-0.233056	0.405506	0.128049	0.466383	0.159312	0.416324
K03609	8.13186	7.95579	8.2219	-0.362313	1.44271	-0.223003	0.391822	0.127828	0.466388	0.167387	0.421404
K10914	3.94024	4.51012	3.83253	0.585299	1.81957	0.294237	0.368304	0.130333	0.466449	0.0474633	0.324005
K11694	-0.127571	-1.61052	0.0464192	-1.66234	5.78902	-0.250118	0.37026	0.130107	0.46648	0.074086	0.365704
K00817	9.07909	8.67816	9.12014	-0.328158	1.29234	-0.243678	0.397026	0.128102	0.466503	0.109583	0.388896
K10013	-0.111973	0.501427	-0.273107	1.46629	5.50675	0.248186	0.400743	0.130733	0.466574	0.14263	0.407016
K02008	7.42018	7.27133	7.48223	-0.332815	1.39373	-0.185293	0.396283	0.128229	0.466606	0.178206	0.428782
K02240	4.55643	4.8766	4.47659	0.717568	2.36558	0.265317	0.372024	0.128142	0.466608	0.0883199	0.383056
K09470	-0.770487	-0.136026	-0.97986	1.46073	5.56483	0.243864	0.390335	0.131568	0.466708	0.129495	0.400511
K10193	3.77441	3.87365	3.74851	-0.560825	3.16004	-0.132288	0.411458	0.128767	0.466743	0.265884	0.499013
K02482	-4.21394	-5.31669	-3.44767	-2.07655	7.09028	-0.269522	0.390625	0.13011	0.466794	0.126691	0.391862
K02318	0.530195	-0.574062	0.553071	-0.604308	4.7974	-0.0935764	0.434524	0.129692	0.4668	0.302707	0.53018
K12962	-0.199606	1.20271	-0.393641	1.35327	5.45173	0.228071	0.394345	0.130564	0.467046	0.11397	0.393033
K06447	-0.0413736	0.293834	-0.195854	1.36433	5.44345	0.223288	0.39777	0.130426	0.467119	0.168762	0.424343
K02402	-0.587662	0.0645328	-1.08885	1.56284	5.7485	0.243088	0.383185	0.13213	0.467211	0.129882	0.401005
K07679	-0.449524	0.378949	-0.751059	1.13331	5.71418	0.185269	0.411458	0.131488	0.46759	0.177066	0.430171
K09922	6.98705	6.81696	7.01675	-0.400332	1.68884	-0.167661	0.383929	0.129798	0.467933	0.129283	0.397058
K09943	-6.76144	-5.13226	-7.02895	1.78056	5.57025	0.300778	0.369792	0.145409	0.468012	0.0947037	0.345658
K07093	-4.40464	-3.0235	-4.75452	1.76451	7.20923	0.223343	0.385417	0.133648	0.468195	0.115316	0.386955
K04016	-2.67677	0.441179	-2.97931	2.48265	7.37074	0.325288	0.369517	0.132236	0.468198	0.0496984	0.319233
K15780	-0.833165	-0.469286	-0.984866	0.809086	4.50375	0.161553	0.416357	0.134536	0.468319	0.229261	0.469573
K09766	4.07374	4.05299	4.08638	-0.495683	5.74221	-0.0708929	0.437175	0.131301	0.468424	0.407262	0.618424
K02532	5.32089	5.69916	5.26655	0.411221	2.09016	0.178876	0.411152	0.131037	0.468549	0.263722	0.497132
K12270	-0.291089	1.7317	-0.576146	1.5482	5.57983	0.234572	0.398513	0.13289	0.468567	0.118759	0.394628
K01273	7.80033	7.64757	7.83255	-0.350463	1.61415	-0.165486	0.399257	0.1308	0.468696	0.132281	0.398611
K00990	5.15942	5.57775	5.01186	0.602998	2.14334	0.249745	0.396577	0.130489	0.468725	0.144524	0.407406
K19335	-1.54647	-0.598704	-2.02941	1.45629	6.29406	0.212323	0.407435	0.135152	0.4688	0.150928	0.414832
K15735	-0.77653	-0.094073	-1.13162	1.38866	5.83163	0.220276	0.397026	0.131287	0.468811	0.159482	0.418594
K00055	-0.58409	-0.351924	-0.694066	0.810883	4.67159	0.162298	0.430483	0.132721	0.468854	0.290567	0.5202
K07658	8.5463	8.24967	8.64854	-0.424511	1.4976	-0.245963	0.385417	0.131027	0.46892	0.0861023	0.383906
K03119	-0.18213	0.204168	-0.41747	1.44298	5.42667	0.243646	0.391369	0.134184	0.468949	0.176578	0.429244
K07397	4.83495	3.98415	4.86418	-0.703502	2.13516	-0.291534	0.374721	0.131275	0.469047	0.0709273	0.365709
K07559	4.33581	4.07853	4.38148	-0.468018	2.74888	-0.123527	0.426022	0.131369	0.469078	0.215607	0.455682
K14761	8.14032	7.77402	8.23139	-0.354377	1.47845	-0.218268	0.399257	0.131804	0.469556	0.114291	0.390162
K02549	3.36452	3.95023	3.25726	0.616268	2.96663	0.201787	0.409226	0.131876	0.469614	0.204	0.447278
K03473	6.8118	6.64737	6.83564	-0.357883	1.67746	-0.150025	0.40625	0.132035	0.46965	0.169893	0.423274
K16147	3.78339	3.60239	3.82628	0.497799	3.80569	0.122659	0.44494	0.132453	0.469654	0.52436	0.704395
K18146	-5.68685	-3.57791	-5.96227	2.223	6.92972	0.284319	0.363095	0.137126	0.469656	0.110091	0.370458
K02659	-6.66611	-4.98781	-6.92342	1.83151	5.7864	0.284247	0.352416	0.139159	0.469742	0.0653291	0.317177
K02614	7.63512	7.42803	7.68284	-0.29194	1.45205	-0.173182	0.408178	0.132076	0.469823	0.15848	0.415736
K02667	-6.36425	-4.93117	-6.57969	1.94485	5.75238	0.290522	0.372491	0.145201	0.469886	0.0938306	0.349298
K09252	-5.99281	-3.66254	-6.21694	2.30448	6.47585	0.334343	0.367286	0.140476	0.469941	0.0906938	0.351909
K03307	8.86023	8.71398	8.93914	-0.235453	1.39763	-0.153095	0.420818	0.132614	0.469941	0.212662	0.453244
K08087	-7.03248	-5.70314	-7.22593	1.80787	6.32466	0.254986	0.369048	0.136713	0.470004	0.139896	0.389146
K04047	7.33713	7.53359	7.33001	0.244587	1.3063	0.152488	0.426022	0.132643	0.470176	0.194255	0.440053
K19047	-7.46898	-6.1711	-7.67042	1.74691	5.25228	0.281383	0.369792	0.151677	0.47023	0.105587	0.350205
K09976	4.54543	4.87442	4.46639	0.68614	2.46298	0.261248	0.382156	0.133252	0.470246	0.0858076	0.381798
K19163	-0.315572	0.763194	-0.61285	1.50322	6.05555	0.222313	0.394345	0.138159	0.470345	0.141825	0.406875
K18144	-5.73352	-3.75035	-6.01215	1.9861	6.83746	0.274687	0.38513	0.135493	0.470499	0.125003	0.383372
K18675	1.54034	1.26182	1.66098	-0.735258	5.88256	-0.108067	0.418899	0.134714	0.470604	0.278803	0.509877
K13727	0.210454	0.488315	0.162023	1.38632	6.46142	0.195658	0.401042	0.135955	0.470638	0.180182	0.430733
K00176	7.42759	6.94906	7.48311	-0.56325	1.85124	-0.181541	0.35119	0.133436	0.470746	0.0257362	0.270526
K18892	0.422259	1.94528	0.168631	1.77654	5.56166	0.265815	0.368773	0.136653	0.470769	0.0549975	0.33768
K10530	-1.55471	-0.425445	-1.79834	1.58663	5.75458	0.248654	0.364312	0.137586	0.471067	0.0657185	0.352866
K02039	8.94553	8.56229	9.0104	-0.392014	1.24017	-0.298388	0.373978	0.134132	0.471137	0.0844199	0.38238
K00972	2.72271	-0.788054	2.74532	-0.953295	9.30548	-0.105912	0.449071	0.135017	0.471219	0.32355	0.547976
K03612	8.57611	8.22937	8.59771	-0.417878	1.55733	-0.215314	0.376488	0.133866	0.471253	0.0666224	0.35811
K03673	4.3443	5.04864	4.28723	0.786085	2.65291	0.263035	0.402974	0.134119	0.471346	0.144709	0.407346
K08680	3.34886	3.91276	3.22365	0.620853	3.02029	0.203063	0.41369	0.134393	0.47143	0.194126	0.440218
K10804	2.52523	3.20059	2.37405	0.770478	2.4586	0.28658	0.383185	0.134657	0.471506	0.0936937	0.3848
K01190	10.566	10.5994	10.5571	-0.29133	1.42748	-0.147635	0.419331	0.134467	0.471642	0.256175	0.49039
K03201	-1.35264	-0.548145	-1.61169	1.31784	5.63859	0.198694	0.405948	0.13948	0.471671	0.152769	0.415405
K05936	7.73017	7.45945	7.85182	-0.45178	1.58938	-0.242841	0.372491	0.134882	0.471768	0.087875	0.384314
K11107	0.244851	2.12502	-0.0780012	2.03059	5.08165	0.352253	0.327138	0.139689	0.472144	0.0176309	0.250423
K18136	-4.78326	-2.22898	-5.0194	2.31464	7.27921	0.289445	0.379926	0.139422	0.4723	0.0948463	0.3653
K18640	7.84655	7.80883	7.85832	-0.228668	1.64695	-0.109337	0.435268	0.135806	0.472559	0.327386	0.551539
K04079	8.82574	8.63345	8.8968	-0.486434	1.61787	-0.272582	0.359375	0.135928	0.472654	0.062809	0.351605
K00635	-7.54999	-6.49825	-7.71545	1.8185	5.71985	0.268576	0.371747	0.152533	0.472873	0.134195	0.37237
K01220	3.35806	3.63778	3.32119	0.729924	3.26139	0.217012	0.401487	0.136395	0.473025	0.156557	0.414859
K00336	8.19537	7.73367	8.27256	-0.430901	1.51968	-0.249903	0.375744	0.136692	0.473096	0.0685543	0.361589
K03852	-7.14785	-8.01112	-6.93664	-1.2612	5.21137	-0.211052	0.385874	0.151497	0.473402	0.191706	0.422664
K03933	-2.36204	-0.993292	-2.78376	1.84861	7.95689	0.227551	0.402974	0.139059	0.473436	0.182343	0.436604
K03919	-0.498552	0.186991	-0.807413	1.54634	5.6865	0.254357	0.391369	0.139349	0.473449	0.136603	0.404822
K18704	3.64803	3.34328	3.99698	-0.401666	2.56944	-0.0918549	0.426022	0.136153	0.473472	0.228601	0.466734
K00177	7.45933	7.16285	7.5184	-0.560225	1.87245	-0.18604	0.339286	0.13691	0.473519	0.0302679	0.285724
K07505	0.387867	1.28379	0.231376	1.03389	4.20191	0.204106	0.384673	0.139848	0.47354	0.106439	0.389394
K09005	4.18575	1.20881	4.2254	-1.18296	4.40137	-0.257166	0.396577	0.136887	0.473558	0.205935	0.448044
K02552	3.35673	3.93518	3.22249	0.689531	2.97878	0.222654	0.402974	0.136835	0.473567	0.201862	0.445697
K05346	3.8031	3.48917	3.85552	-0.620754	2.85718	-0.191627	0.407738	0.137267	0.473637	0.162621	0.41848
K18589	-7.47424	-6.44664	-7.66371	1.55449	5.6128	0.239925	0.384673	0.147424	0.473756	0.142957	0.383538
K00123	6.58901	6.97751	6.49855	0.395438	1.26794	0.268874	0.362825	0.137705	0.473798	0.0645844	0.354458
K00850	10.3356	10.0953	10.3959	-0.354357	1.49786	-0.213019	0.389591	0.137698	0.473805	0.107422	0.38862
K14159	-7.52378	-6.54181	-7.6866	1.78011	5.70746	0.28586	0.374721	0.159331	0.473808	0.152964	0.386615
K05823	3.25545	4.20407	3.1784	0.615225	2.87996	0.204271	0.402974	0.137503	0.473833	0.197761	0.442793
K00705	9.41774	9.0993	9.50349	-0.432247	1.66364	-0.216587	0.393601	0.137825	0.473933	0.136415	0.401378
K03709	3.55361	4.65624	3.39792	0.945658	3.36176	0.27282	0.375	0.137647	0.473937	0.0940716	0.385934
K02347	-3.06384	-5.37267	-2.77681	-2.21766	6.27797	-0.314177	0.343494	0.139276	0.473959	0.0441097	0.307326
K11936	0.320638	3.2796	0.0120113	2.79554	5.58607	0.397844	0.306548	0.140415	0.473997	0.00626909	0.221029
K02650	6.31682	6.21437	6.32362	-0.573126	3.20315	-0.136962	0.401487	0.138089	0.474042	0.19506	0.440212
K15724	3.93665	4.49856	3.86545	0.616861	2.49048	0.233697	0.374256	0.138027	0.474054	0.0692932	0.362245
K03324	9.39886	9.24505	9.45017	-0.348731	1.55713	-0.186295	0.387649	0.138175	0.474087	0.150211	0.410277
K10561	4.51005	4.06222	4.59166	-0.356317	2.69564	-0.0876494	0.431548	0.138122	0.474098	0.268821	0.501423
K01222	5.29147	5.8095	5.20805	0.533014	1.94819	0.250422	0.37026	0.137774	0.474108	0.0636249	0.352675
K00767	8.65102	8.27595	8.6839	-0.412795	1.47227	-0.223714	0.38244	0.138347	0.474113	0.0569434	0.342188
K04720	8.74512	8.43446	8.81873	-0.304465	1.52946	-0.152425	0.409665	0.138084	0.474118	0.156233	0.414198
K09932	-4.0043	-2.19568	-4.27627	1.60661	6.99626	0.216898	0.389591	0.14019	0.47417	0.129401	0.398733
K09483	-7.53706	-6.59488	-7.71081	1.70855	5.54877	0.291508	0.362351	0.153197	0.474269	0.127451	0.372464
K05808	8.8408	8.60199	8.87384	-0.420639	1.37777	-0.250863	0.365799	0.138647	0.474468	0.0556808	0.340085
K02339	3.93195	4.49567	3.8685	0.539967	2.407	0.206405	0.383643	0.138591	0.474631	0.0695456	0.362575
K01484	-0.229084	0.245468	-0.454405	1.43789	5.38708	0.224579	0.395833	0.141816	0.474644	0.164734	0.421466
K03635	4.11927	4.64659	4.06162	0.749546	2.28448	0.30822	0.369792	0.138863	0.474759	0.0533191	0.334946
K19411	6.00007	5.41278	6.10825	-0.563841	1.86405	-0.215628	0.363839	0.139324	0.475039	0.0531876	0.335445
K00754	6.65649	6.5255	6.7086	-0.429637	1.95314	-0.17742	0.4171	0.139327	0.475045	0.199295	0.443263
K01733	9.01884	8.62406	9.06482	-0.362704	1.21779	-0.284696	0.375744	0.139764	0.475121	0.087965	0.384695
K12342	-7.62085	-6.52436	-7.79058	1.8107	6.4667	0.259323	0.382156	0.151498	0.475358	0.174206	0.407129
K02575	4.23357	4.67092	4.21876	0.57629	2.5269	0.208052	0.414435	0.139551	0.475421	0.215413	0.455822
K14058	3.91416	4.36957	3.87299	0.504984	2.47335	0.192445	0.394796	0.139767	0.475602	0.106292	0.38929
K08321	4.16565	3.90348	4.18895	-0.517488	2.35608	-0.167705	0.401786	0.140231	0.475863	0.158187	0.415852
K00878	8.14911	7.80557	8.23495	-0.344978	1.23792	-0.261848	0.396577	0.140738	0.475902	0.14008	0.403712
K02444	6.59832	6.27097	6.73752	-0.375081	1.37665	-0.266023	0.380952	0.140771	0.476096	0.0997151	0.387578
K03973	5.6204	5.54575	5.63392	-0.272049	1.52536	-0.160878	0.430483	0.140831	0.47611	0.292367	0.521836
K05784	-5.1915	-2.66303	-5.47755	2.14536	6.62635	0.297797	0.377976	0.145308	0.47611	0.108622	0.374832
K03643	3.93252	4.50214	3.86549	0.660349	2.41825	0.235397	0.369792	0.140391	0.476128	0.0697191	0.363136
K06409	8.89929	8.66576	8.9642	-0.345083	1.7904	-0.141083	0.407435	0.141103	0.476157	0.211788	0.452487
K01611	6.66012	6.25732	6.722	-0.560137	1.813	-0.241666	0.372768	0.141137	0.476161	0.0602418	0.347543
K12211	-7.51106	-6.62514	-7.67002	1.69272	6.27102	0.238091	0.379926	0.148834	0.476287	0.188645	0.430577
K05877	-4.50202	-2.35845	-4.89512	1.76087	7.23971	0.224429	0.391822	0.142578	0.476376	0.111685	0.381325
K00432	7.0187	7.47769	6.98485	0.299482	1.28052	0.197811	0.392113	0.141183	0.47639	0.140143	0.40471
K07402	8.66179	8.4802	8.72184	-0.36352	1.70455	-0.156968	0.387361	0.14171	0.476566	0.115379	0.390565
K13531	-2.82056	-1.33074	-3.45808	1.69652	6.5492	0.236781	0.412202	0.142159	0.476572	0.282371	0.513962
K00138	-1.85476	-1.05426	-2.00415	1.39226	6.43873	0.187301	0.406691	0.144226	0.476658	0.196577	0.444312
K16148	3.68142	3.60245	3.71096	0.467817	3.81495	0.109916	0.453532	0.141251	0.476753	0.521352	0.702317
K00169	5.45421	5.02607	5.48583	-0.497546	2.51073	-0.123036	0.39881	0.14102	0.476797	0.159446	0.416333
K03517	8.65664	8.39588	8.69515	-0.419679	1.50769	-0.237359	0.358631	0.14212	0.47684	0.0687539	0.361857
K05989	8.00742	7.64271	8.06426	-0.375182	1.82378	-0.125763	0.418155	0.141829	0.476841	0.245852	0.481228
K08351	0.563571	1.50889	0.330076	1.22853	5.38088	0.208308	0.407738	0.144878	0.476995	0.195894	0.441949
K19611	1.2967	3.53444	0.998619	2.15297	5.4772	0.312417	0.334821	0.144508	0.477224	0.0132046	0.244698
K06039	0.310982	2.21735	-0.0133201	2.11513	4.8989	0.35416	0.32119	0.144324	0.477298	0.0185182	0.251937
K07223	4.69518	4.90494	4.59031	0.444316	2.22685	0.197109	0.401042	0.142235	0.477313	0.175152	0.426825
K12368	0.738432	2.65596	0.48815	1.94095	4.5158	0.355968	0.331845	0.14557	0.477316	0.0147751	0.246151
K15975	0.104934	0.276739	0.0457898	1.21261	5.26388	0.205156	0.40625	0.144154	0.47742	0.18347	0.433169
K00299	0.139646	1.28266	-0.000434424	1.13612	4.954	0.196408	0.420074	0.141994	0.477535	0.196279	0.442373
K18891	0.437513	1.92711	0.164089	1.78369	5.75178	0.273051	0.362825	0.144173	0.47754	0.0559685	0.339388
K00298	0.188425	1.9111	-0.157859	1.58183	5.636	0.243055	0.348214	0.147759	0.477778	0.0256992	0.270073
K16076	-1.22642	-0.271008	-1.64348	1.54075	6.04683	0.228186	0.4	0.144815	0.477792	0.193273	0.44288
K07407	9.61751	9.31197	9.7521	-0.410145	1.39767	-0.221707	0.384673	0.143241	0.47784	0.102173	0.388198
K04760	3.88983	4.36927	3.83982	0.525356	2.46622	0.197085	0.38244	0.142678	0.477858	0.100716	0.387924
K07225	-0.502374	0.0123165	-0.844679	1.46519	5.78075	0.228165	0.388393	0.145072	0.477912	0.147991	0.411351
K01547	7.51701	7.4846	7.55429	-0.234379	1.5077	-0.112798	0.420387	0.142898	0.477963	0.221473	0.460221
K13631	-0.470201	0.188239	-0.763073	1.38844	5.89992	0.209731	0.401786	0.144955	0.478032	0.12844	0.400581
K19167	4.91292	4.61935	4.99595	-0.299139	2.64971	-0.0725499	0.444196	0.143066	0.478141	0.382503	0.59794
K01467	2.21877	2.42063	2.17543	0.793319	3.39574	0.228035	0.408178	0.143056	0.478225	0.200353	0.44508
K04029	6.55947	6.43286	6.64593	-0.314485	1.56898	-0.127332	0.404018	0.142443	0.478293	0.19696	0.441717
K10441	8.91745	8.64907	8.95661	-0.299507	1.33762	-0.186114	0.401786	0.143946	0.478387	0.151661	0.411311
K04033	-0.969643	-0.062984	-1.2947	1.37691	5.70152	0.219548	0.4	0.144983	0.478407	0.152119	0.413886
K07687	-0.255531	0.707515	-0.5069	1.51073	5.75854	0.239433	0.379926	0.145538	0.478418	0.137569	0.40516
K11051	5.03603	4.64663	5.10216	-0.467477	2.38931	-0.175831	0.40253	0.144103	0.478516	0.166931	0.421432
K18838	-0.440947	0.772401	-0.870858	1.61917	5.91098	0.249183	0.383185	0.145466	0.478568	0.130968	0.401086
K13935	-3.17301	-0.841868	-3.46083	2.20174	8.00023	0.251434	0.37872	0.14449	0.478648	0.0998308	0.3754
K01338	9.20877	8.89236	9.27216	-0.405394	1.49895	-0.250937	0.361338	0.144425	0.478668	0.0537732	0.336573
K01546	7.44275	7.29685	7.45097	-0.333039	1.48388	-0.175323	0.397321	0.144131	0.478731	0.1822	0.431353
K09773	6.00904	6.17242	5.98356	0.237823	1.56171	0.138464	0.418587	0.144666	0.478861	0.237755	0.474734
K00166	-1.76526	-4.61523	-0.874791	-2.21863	7.92714	-0.257734	0.386617	0.144942	0.478865	0.0947885	0.373163
K11050	4.59566	4.51681	4.74568	-0.623717	2.81845	-0.186741	0.402974	0.144605	0.478972	0.156306	0.414652
K07394	-7.2495	-6.09768	-7.4193	1.84361	5.7126	0.284686	0.379926	0.151206	0.478988	0.134217	0.381606
K01055	-4.40666	-1.84418	-4.67393	2.25467	6.6578	0.302824	0.383643	0.146067	0.479109	0.120044	0.391088
K07285	0.896103	2.76188	0.447262	1.91871	5.12405	0.328979	0.337798	0.149216	0.479149	0.0252221	0.268759
K03741	6.82332	6.39644	6.85046	-0.467524	1.89548	-0.201583	0.389881	0.144971	0.479161	0.114717	0.390311
K12055	-6.49075	-5.17857	-6.78231	1.53143	4.81708	0.298659	0.361607	0.16464	0.47929	0.111051	0.360756
K06891	5.8283	6.24259	5.7705	0.446721	1.64605	0.249856	0.390625	0.145134	0.47944	0.13776	0.403247
K00700	9.35884	9.10269	9.41184	-0.402161	1.66459	-0.20492	0.386905	0.145708	0.479636	0.108484	0.388726
K00090	0.490132	0.426483	0.511339	1.02671	4.71606	0.195558	0.409665	0.14775	0.479763	0.24233	0.479363
K07480	1.36642	2.78067	1.12197	1.32155	6.98867	0.158247	0.41369	0.145758	0.47977	0.161102	0.41863
K03340	8.1747	7.81631	8.21635	-0.445955	1.63056	-0.154932	0.377232	0.146002	0.47988	0.0624838	0.350997
K06957	0.409845	2.15994	0.0942609	1.98675	5.26043	0.317864	0.354167	0.150429	0.479896	0.026964	0.274278
K12268	-0.306342	1.72639	-0.600968	1.58646	5.67306	0.244321	0.39777	0.147534	0.479933	0.125111	0.397363
K08317	1.05012	1.9407	0.787798	1.06287	5.25627	0.19284	0.405506	0.145386	0.480021	0.175062	0.427429
K02224	8.28365	7.85862	8.43927	-0.345583	1.48113	-0.199809	0.392113	0.146174	0.480087	0.125544	0.394774
K03088	11.7834	11.491	11.8381	-0.428111	1.75088	-0.205079	0.384387	0.14664	0.48034	0.0934514	0.386727
K06113	6.9214	7.09796	6.89817	-0.229842	2.12243	-0.062092	0.457993	0.146714	0.480536	0.530587	0.709094
K17818	0.537859	-0.458022	0.570191	-0.585224	4.56684	-0.101186	0.425595	0.145606	0.480622	0.330453	0.553817
K05783	-5.18511	-2.67075	-5.46387	2.22941	6.51355	0.285292	0.381696	0.151254	0.480692	0.10975	0.376344
K14982	2.34074	3.49193	2.1477	0.946324	3.48985	0.252212	0.393601	0.145698	0.480704	0.120244	0.394037
K03525	9.06681	8.72997	9.12353	-0.520817	1.63179	-0.253203	0.346726	0.14714	0.4808	0.0440477	0.317368
K07639	-0.3683	0.201824	-0.685986	1.26662	5.47944	0.218386	0.408922	0.148618	0.480835	0.164595	0.421788
K03675	-1.03407	1.33767	-1.38891	1.86488	5.76474	0.282647	0.363839	0.148886	0.480852	0.0510899	0.327739
K00809	-1.13262	-3.7844	-0.629068	-1.96754	6.61112	-0.265359	0.369792	0.14779	0.480859	0.0571614	0.334055
K03152	8.74875	8.59805	8.79618	-0.357476	1.48529	-0.204053	0.388848	0.147393	0.480999	0.0878901	0.384487
K04091	1.33717	1.32044	1.34486	0.994302	4.72901	0.200831	0.409226	0.148296	0.481048	0.235884	0.473604
K00982	5.18415	5.5965	5.05151	0.525253	2.12298	0.2333	0.408178	0.14713	0.481067	0.142382	0.406003
K02804	6.66782	6.78966	6.59912	0.192419	1.30915	0.129069	0.436012	0.147567	0.48118	0.308103	0.53528
K12209	-7.48156	-6.47096	-7.62804	1.65976	6.0085	0.230908	0.375744	0.152934	0.481254	0.183742	0.416102
K07005	8.64247	8.1467	8.67796	-0.44953	1.74051	-0.173724	0.364312	0.148113	0.481446	0.0684281	0.361315
K01089	6.73182	6.58361	6.76688	-0.357473	1.52502	-0.157772	0.404461	0.148393	0.481964	0.162391	0.418355
K09132	-2.89474	-5.49859	-2.44942	-1.92861	6.6089	-0.275969	0.385874	0.150496	0.48197	0.0995568	0.372198
K19670	-0.0786666	-3.13989	0.0673156	-1.7643	7.95418	-0.219655	0.396283	0.147936	0.482158	0.175865	0.429525
K05522	0.433587	1.40563	0.275664	0.975674	4.10047	0.214739	0.395089	0.148277	0.482262	0.0992875	0.385796
K11959	1.36555	2.11054	1.22908	0.804933	4.01214	0.171605	0.4171	0.151728	0.482507	0.152195	0.41237
K00703	8.96013	8.74034	9.00766	-0.382386	1.56965	-0.197963	0.384387	0.149133	0.482509	0.0875871	0.38471
K00881	-1.00665	-0.353573	-1.20745	1.19722	5.1232	0.216862	0.396577	0.153106	0.482635	0.182165	0.433144
K04058	1.14896	-0.17769	1.30327	-1.35141	3.82561	-0.280585	0.352416	0.148145	0.482646	0.0364282	0.300794
K04566	-3.35221	-5.76582	-2.67013	-1.82356	7.63005	-0.217577	0.388104	0.150197	0.482681	0.116389	0.386023
K09024	-0.82147	-0.415026	-1.02898	1.45093	5.61936	0.22688	0.409665	0.152719	0.483072	0.186406	0.43665
K00457	-3.70866	-2.32656	-4.01734	1.70389	6.00897	0.255114	0.387361	0.15346	0.483189	0.123005	0.394024
K06980	3.98327	4.50077	3.9091	0.599207	2.37695	0.216433	0.380208	0.149808	0.483502	0.0675917	0.359509
K19405	5.90305	5.26531	6.00043	-0.609293	1.93833	-0.231844	0.375	0.150357	0.483555	0.0554609	0.339387
K06143	4.46587	3.87495	4.48838	-0.490805	2.32246	-0.17553	0.424107	0.149757	0.483601	0.262334	0.495843
K19244	2.60475	2.35095	2.6552	-0.580015	3.59182	-0.142593	0.391369	0.14908	0.483727	0.0876304	0.379566
K07304	6.40485	6.63901	6.35867	0.437596	1.82917	0.199301	0.400298	0.150813	0.483928	0.123601	0.395117
K13654	-1.32933	-0.0323073	-1.45234	1.46259	6.31927	0.209365	0.417411	0.153353	0.484082	0.239397	0.478097
K14170	8.41829	8.13141	8.4684	-0.347815	1.43949	-0.220963	0.395539	0.150936	0.484249	0.134467	0.399966
K17759	8.83102	8.60111	8.90098	-0.40867	1.64295	-0.21668	0.365327	0.151328	0.484524	0.0608759	0.348489
K00167	-1.76993	-4.56489	-0.89603	-2.19265	8.00437	-0.272822	0.380952	0.151354	0.484527	0.0979311	0.374069
K09807	6.80938	6.52167	6.91428	-0.450218	1.53016	-0.273436	0.370536	0.151953	0.484955	0.0637183	0.353283
K16055	5.6579	5.7025	5.60053	-0.258712	2.80416	-0.0493009	0.460967	0.151271	0.485108	0.579409	0.74406
K06305	2.49487	2.4107	2.50258	-0.321313	3.40428	-0.0717417	0.456101	0.151082	0.485193	0.596352	0.755291
K02463	-4.6331	-2.49292	-5.00788	1.88118	6.38484	0.276757	0.373512	0.156351	0.485313	0.103495	0.372736
K14654	0.783902	0.0595342	0.893829	-0.571635	4.14292	-0.112983	0.43006	0.151343	0.485395	0.266685	0.499252
K09764	3.53563	3.0822	3.57333	-0.556592	2.82482	-0.158736	0.421875	0.152467	0.48548	0.212839	0.453694
K05550	-5.17643	-2.61511	-5.44082	2.00873	6.73857	0.275658	0.375465	0.157959	0.485491	0.111759	0.378611
K07661	-0.374618	0.218293	-0.670921	1.22369	5.39943	0.191281	0.408482	0.154707	0.485577	0.166834	0.422475
K01572	9.15502	8.86185	9.18985	-0.348336	1.68766	-0.131141	0.404762	0.152659	0.4856	0.153411	0.412366
K05934	7.7033	7.46408	7.78821	-0.355164	1.57288	-0.195238	0.398513	0.152718	0.485697	0.0986985	0.38757
K04755	3.95615	4.50122	3.8753	0.628969	2.44532	0.226873	0.375465	0.152366	0.485719	0.0679907	0.360226
K12984	-1.56203	0.627742	-2.02279	2.09906	6.72533	0.283865	0.377976	0.153881	0.485784	0.0832956	0.368527
K01093	2.27422	1.39275	2.33485	-0.681017	3.47721	-0.156701	0.411896	0.151762	0.485819	0.209271	0.45139
K03721	2.24792	2.87071	1.97161	1.27205	4.30777	0.250606	0.388104	0.154491	0.485966	0.0997505	0.387108
K10725	-7.59796	-8.28073	-7.41535	-1.02506	5.18625	-0.191173	0.39881	0.170944	0.486054	0.261673	0.479252
K14414	0.273472	0.978047	0.2095	1.04588	4.65247	0.216578	0.404461	0.155875	0.486487	0.172456	0.426157
K02531	0.171983	1.80179	-0.154811	1.28465	5.45893	0.225112	0.394345	0.15622	0.48653	0.11941	0.393977
K07717	1.97083	2.28429	1.91974	-0.173503	3.46616	-0.0404793	0.47619	0.152714	0.486637	0.618375	0.770562
K06209	7.89729	7.56339	7.95207	-0.370917	1.59015	-0.180374	0.40223	0.154107	0.486682	0.179696	0.429642
K18197	6.89145	7.17948	6.86578	-0.0261038	3.39649	-0.0046909	0.49628	0.153696	0.486729	0.937902	0.96529
K06149	0.947907	2.79889	0.603297	1.98075	5.31617	0.316809	0.339033	0.156614	0.486797	0.0205887	0.256077
K03719	7.58975	6.88076	7.63795	-0.337585	1.4463	-0.224568	0.401042	0.154041	0.48682	0.157715	0.415385
K19133	-4.37392	-3.21053	-4.73647	1.71739	6.54351	0.239055	0.3829	0.156317	0.486845	0.108334	0.378939
K09963	6.03582	6.28743	5.96287	0.312912	1.75919	0.15539	0.414435	0.154295	0.486954	0.218136	0.458001
K00266	9.85929	9.54583	9.91834	-0.4224	1.52198	-0.253108	0.37128	0.15423	0.48697	0.0787591	0.377442
K07099	7.0976	6.7921	7.11324	-0.44209	2.04099	-0.168647	0.403717	0.154421	0.487065	0.190172	0.436801
K03098	4.68342	4.18278	4.77628	-0.537222	2.49342	-0.182595	0.392113	0.15398	0.48716	0.12996	0.397874
K05527	3.03137	3.98952	2.90114	1.08549	3.69415	0.282728	0.352679	0.154165	0.487406	0.0453728	0.319893
K12269	-0.293563	1.71697	-0.576781	1.54459	5.49306	0.260618	0.387649	0.154544	0.487473	0.124453	0.397067
K03831	0.337402	2.18191	-0.0135421	2.04803	4.95989	0.340817	0.336803	0.156667	0.487751	0.0188541	0.252905
K11685	-0.510577	0.182962	-0.748905	1.37747	5.85182	0.204051	0.404762	0.156563	0.487844	0.143103	0.408163
K11031	4.02084	4.37036	3.8846	0.822092	4.46889	0.16359	0.402974	0.154357	0.487875	0.218845	0.45841
K16957	2.20826	2.46307	2.13809	0.674443	3.43907	0.170957	0.416357	0.153987	0.487892	0.212236	0.454135
K06442	8.56234	8.21674	8.62285	-0.368646	1.45542	-0.210025	0.405204	0.155406	0.487915	0.108656	0.388804
K13794	-5.07988	-3.66078	-5.27777	2.05785	7.32217	0.257649	0.387649	0.155055	0.488089	0.142913	0.40594
K01909	-2.71928	-5.87022	-1.42918	-1.68856	7.98827	-0.222388	0.389591	0.157354	0.488157	0.104086	0.373936
K02334	7.59017	7.22899	7.62336	-0.439263	1.73784	-0.22171	0.388393	0.155582	0.488168	0.0915726	0.386156
K12985	-2.40679	-1.09738	-2.61587	1.36931	6.43633	0.201373	0.407435	0.161439	0.488251	0.172398	0.429252
K08312	0.677846	2.17559	0.272477	1.73404	5.01769	0.278223	0.359851	0.159155	0.488292	0.0347245	0.296203
K09126	-7.18786	-7.86868	-6.99692	-1.30035	5.61172	-0.20088	0.414126	0.165017	0.488322	0.255188	0.483892
K16066	0.67711	2.2137	0.251694	1.80762	5.11265	0.295	0.348699	0.15875	0.488329	0.0372783	0.302303
K07245	-0.183216	0.315033	-0.481099	1.32609	5.20474	0.228026	0.402974	0.156995	0.488337	0.192303	0.440345
K11144	4.45349	4.77515	4.36779	0.668612	2.60307	0.226334	0.389137	0.155676	0.48837	0.0893117	0.383542
K00831	8.97443	8.63968	9.01983	-0.369721	1.38147	-0.237222	0.373978	0.156209	0.488518	0.0597619	0.346805
K06328	1.91659	1.76941	1.932	-0.356518	3.38784	-0.0811527	0.445353	0.154432	0.488522	0.460237	0.658212
K07648	0.648027	2.18363	0.266505	1.89009	5.1953	0.297272	0.35119	0.159491	0.488636	0.032173	0.289544
K03557	1.11805	2.31011	0.807381	1.61565	3.8953	0.344861	0.342007	0.160275	0.488721	0.0311317	0.28701
K11070	8.89252	8.65566	8.93621	-0.285879	1.17467	-0.228493	0.391369	0.156269	0.488741	0.149756	0.410028
K07030	8.3104	8.03227	8.39748	-0.397884	1.38846	-0.223852	0.38513	0.156334	0.488833	0.119269	0.39187
K08350	-0.281569	0.749774	-0.497977	1.27929	5.97413	0.19972	0.403717	0.158345	0.489063	0.1522	0.413351
K07724	-0.0943039	1.10812	-0.334571	1.44822	5.73356	0.229651	0.388848	0.162288	0.489166	0.112342	0.391564
K07156	-0.186046	0.307728	-0.522127	1.28692	5.19283	0.215001	0.403274	0.15742	0.489195	0.184863	0.43531
K07268	-4.97137	-2.0871	-5.16158	2.34179	7.65017	0.299151	0.371747	0.162326	0.489363	0.119955	0.387374
K15548	-0.472735	0.159447	-0.764312	1.31524	5.74509	0.200587	0.401487	0.158493	0.489378	0.172539	0.427607
K05358	-4.74095	-2.62786	-5.04952	2.02481	7.22926	0.255591	0.386905	0.160565	0.489446	0.156104	0.417812
K00936	8.65131	8.58934	8.65927	-0.265533	1.25514	-0.189748	0.411458	0.157063	0.489449	0.224515	0.462649
K01666	6.39135	5.63251	6.42086	-0.459299	2.39115	-0.125521	0.428253	0.157386	0.489725	0.322729	0.547689
K14983	2.33829	3.48085	2.14916	0.917235	3.50035	0.244373	0.388393	0.156983	0.489771	0.131086	0.39927
K01241	6.54131	6.49636	6.55275	-0.33594	1.78879	-0.14434	0.420387	0.157603	0.489817	0.278332	0.509675
K13923	-1.1003	0.55704	-1.28148	1.86384	6.9571	0.249762	0.384673	0.159638	0.489845	0.12434	0.398187
K07741	3.46644	3.38086	3.50682	-0.468608	3.1306	-0.121274	0.427827	0.15673	0.489854	0.303716	0.531475
K16568	-7.62681	-6.59514	-7.78166	1.69539	6.4995	0.22831	0.385417	0.166863	0.489997	0.186205	0.424192
K09962	0.864912	1.75907	0.705363	0.795211	3.73502	0.203221	0.416667	0.15672	0.490534	0.21217	0.454562
K00045	2.30315	0.627561	2.44936	-1.19585	3.55387	-0.282104	0.35539	0.157018	0.490587	0.0489036	0.326563
K00772	5.3398	5.1116	5.37344	-0.514981	2.30158	-0.210907	0.377695	0.15837	0.490614	0.0695407	0.362701
K07592	-0.364048	0.180366	-0.676483	1.39459	5.90052	0.208668	0.399257	0.162607	0.490615	0.143489	0.409421
K13934	-3.03454	-0.733867	-3.33632	1.779	7.88977	0.214176	0.398513	0.163238	0.490691	0.113512	0.388045
K06140	-2.24357	-1.80074	-2.3435	1.33859	6.06266	0.200354	0.406994	0.162202	0.490713	0.231202	0.473232
K02319	-7.65699	-8.41137	-7.48493	-0.974189	5.27686	-0.163798	0.4171	0.174077	0.490741	0.261085	0.479958
K08163	-0.618668	0.202307	-0.986171	1.52263	5.86132	0.225291	0.390335	0.161753	0.490781	0.137844	0.404711
K08970	-0.434826	0.214202	-0.76291	1.37076	5.84928	0.224538	0.40253	0.160955	0.490792	0.153844	0.414652
K19131	-4.30608	-3.25091	-4.67263	1.57338	6.57188	0.230544	0.397026	0.160555	0.490815	0.12298	0.393359
K09138	0.964729	-0.0608637	1.04091	-0.894601	2.57252	-0.295543	0.363569	0.157557	0.490821	0.0487929	0.326036
K02119	7.92005	7.63101	7.96279	-0.385193	1.68773	-0.179618	0.396577	0.158661	0.490833	0.141419	0.404775
K07479	0.687078	2.17644	0.277086	1.79992	5.16794	0.290351	0.347212	0.160716	0.49089	0.035533	0.297865
K11535	1.2844	1.27697	1.28751	0.825921	5.03696	0.151454	0.440892	0.157533	0.491071	0.395398	0.608205
K03597	0.413574	2.1716	0.108135	1.94621	4.80119	0.346336	0.335565	0.161115	0.491255	0.0275069	0.276098
K18922	-1.15157	-0.248786	-1.32938	1.48671	6.09136	0.220931	0.401786	0.160411	0.491259	0.191065	0.440441
K06346	8.55203	8.205	8.63681	-0.352249	1.50704	-0.186406	0.396577	0.159283	0.491284	0.119724	0.391924
K06960	8.54162	8.17815	8.60934	-0.369577	1.4896	-0.219272	0.392857	0.159318	0.491318	0.119389	0.39182
K02182	0.263485	1.3381	0.00233888	1.2208	4.50827	0.247175	0.370536	0.164555	0.491323	0.0877608	0.378489
K08989	0.168343	1.27323	-0.0158445	1.73144	6.08664	0.250006	0.382156	0.16294	0.491394	0.0688703	0.359968
K09777	7.653	7.4397	7.72537	-0.360377	1.92379	-0.145368	0.404762	0.159479	0.491451	0.191106	0.437447
K16787	10.0758	9.80972	10.1704	-0.395794	1.44202	-0.258232	0.395089	0.159457	0.491544	0.116063	0.390797
K03805	-0.533434	0.180294	-0.792297	1.43498	5.57432	0.233283	0.388104	0.163635	0.491568	0.152964	0.414281
K00372	2.2097	3.8027	2.02349	1.29834	3.16721	0.354364	0.358631	0.164165	0.491645	0.0363245	0.300628
K12203	-7.46529	-6.48684	-7.61405	1.5739	6.28671	0.220732	0.391822	0.167065	0.49168	0.19099	0.429088
K16135	-0.663439	0.181404	-0.975648	1.53699	5.63675	0.241142	0.393309	0.162719	0.491774	0.128176	0.399863
K06015	5.57318	5.19967	5.65358	-0.589974	1.95292	-0.2273	0.358364	0.159285	0.491839	0.0532447	0.33499
K03838	-0.501439	0.190225	-0.867859	1.23098	5.89715	0.195327	0.405204	0.162235	0.491865	0.14739	0.411204
K10543	4.56927	4.47251	4.61023	-0.353707	2.37829	-0.120537	0.430483	0.159642	0.491982	0.415784	0.625092
K19229	0.661195	2.16342	0.264616	1.84442	5.05312	0.305234	0.345725	0.163543	0.49201	0.0360878	0.300008
K03548	0.672683	2.17344	0.268723	1.79388	5.11079	0.285719	0.357621	0.165478	0.492066	0.0350458	0.296751
K06608	4.19636	4.20663	4.1922	-0.342913	2.84109	-0.0799648	0.452045	0.159874	0.492225	0.386107	0.600949
K11923	-0.418213	0.190612	-0.738514	1.45892	5.9115	0.217734	0.397321	0.164141	0.492282	0.146063	0.40988
K12227	-7.51992	-6.62396	-7.65297	1.47298	6.39271	0.196519	0.392113	0.170682	0.492295	0.215007	0.448387
K19132	-3.88363	-2.65346	-4.30564	1.80841	7.24887	0.232454	0.395833	0.166596	0.49248	0.134785	0.403662
K12945	-0.4592	0.150579	-0.776346	1.389	5.59221	0.204226	0.404762	0.16512	0.492565	0.174828	0.428564
K19147	4.33896	3.95593	4.46714	-0.508009	2.47581	-0.19546	0.415923	0.160394	0.492652	0.195203	0.440593
K07261	0.669899	2.15632	0.279335	1.79772	5.28471	0.296762	0.362351	0.165462	0.492662	0.0385586	0.305666
K03535	1.362	1.60899	1.2775	0.66294	4.62983	0.137473	0.435688	0.15961	0.492766	0.376249	0.592167
K07677	-0.406506	0.181764	-0.742566	1.4786	5.71264	0.220192	0.392857	0.16346	0.492917	0.161752	0.419446
K02750	5.22491	5.33036	5.21416	-0.298688	1.8659	-0.126169	0.43006	0.160807	0.492934	0.41941	0.627917
K03837	0.811436	2.19282	0.450746	1.83685	5.32741	0.27654	0.360595	0.164868	0.492935	0.0400555	0.308531
K16088	1.48094	1.64789	1.34851	0.903626	4.29117	0.189824	0.404762	0.163919	0.49317	0.189942	0.43722
K06146	-6.16858	-4.6808	-6.40186	1.86251	7.11289	0.242226	0.392857	0.167806	0.493377	0.152693	0.409092
K00956	7.19559	7.19963	7.19413	-0.246848	1.62632	-0.123092	0.423363	0.161571	0.493511	0.281174	0.512013
K03057	-7.63725	-8.38574	-7.46456	-1.0514	5.29239	-0.184753	0.404018	0.179983	0.493569	0.246634	0.470023
K03607	0.677539	2.16135	0.263591	1.925	5.06859	0.311563	0.342751	0.16288	0.493646	0.0340482	0.294391
K01134	1.82316	-2.10382	1.91647	-1.82602	7.8555	-0.235067	0.377232	0.162082	0.49372	0.0781003	0.366574
K14061	-0.244713	0.986802	-0.459018	1.28608	5.71494	0.195541	0.410714	0.164499	0.493743	0.143493	0.409037
K00196	5.70401	5.39161	5.71361	-0.287162	2.37874	-0.0652779	0.449071	0.161795	0.49382	0.499605	0.68681
K07405	6.8914	6.71864	6.91566	-0.391008	2.36126	-0.103333	0.391822	0.161719	0.493837	0.135035	0.400666
K02403	-0.655636	0.0355225	-1.0454	1.30741	5.67909	0.204698	0.405204	0.166935	0.49386	0.157909	0.417528
K00797	7.60329	7.34313	7.76805	-0.362733	1.76196	-0.172549	0.421561	0.162123	0.493999	0.241152	0.477176
K00318	2.96659	1.88116	3.11381	-0.997973	4.31253	-0.198961	0.373512	0.161164	0.49406	0.0839682	0.380025
K01525	3.94501	4.3745	3.89903	0.513195	2.01782	0.228513	0.391078	0.161999	0.494183	0.111947	0.391226
K07463	-7.67663	-8.26961	-7.52425	-1.16148	5.26402	-0.194891	0.40223	0.177641	0.494247	0.308242	0.519236
K18345	5.34054	5.46416	5.32745	-0.196426	2.23027	-0.0455134	0.459821	0.162193	0.494358	0.588478	0.750209
K12204	-7.44702	-6.53749	-7.61063	1.5988	6.34734	0.247559	0.395539	0.174123	0.494414	0.199016	0.435437
K12112	-5.10006	-3.80634	-5.38504	1.78077	6.87103	0.25456	0.388848	0.167778	0.49442	0.136311	0.400627
K06910	5.89485	6.43735	5.84958	0.380905	1.49865	0.215555	0.397321	0.16261	0.49453	0.128077	0.397998
K02761	7.61392	7.7946	7.58251	0.370005	1.67312	0.176439	0.400743	0.162798	0.494697	0.138182	0.403273
K02467	-0.537301	0.141542	-0.807682	1.48458	5.8345	0.231696	0.399257	0.167194	0.494748	0.159347	0.418503
K01347	-5.04961	-2.24121	-5.23883	2.4067	7.85111	0.27357	0.38513	0.169229	0.494823	0.126501	0.391507
K01706	4.29453	4.11637	4.33664	-0.425392	2.23779	-0.159463	0.400298	0.162833	0.494903	0.158345	0.415811
K08349	-0.283632	0.747442	-0.496124	1.42716	5.76499	0.2182	0.392857	0.166685	0.495054	0.155405	0.415475
K12553	0.602923	0.79773	0.565202	-0.583801	4.75506	-0.101696	0.441964	0.162288	0.4952	0.408345	0.618298
K09680	6.17072	6.24134	6.08124	-0.38355	2.12575	-0.0831596	0.430804	0.163432	0.495424	0.403283	0.615097
K02120	8.65106	8.41282	8.67691	-0.374927	1.48053	-0.176877	0.391822	0.163628	0.495503	0.134637	0.400293
K05812	0.652716	1.99253	0.450153	1.90693	5.37057	0.311159	0.36803	0.167895	0.495513	0.060708	0.347119
K19228	0.665925	2.16837	0.288526	1.80126	5.1968	0.288171	0.356399	0.1694	0.495727	0.0353885	0.297724
K13650	-0.578117	0.154954	-0.885552	1.25818	5.98451	0.200485	0.403717	0.16865	0.495815	0.140395	0.406957
K04031	6.94926	6.67327	7.00413	-0.249737	1.49446	-0.107808	0.430483	0.163727	0.495816	0.308536	0.535497
K01006	8.75728	8.6142	8.7979	-0.405385	1.70367	-0.196991	0.367286	0.164236	0.495995	0.0722679	0.367933
K00957	7.378	7.23558	7.47795	-0.217012	1.73578	-0.102716	0.43197	0.16438	0.496045	0.349408	0.570106
K01573	6.39531	6.4233	6.3872	-0.382883	2.49678	-0.114524	0.424107	0.164348	0.496069	0.263579	0.497065
K03227	0.447188	-2.18905	0.836503	-2.26534	5.35547	-0.3697	0.328625	0.165303	0.49625	0.0217599	0.260606
K00998	0.671515	2.18877	0.275057	1.69856	5.03207	0.295112	0.366543	0.168007	0.496279	0.0361815	0.299918
K07229	-0.524339	0.16454	-0.815158	1.39833	5.82596	0.205944	0.39881	0.17172	0.496414	0.14415	0.409298
K02345	-0.0970322	0.777929	-0.231216	1.4241	5.85864	0.210618	0.379182	0.17153	0.496461	0.140194	0.406927
K16872	-7.38851	-6.16151	-7.55599	1.73824	5.87235	0.274299	0.377976	0.184791	0.496587	0.132214	0.377274
K00688	9.52135	9.29273	9.57456	-0.34155	1.45892	-0.202412	0.390625	0.164871	0.496614	0.133868	0.399653
K03972	0.142232	1.62481	-0.196837	1.75458	5.32465	0.282608	0.366815	0.168417	0.496672	0.0614942	0.34785
K09469	0.502695	-0.912842	0.697004	-1.36115	5.9425	-0.212794	0.392113	0.164673	0.496765	0.125973	0.397829
K00141	-6.69934	-5.52164	-6.86927	1.87333	6.60579	0.259328	0.380208	0.173282	0.496791	0.17047	0.415465
K14048	4.00207	3.65997	4.11585	-1.0159	4.9398	-0.167551	0.404762	0.164202	0.496806	0.207446	0.449392
K12205	-7.482	-6.55329	-7.63738	1.62708	6.28965	0.229746	0.389881	0.177834	0.496956	0.19909	0.433686
K03712	-0.518468	0.172306	-0.783124	1.22872	5.85037	0.185232	0.406994	0.168109	0.497021	0.158975	0.417375
K07495	-0.24994	1.35198	-0.394191	1.57679	7.23834	0.200978	0.410714	0.170294	0.497052	0.19416	0.442273
K00428	5.20374	4.96629	5.25074	-0.413717	2.21195	-0.171283	0.418587	0.16528	0.497124	0.211645	0.452515
K02188	7.99278	7.80637	8.04711	-0.265911	1.39482	-0.163551	0.394345	0.165541	0.497207	0.112914	0.390052
K07050	-6.80568	-7.69266	-6.59381	-1.42733	6.61238	-0.197393	0.397026	0.173487	0.497278	0.234924	0.468605
K07168	1.12343	-1.17861	1.2706	-1.60187	5.57094	-0.242338	0.389591	0.165384	0.497302	0.118187	0.393671
K13892	2.48174	2.4497	2.49591	0.799324	3.95458	0.170357	0.4171	0.170932	0.497307	0.230422	0.468373
K14440	2.75137	1.54811	2.84545	-1.19935	6.15517	-0.158304	0.411458	0.16501	0.497426	0.189088	0.436478
K16347	-0.767648	-0.189042	-1.18087	1.44171	5.83831	0.211884	0.401042	0.170989	0.497576	0.188326	0.43822
K02189	7.69452	7.47091	7.74659	-0.36056	1.53799	-0.18364	0.39881	0.165922	0.497686	0.114935	0.390299
K02585	3.66703	3.50521	3.69871	-0.552159	3.41032	-0.128929	0.418155	0.165936	0.497702	0.169102	0.423098
K12222	-7.57269	-6.68455	-7.70253	1.52847	6.40509	0.21915	0.397026	0.17799	0.497706	0.204713	0.444018
K02122	8.09511	7.89442	8.12824	-0.328604	1.70394	-0.138869	0.411152	0.166022	0.497854	0.164618	0.419858
K07778	2.33599	3.4081	2.08141	0.872736	3.63014	0.217473	0.399257	0.166279	0.498186	0.163007	0.418967
K19162	-0.436721	0.20002	-0.750085	1.38589	5.98256	0.203721	0.39777	0.170156	0.498254	0.164252	0.421796
K08227	-0.417355	0.312646	-0.755209	1.5068	5.84007	0.220827	0.391078	0.168477	0.498292	0.153581	0.415371
K01574	-1.28539	-0.0575938	-1.40659	1.99225	7.77347	0.226989	0.396577	0.1696	0.49831	0.116686	0.392444
K15833	-0.481877	0.17268	-0.753208	1.22458	5.73078	0.193717	0.403717	0.170246	0.498358	0.180296	0.432165
K02255	-0.512047	0.245867	-0.788858	1.50235	5.83271	0.229473	0.386617	0.17371	0.498366	0.155241	0.415737
K12500	-0.366397	0.191967	-0.642197	1.40183	5.61014	0.227949	0.391822	0.173289	0.498419	0.126669	0.398667
K15973	2.74336	2.62398	2.76642	-0.46074	3.38275	-0.0944042	0.443123	0.166797	0.498424	0.423632	0.631133
K13695	2.15535	2.80685	2.09139	0.995521	2.75702	0.297907	0.342007	0.17577	0.498447	0.0305984	0.28547
K02124	8.64669	8.40264	8.67273	-0.360232	1.50996	-0.176527	0.403274	0.166737	0.498495	0.137836	0.402295
K06884	0.586825	0.578744	0.592501	0.903361	4.77309	0.180921	0.41487	0.169572	0.498506	0.237218	0.475057
K11732	-0.530399	0.188411	-0.79785	1.38767	5.95712	0.205762	0.407435	0.17009	0.49876	0.161739	0.419253
K10094	-4.72735	-1.30137	-4.88274	2.57552	7.5098	0.317928	0.38244	0.176306	0.498935	0.108797	0.376425
K13798	-7.65001	-8.21464	-7.50674	-0.983889	5.26466	-0.161583	0.410714	0.17841	0.498994	0.282333	0.505926
K16693	-0.406496	0.19819	-0.736446	1.22474	5.81277	0.182955	0.419643	0.171811	0.499076	0.165883	0.422194
K01856	-5.05684	-2.73599	-5.3329	2.16296	6.74029	0.282654	0.378439	0.177377	0.499132	0.122134	0.386668
K09897	0.667686	2.17306	0.267136	1.81305	5.35253	0.29319	0.354647	0.17498	0.499132	0.0354306	0.29744
K02245	4.21978	4.76759	4.08917	0.77878	2.76128	0.249658	0.381696	0.167745	0.499146	0.0921841	0.38531
K02485	-0.421362	0.206441	-0.728644	1.35596	5.80925	0.209055	0.395833	0.171994	0.499148	0.163808	0.420977
K03435	-0.0509665	1.01995	-0.159492	1.40883	5.62942	0.24002	0.392857	0.173901	0.499341	0.13932	0.406197
K00247	0.671023	2.1739	0.269717	1.88083	5.21171	0.307552	0.348699	0.172757	0.499346	0.035244	0.296783
K13771	4.67256	5.1529	4.50374	0.54626	1.9894	0.241967	0.37872	0.167814	0.499377	0.057161	0.342199
K01885	9.24717	8.85279	9.29297	-0.451551	1.56555	-0.243336	0.381413	0.167876	0.499507	0.0697302	0.363842
K02430	0.473411	1.48798	0.0787566	1.43031	5.02061	0.244087	0.391822	0.17503	0.499525	0.0914775	0.382088
K03518	8.223	7.91974	8.24954	-0.28557	1.53272	-0.111412	0.421561	0.167993	0.499574	0.238245	0.474601
K15873	2.45332	1.69631	2.50697	-0.588237	4.85867	-0.0891971	0.436431	0.16803	0.499667	0.413213	0.622927
K00932	-0.531952	0.163856	-0.851397	1.35099	5.79171	0.226837	0.394345	0.172465	0.499825	0.174885	0.428528
K10938	-7.63235	-6.7961	-7.76429	1.63182	5.60866	0.247347	0.391078	0.187413	0.499826	0.188911	0.429544
K10210	-7.7579	-6.79967	-7.92979	1.37763	5.33124	0.243816	0.375	0.189243	0.499872	0.162453	0.395967
K11938	-0.460822	0.165317	-0.755017	1.31299	5.82873	0.228383	0.397026	0.170985	0.499894	0.17715	0.429483
K08320	-0.47969	0.17548	-0.781003	1.3056	5.81998	0.21637	0.40625	0.171557	0.499939	0.174972	0.428605
K03381	-5.09471	-2.74453	-5.38459	2.08745	6.6575	0.278263	0.366815	0.173193	0.500018	0.111654	0.378299
K07676	-0.403076	0.188985	-0.718081	1.46049	5.84448	0.230187	0.391078	0.173615	0.500404	0.165092	0.421472
K16704	-0.41962	0.200691	-0.746456	1.40152	5.78346	0.215704	0.398065	0.173911	0.500439	0.166679	0.423085
K01912	8.54049	8.52777	8.54635	-0.296034	2.01284	-0.123818	0.430804	0.168927	0.500474	0.37077	0.588052
K02006	7.32513	7.28549	7.33693	-0.235996	1.41409	-0.135312	0.421561	0.168795	0.500508	0.284068	0.51466
K00060	4.79956	4.30585	4.82522	-0.367304	1.58147	-0.150323	0.415923	0.169195	0.500524	0.245838	0.481367
K15125	1.84273	3.21755	1.47495	1.38935	4.89062	0.244561	0.383185	0.17233	0.500554	0.0909939	0.384699
K03425	-0.463106	0.167619	-0.763731	1.21505	5.64975	0.187464	0.409665	0.173485	0.500685	0.182068	0.433338
K04795	-7.60739	-8.34041	-7.4551	-1.15151	5.06872	-0.196011	0.389591	0.186992	0.501161	0.248715	0.472261
K07773	0.668789	2.17269	0.284944	1.93422	5.05304	0.329408	0.348699	0.174315	0.501237	0.0362096	0.300061
K18899	-2.397	-0.769163	-2.626	1.67647	6.65415	0.2205	0.405204	0.177585	0.501326	0.197881	0.448041
K00399	-7.66682	-8.41156	-7.47332	-1.06542	5.28899	-0.182917	0.397321	0.183306	0.501349	0.248798	0.477204
K03113	6.77765	6.60234	6.83241	-0.349984	1.52834	-0.156756	0.4	0.170169	0.501542	0.184684	0.433323
K03120	-7.67457	-8.37773	-7.52504	-1.06933	5.36842	-0.189375	0.404461	0.186677	0.501545	0.281256	0.502225
K03242	-7.64534	-8.44757	-7.4785	-1.14256	5.05364	-0.194844	0.391822	0.186539	0.501601	0.236472	0.460451
K06596	-6.41023	-4.79496	-6.64518	1.80113	5.87032	0.268747	0.377695	0.18436	0.501642	0.114028	0.369148
K12213	-7.42894	-6.53488	-7.59141	1.57661	6.34725	0.22054	0.386161	0.182244	0.50182	0.20077	0.434482
K19234	-0.539807	0.150844	-0.815917	1.26094	5.95151	0.197094	0.407435	0.175002	0.501833	0.159263	0.418293
K12214	-7.46815	-6.5311	-7.62523	1.52981	6.19536	0.217994	0.392113	0.18363	0.501872	0.206503	0.443509
K19270	0.678073	1.18533	0.366817	1.29988	5.39267	0.227042	0.404461	0.174166	0.501918	0.164543	0.420761
K01755	9.03302	8.64107	9.10105	-0.368724	1.26582	-0.265759	0.3829	0.170414	0.501949	0.12393	0.394104
K12290	-0.596076	0.194429	-0.883247	1.42662	5.91876	0.222994	0.39777	0.176741	0.502022	0.158303	0.417788
K05851	0.672042	2.18214	0.276331	1.92595	5.1315	0.302933	0.356399	0.176944	0.502043	0.035157	0.296736
K00918	-2.45214	-1.37702	-2.76456	1.29075	6.50732	0.195733	0.4	0.176467	0.502092	0.134554	0.404244
K09893	0.674385	2.17749	0.284027	1.88988	5.31085	0.294909	0.344494	0.175284	0.502125	0.0363831	0.300542
K08084	3.85731	3.38041	3.94175	-1.2001	7.74016	-0.162711	0.407738	0.170695	0.502166	0.216023	0.456701
K09891	0.688186	2.17445	0.278825	1.84394	5.04948	0.2974	0.349442	0.17689	0.502255	0.0353768	0.297522
K07142	-7.61771	-8.37226	-7.43907	-1.0665	4.98603	-0.192485	0.404018	0.189748	0.502622	0.241469	0.463271
K12147	-0.47278	0.171089	-0.799417	1.43825	5.88002	0.226468	0.40997	0.176785	0.50263	0.176771	0.429121
K13301	-0.403294	0.193585	-0.755803	1.22921	5.88511	0.175676	0.407738	0.175759	0.502634	0.166603	0.423757
K02317	-0.417987	0.213288	-0.72765	1.38051	5.83731	0.213601	0.39881	0.174469	0.502661	0.165996	0.422265
K07774	-4.55139	-3.63469	-4.71309	1.69195	7.09263	0.225353	0.396283	0.178892	0.502692	0.197028	0.448272
K07240	9.74595	9.47556	9.7855	-0.414359	1.56722	-0.203358	0.37872	0.171012	0.502705	0.0799431	0.379084
K13918	0.296506	1.29211	0.18603	0.886802	4.13802	0.179329	0.422619	0.178816	0.502881	0.200025	0.444939
K03314	0.661463	2.17732	0.265691	1.82458	5.2048	0.309269	0.360595	0.176917	0.503026	0.035425	0.297756
K07781	-0.5254	0.157993	-0.802895	1.5141	5.6329	0.231219	0.401786	0.177042	0.503203	0.156941	0.41663
K03971	-0.402209	0.200834	-0.736544	1.42966	5.8185	0.218175	0.395833	0.176487	0.503258	0.168976	0.424325
K05967	3.1042	2.11889	3.13853	-0.860896	3.83916	-0.179434	0.398513	0.172196	0.503328	0.163431	0.419069
K01551	4.39032	4.06362	4.44726	-0.447737	2.7456	-0.140356	0.433036	0.171879	0.503353	0.327343	0.551551
K16291	-0.534607	0.153206	-0.817238	1.29056	5.68394	0.20507	0.39777	0.178281	0.503381	0.172921	0.42705
K05787	1.01366	2.17186	0.783529	1.44575	4.79464	0.278779	0.365799	0.176646	0.503506	0.0497489	0.327988
K07026	-2.18533	-0.815011	-2.3862	1.16992	6.14551	0.170197	0.420818	0.183071	0.50371	0.248422	0.486782
K11105	7.21105	7.16651	7.21658	-0.129007	1.40208	-0.064601	0.443866	0.172767	0.504004	0.412428	0.622184
K00135	3.41576	4.2366	3.36646	0.658039	2.9539	0.239233	0.411458	0.172668	0.504029	0.198522	0.443162
K06918	0.680996	2.18254	0.272072	1.94601	5.2408	0.29514	0.350186	0.177067	0.504071	0.035526	0.298413
K04081	-0.465901	0.169586	-0.740631	1.34047	5.90873	0.20076	0.40253	0.178465	0.504071	0.179918	0.431825
K08225	-0.54013	0.174943	-0.810427	1.34776	5.92116	0.197308	0.404762	0.178297	0.504091	0.160962	0.419203
K02118	8.66813	8.42326	8.70721	-0.356761	1.49572	-0.173997	0.393601	0.172487	0.504105	0.148028	0.408969
K03464	-5.06051	-2.67349	-5.36236	1.93673	6.78143	0.263524	0.385874	0.181918	0.504258	0.124639	0.391572
K04798	-7.60689	-8.32972	-7.43277	-1.17036	5.32865	-0.208982	0.395089	0.196725	0.50426	0.271247	0.486921
K09729	4.593	3.80614	4.68283	-0.914538	2.73152	-0.277669	0.361338	0.17302	0.504305	0.044997	0.319301
K01031	-2.40504	-0.891271	-3.13648	1.70143	6.07416	0.261588	0.372491	0.18462	0.504318	0.0803715	0.358446
K00851	5.40204	5.21401	5.41644	0.449601	2.09921	0.190852	0.428571	0.173208	0.5044	0.287681	0.517629
K19141	-6.2493	-7.59908	-5.9404	-1.39834	5.66942	-0.22064	0.383185	0.185823	0.504456	0.144829	0.39107
K01609	8.42757	8.18502	8.48766	-0.417662	1.56293	-0.226408	0.380669	0.172961	0.504493	0.0809226	0.380055
K06961	-7.65172	-8.40512	-7.49996	-1.16873	5.19571	-0.214863	0.387649	0.193563	0.50451	0.23568	0.466028
K05875	-4.23153	-2.19796	-4.69417	1.93507	7.20302	0.246599	0.395833	0.182458	0.504555	0.1443	0.410449
K09159	1.76905	2.29377	1.48108	1.50937	4.4608	0.280153	0.358631	0.17955	0.504611	0.0619628	0.350231
K17242	0.50406	-1.10807	0.587126	-1.01339	5.81279	-0.155242	0.412946	0.173201	0.504651	0.207082	0.450334
K02624	-1.80219	-0.69637	-1.93059	1.13071	6.19207	0.155497	0.423048	0.178907	0.504705	0.212329	0.458341
K02683	-7.6806	-8.42976	-7.48354	-1.00098	5.43517	-0.174282	0.409665	0.198806	0.504775	0.258318	0.47356
K02560	0.794288	2.17776	0.328803	1.9515	5.15134	0.293182	0.350446	0.178572	0.504779	0.038798	0.305708
K09968	-6.19435	-3.65168	-6.41239	1.94864	6.68926	0.288377	0.384673	0.182653	0.504799	0.142069	0.402525
K01623	4.20715	3.59958	4.24424	-0.396347	2.88904	-0.0848394	0.439405	0.17395	0.505076	0.316897	0.542799
K13255	-0.454674	0.166493	-0.74484	1.4917	5.81882	0.241173	0.385874	0.17934	0.505109	0.177814	0.4308
K18141	-0.461893	0.183943	-0.76357	1.48562	5.77914	0.219319	0.400743	0.180379	0.505114	0.165073	0.422022
K12974	-0.431536	0.156671	-0.697379	1.35508	5.83937	0.208213	0.406691	0.180519	0.50515	0.189808	0.438938
K19230	0.667074	2.17837	0.287339	1.77647	4.96629	0.29239	0.350929	0.179756	0.505159	0.036751	0.300695
K06121	0.616033	1.98204	0.316674	1.52412	4.11556	0.304873	0.334572	0.181919	0.505169	0.0165287	0.248584
K07751	0.779104	2.17718	0.327544	1.76047	5.19741	0.275816	0.356877	0.182101	0.505478	0.0370914	0.301692
K03414	1.70656	-0.636974	1.83393	-2.01059	4.97319	-0.3266	0.383929	0.17481	0.505511	0.0820695	0.378908
K07126	8.06957	8.014	8.10145	-0.290949	1.43263	-0.188846	0.417411	0.173959	0.505526	0.265713	0.49877
K00186	-7.64679	-8.37265	-7.49057	-1.24015	5.09527	-0.225521	0.391822	0.193835	0.505603	0.264989	0.483161
K01761	4.12873	4.17074	4.11976	-0.375635	2.54053	-0.136398	0.430483	0.174655	0.505829	0.381226	0.596933
K01734	8.76532	8.6526	8.82077	-0.296152	1.37682	-0.179782	0.406691	0.174436	0.505912	0.208649	0.450197
K07777	4.16904	4.05754	4.18768	-0.468916	7.35284	-0.068	0.432292	0.174795	0.50597	0.385205	0.59997
K02423	-0.731952	0.03752	-1.04511	1.27397	5.66512	0.207929	0.405506	0.181393	0.506011	0.158259	0.417545
K04775	0.0151379	1.16576	-0.0762479	1.25059	5.76846	0.17777	0.411896	0.181541	0.506038	0.180204	0.431539
K08324	-0.475922	0.173518	-0.727717	1.39943	5.46221	0.207836	0.39777	0.184099	0.506078	0.122459	0.39669
K02440	6.89715	7.12201	6.69729	0.384066	1.54704	0.216602	0.401786	0.174781	0.506121	0.150982	0.411457
K09899	0.676468	2.1617	0.270622	1.8085	5.13435	0.30372	0.364583	0.183053	0.506285	0.0371302	0.30169
K08723	-0.541966	0.162676	-0.796671	1.34155	5.70735	0.200754	0.408482	0.181225	0.506372	0.159779	0.418935
K08167	-1.65923	-0.799457	-1.83979	1.49706	5.81903	0.241636	0.382156	0.182695	0.506423	0.128058	0.400394
K03468	-0.477222	0.186542	-0.779948	1.19825	5.86594	0.188666	0.414126	0.179947	0.506464	0.182361	0.433702
K07643	-0.458159	0.16461	-0.781695	1.32449	5.93501	0.195853	0.40625	0.18155	0.506484	0.180672	0.432263
K19148	-5.18056	-2.75009	-5.46484	1.69065	6.95891	0.216327	0.408178	0.187216	0.506634	0.149148	0.411487
K06190	3.95123	4.50159	3.88971	0.546275	2.43052	0.193867	0.387649	0.175825	0.506723	0.0982429	0.386981
K02521	0.664291	2.18096	0.259087	1.94232	5.26298	0.312802	0.352416	0.182662	0.50676	0.0364808	0.299815
K03626	-7.63353	-8.39085	-7.45866	-1.30313	5.21925	-0.225738	0.390625	0.201183	0.506761	0.250694	0.472373
K06197	-0.806598	-0.264046	-1.04204	1.51201	5.94769	0.218122	0.385874	0.183739	0.506817	0.146208	0.411363
K13632	-0.431477	0.20103	-0.704164	1.41841	5.82022	0.219016	0.401487	0.182403	0.506863	0.15274	0.414162
K17315	-1.75309	-0.40191	-1.93052	1.02584	4.77043	0.189616	0.40223	0.184579	0.506889	0.135563	0.403488
K18147	-7.5528	-6.84441	-7.67959	1.37916	5.60462	0.239847	0.394796	0.198623	0.506943	0.210641	0.443293
K13930	-2.75211	-0.85009	-3.23759	1.70081	7.8107	0.205241	0.405204	0.18281	0.507192	0.144652	0.411029
K06144	-0.40105	0.202679	-0.759727	1.41329	5.89477	0.22597	0.40253	0.183525	0.507329	0.172717	0.427391
K18142	-0.48211	0.165929	-0.754622	1.43707	5.77573	0.220103	0.403274	0.180837	0.507402	0.172656	0.426775
K18532	-7.65702	-8.32375	-7.49673	-1.13484	5.11135	-0.205138	0.405948	0.201632	0.507521	0.277407	0.494315
K13009	-6.53624	-5.45277	-6.7195	1.43958	7.43517	0.196625	0.389591	0.188922	0.507648	0.203884	0.444317
K19697	-4.15773	-2.50257	-4.61135	1.81176	6.95102	0.229669	0.395539	0.185654	0.507824	0.169948	0.429513
K12975	-0.406105	0.184396	-0.726239	1.32619	5.86328	0.206208	0.405204	0.184752	0.507957	0.173573	0.428017
K02123	8.65983	8.41925	8.71545	-0.368094	1.47021	-0.190927	0.392113	0.176777	0.508062	0.151232	0.411137
K11623	-6.15765	-7.09934	-5.93893	-1.66672	8.41331	-0.190551	0.407738	0.181936	0.508081	0.22855	0.473397
K03807	-0.474273	0.171876	-0.771989	1.38425	5.61482	0.215068	0.406691	0.184252	0.508093	0.177461	0.430451
K06944	-7.63789	-8.38845	-7.47487	-1.03892	5.2109	-0.179889	0.407435	0.197881	0.508094	0.26307	0.485058
K01682	0.0892094	0.948286	-0.0361402	1.12344	4.84347	0.20099	0.40625	0.18	0.508229	0.171862	0.426199
K08315	1.01145	2.1422	0.710993	1.45535	3.76432	0.324826	0.339033	0.183036	0.508312	0.027241	0.275031
K12288	0.0620341	0.655811	-0.310321	1.22822	5.85426	0.187889	0.410714	0.181494	0.508349	0.185322	0.435044
K02652	7.47027	7.23826	7.53173	-0.334618	1.67909	-0.152705	0.398065	0.177221	0.508383	0.201909	0.44509
K04770	0.658627	2.18792	0.264268	1.77818	5.26945	0.276116	0.356134	0.186702	0.508451	0.0358339	0.298989
K12206	-7.40203	-6.56603	-7.54837	1.41168	6.35023	0.204677	0.398513	0.186666	0.508451	0.214906	0.451937
K04759	9.92275	9.72884	10.003	-0.391972	1.49041	-0.23329	0.382156	0.177129	0.508493	0.0812934	0.380099
K02856	6.59557	6.56346	6.61305	-0.319864	1.83567	-0.12879	0.415923	0.177849	0.508823	0.29393	0.523
K00042	6.94977	6.74092	7.05474	-0.266378	1.30451	-0.18672	0.40253	0.177835	0.508872	0.153405	0.412069
K07460	8.96269	8.59748	9.01839	-0.360993	1.52823	-0.200721	0.380669	0.177599	0.508875	0.0612793	0.349049
K06141	-0.308209	0.770755	-0.500895	1.35114	5.86517	0.205894	0.398065	0.182731	0.508889	0.165713	0.421436
K08256	-0.954336	-0.0348556	-1.08945	1.29488	4.39047	0.245391	0.366543	0.186604	0.508906	0.0653979	0.351773
K00845	9.52726	9.23975	9.55719	-0.400153	1.31389	-0.266574	0.37128	0.177646	0.508908	0.0645733	0.354593
K10211	-7.7263	-6.87257	-7.86645	1.40482	5.24583	0.206883	0.386617	0.196195	0.509013	0.20836	0.434703
K12148	-0.406084	0.206468	-0.749116	1.2308	5.8323	0.195474	0.411152	0.186201	0.509014	0.166159	0.42274
K06714	4.48258	4.0961	4.57472	-0.413545	2.20891	-0.126803	0.415613	0.178643	0.509132	0.202072	0.445378
K01880	8.77593	8.52107	8.82737	-0.410453	1.71284	-0.196573	0.378439	0.178121	0.509192	0.0914172	0.385974
K02396	6.25672	6.19498	6.29529	-0.355192	1.6741	-0.144087	0.412946	0.178748	0.50926	0.23035	0.467861
K00507	-6.51923	-4.99309	-6.74045	1.81298	5.96474	0.264075	0.365056	0.193442	0.509272	0.105789	0.363498
K07339	3.77316	3.10554	3.92902	-0.720497	3.46916	-0.154366	0.41369	0.178858	0.509282	0.244461	0.480141
K14588	-0.363281	0.19758	-0.647982	1.45344	5.76694	0.212321	0.4	0.182868	0.509328	0.180893	0.432049
K01668	-2.19359	0.674885	-2.52071	2.49663	6.64738	0.328175	0.35316	0.18718	0.509447	0.0459638	0.314639
K08172	-0.094118	0.631476	-0.347064	1.33838	5.77299	0.216146	0.399554	0.183213	0.509507	0.169929	0.423975
K02389	5.66548	5.6068	5.72965	-0.324637	1.43285	-0.151337	0.4	0.179116	0.509551	0.186152	0.43414
K16293	-7.18422	-6.16101	-7.34136	1.43373	5.24264	0.240342	0.390335	0.19996	0.509569	0.190974	0.428903
K15257	0.708219	2.20285	0.294545	1.87108	4.96407	0.308791	0.348699	0.185907	0.509635	0.0370252	0.30116
K15828	-0.466155	0.168842	-0.761893	1.3889	5.87682	0.215309	0.399554	0.183055	0.509656	0.18346	0.433682
K09939	5.52809	5.75374	5.5033	-0.198198	3.11785	-0.0478528	0.464286	0.179121	0.509681	0.613515	0.767451
K08166	-2.99489	-2.04245	-3.19994	0.87784	5.06953	0.159042	0.418587	0.187245	0.50971	0.239255	0.478774
K18326	-0.473949	0.164283	-0.781139	1.27588	5.84683	0.201751	0.401487	0.188125	0.509711	0.181488	0.432483
K03604	6.72275	6.52512	6.81176	-0.325136	1.86315	-0.144881	0.425279	0.178754	0.509728	0.269905	0.502444
K18841	-2.20627	-0.847245	-2.34504	1.02584	5.88092	0.166946	0.417844	0.188004	0.510011	0.237591	0.477793
K00058	9.62633	9.21062	9.67012	-0.409965	1.34129	-0.281533	0.379926	0.179014	0.510065	0.0768037	0.374955
K18707	8.80848	8.59441	8.83989	-0.43825	1.54644	-0.204986	0.356134	0.179119	0.510097	0.0532143	0.335625
K16922	1.1795	-0.0582718	1.35445	-1.25298	5.14875	-0.21286	0.392857	0.179553	0.510174	0.153393	0.412695
K08353	-1.78521	-0.399722	-2.03462	1.4276	6.4985	0.210356	0.420074	0.186659	0.510238	0.251759	0.488146
K04025	-1.04944	-0.0697619	-1.28916	1.24673	6.01486	0.191496	0.419643	0.188662	0.51027	0.228891	0.469678
K18842	-2.17875	-0.808595	-2.30928	1.30944	5.88125	0.205157	0.404018	0.187222	0.510354	0.240813	0.47995
K03554	0.679175	2.1879	0.314952	1.77846	5.09882	0.301134	0.350446	0.186062	0.510465	0.0368962	0.301016
K04065	-0.39825	0.966696	-0.691682	1.32505	5.36888	0.225826	0.394796	0.186339	0.510609	0.132614	0.401484
K12299	-1.39334	-0.25578	-1.59691	1.31889	5.75783	0.206011	0.41487	0.186867	0.510678	0.236009	0.475966
K11646	1.40425	0.490641	1.46441	-0.927294	4.98434	-0.14838	0.403717	0.180884	0.510727	0.151702	0.41186
K07782	-0.533996	0.169544	-0.82157	1.35615	5.73129	0.217992	0.405506	0.186519	0.510783	0.157697	0.416866
K01443	9.11266	8.73584	9.13615	-0.282472	1.15661	-0.207492	0.403274	0.180092	0.510793	0.17158	0.424304
K00849	8.85388	8.64137	8.88587	-0.264447	1.16579	-0.189934	0.411896	0.180228	0.511113	0.195732	0.440915
K03563	6.31635	6.17039	6.35199	-0.252325	1.45312	-0.11309	0.423048	0.18108	0.511166	0.256681	0.490644
K03047	-7.64158	-8.33171	-7.46078	-0.952305	5.20444	-0.159242	0.415179	0.199628	0.51126	0.245736	0.47143
K07088	9.59779	9.20351	9.66193	-0.428876	1.40713	-0.270099	0.3829	0.180589	0.511287	0.109125	0.388785
K07490	-0.397192	0.20591	-0.727002	1.2731	5.86627	0.189121	0.40253	0.187018	0.511308	0.168788	0.424026
K00012	8.93191	8.88333	8.96535	-0.376127	1.46202	-0.189555	0.39777	0.180564	0.51134	0.131642	0.398302
K06982	-7.61088	-8.36047	-7.42818	-1.02695	5.17457	-0.180256	0.4	0.202878	0.511548	0.232238	0.457893
K12582	-0.410417	0.214059	-0.768557	1.62352	5.85768	0.243104	0.387649	0.187171	0.511634	0.163465	0.420823
K04750	3.35034	3.8182	3.24446	0.620818	2.9481	0.186612	0.412639	0.181353	0.511653	0.228556	0.466575
K15829	-0.468975	0.16487	-0.755299	1.42271	5.87621	0.219708	0.39881	0.188725	0.511653	0.185816	0.435796
K02853	-0.409189	0.228161	-0.738699	1.50056	5.86959	0.215707	0.398065	0.190554	0.511687	0.167524	0.423883
K11960	1.21085	1.60763	1.04885	0.770987	4.06235	0.169746	0.409226	0.19071	0.511727	0.201222	0.445627
K03522	8.53464	8.11859	8.64681	-0.406847	1.39938	-0.242946	0.366071	0.181222	0.511732	0.0379369	0.305118
K03763	8.78431	8.45193	8.85939	-0.390513	1.45291	-0.237011	0.4	0.181245	0.511866	0.133739	0.399596
K00259	7.03131	7.01484	7.03901	-0.220944	1.46361	-0.134476	0.436431	0.18107	0.511899	0.378337	0.594482
K04796	-7.64981	-8.34919	-7.4657	-1.34098	5.09011	-0.238533	0.378439	0.202372	0.511967	0.255426	0.479085
K02883	-7.65481	-8.36811	-7.48629	-1.33943	5.02004	-0.224852	0.394345	0.20449	0.512007	0.249516	0.471854
K13795	-4.38928	-2.39603	-4.58728	1.92684	7.78924	0.245308	0.394052	0.193813	0.512017	0.165109	0.424748
K04103	-2.34488	-0.889635	-2.73727	1.70995	7.3372	0.22357	0.40223	0.191765	0.512127	0.183669	0.43836
K04797	-7.62847	-8.36804	-7.45342	-1.03588	5.12004	-0.180947	0.414435	0.203727	0.51217	0.24327	0.46376
K04064	-0.468752	0.158304	-0.76073	1.3032	5.81762	0.191724	0.414126	0.189179	0.512433	0.178823	0.430677
K07238	8.72556	8.54645	8.76486	-0.308966	1.40711	-0.213352	0.412202	0.181958	0.512434	0.218014	0.457332
K07703	-0.495226	0.184805	-0.710168	1.12961	5.3988	0.185708	0.40997	0.188323	0.512444	0.196273	0.443671
K07589	-0.465374	0.150897	-0.780647	1.29574	5.7954	0.210631	0.408482	0.189679	0.512508	0.177541	0.430279
K19062	-7.36816	-6.12516	-7.55778	1.61805	6.03838	0.25083	0.376488	0.199728	0.512561	0.155923	0.40719
K00064	-7.15833	-6.01451	-7.37085	1.59607	6.09504	0.246059	0.379464	0.199404	0.512591	0.162574	0.407932
K15461	3.13366	3.98929	3.00961	0.969819	3.6282	0.232685	0.377976	0.182902	0.512663	0.0560128	0.339882
K05880	-0.49277	0.139433	-0.870301	1.4098	5.79457	0.224373	0.400743	0.191104	0.512743	0.169255	0.424489
K18955	5.07405	5.63416	5.00769	0.511909	3.5892	0.1255	0.440149	0.182237	0.512775	0.449155	0.651056
K04801	-7.65909	-8.32468	-7.49356	-0.918089	5.13614	-0.156928	0.411896	0.204533	0.512799	0.241123	0.466288
K14441	8.84295	8.5795	8.88553	-0.406228	1.44279	-0.230284	0.366543	0.182584	0.512825	0.060795	0.348262
K05803	0.673261	2.17062	0.278749	1.86757	5.20804	0.321682	0.357887	0.18933	0.512852	0.0366309	0.300744
K07105	7.85809	7.67328	7.90099	-0.303607	1.39234	-0.175472	0.410714	0.182461	0.512944	0.169592	0.423063
K09121	7.56222	7.3378	7.66963	-0.37311	1.6402	-0.156167	0.395833	0.182547	0.512954	0.153892	0.412646
K07098	9.40718	9.17595	9.47218	-0.329798	1.58683	-0.161501	0.395539	0.182702	0.512981	0.0917097	0.386356
K03191	4.29673	4.35058	4.18304	-0.458506	4.53453	-0.0718222	0.44494	0.183042	0.512989	0.493522	0.682512
K00050	4.96555	4.4964	5.03858	-0.724813	3.08789	-0.201736	0.394052	0.182797	0.513306	0.116379	0.391564
K15870	0.341691	0.0161212	0.531899	-0.811856	5.66707	-0.132533	0.421561	0.185416	0.513323	0.307246	0.534081
K17249	-7.12555	-5.96603	-7.30803	1.56571	5.76104	0.244621	0.394052	0.203795	0.513364	0.169896	0.413836
K18988	-0.411186	0.201203	-0.738441	1.46771	5.6654	0.23108	0.4	0.191002	0.513368	0.16921	0.423971
K10440	9.10014	8.77751	9.20048	-0.263911	1.50325	-0.168088	0.420074	0.183245	0.513467	0.25045	0.485403
K01479	2.87546	3.1502	2.75557	0.595207	2.79993	0.192502	0.416667	0.183491	0.513519	0.227502	0.466118
K17830	-7.58674	-8.25991	-7.39902	-1.13634	5.17445	-0.196183	0.396577	0.2037	0.513734	0.264199	0.487632
K19303	-0.476241	0.173977	-0.746841	1.35158	5.808	0.211519	0.404762	0.190436	0.513781	0.185144	0.436031
K11922	-0.356722	-2.3595	-0.167643	-1.51639	6.13969	-0.2298	0.397026	0.185626	0.513892	0.124925	0.398391
K02496	2.44743	3.50271	2.31031	0.875411	2.35944	0.298405	0.340774	0.197456	0.513984	0.0216675	0.258544
K01625	8.5928	8.31648	8.63537	-0.314727	1.25789	-0.200762	0.397026	0.184242	0.51427	0.159128	0.416179
K03264	-7.63565	-8.38789	-7.4659	-1.27072	5.08498	-0.22589	0.386905	0.207446	0.514523	0.26715	0.483102
K19712	-7.66268	-8.36439	-7.48246	-0.967748	5.02707	-0.171236	0.420074	0.209039	0.514616	0.258524	0.478958
K03752	5.73295	6.25868	5.65942	0.346772	1.49529	0.224589	0.40625	0.184583	0.514742	0.145141	0.407843
K05590	0.690815	2.17571	0.266825	1.75041	5.24112	0.267889	0.365799	0.193632	0.514923	0.0362966	0.299965
K01322	4.55417	3.07111	4.70031	-1.37173	3.29901	-0.325485	0.329368	0.18528	0.514977	0.0227621	0.260929
K04333	-0.458476	0.162206	-0.681158	1.213	5.72853	0.200123	0.406994	0.194184	0.515005	0.178258	0.431145
K13929	-3.0109	-0.840817	-3.30695	2.32544	7.86882	0.276354	0.383929	0.192951	0.515224	0.128244	0.397683
K09165	-7.42182	-6.65425	-7.53599	1.3368	5.43322	0.222496	0.391369	0.20439	0.51523	0.205288	0.443026
K08348	0.61234	1.4804	0.310343	1.27908	6.10871	0.198903	0.400298	0.19187	0.51529	0.16495	0.420899
K07108	-7.68392	-8.39677	-7.51299	-1.0416	5.2905	-0.161714	0.4171	0.211615	0.51531	0.276503	0.493842
K02670	-5.85891	-4.57	-6.17112	1.72382	6.39185	0.242558	0.396283	0.200372	0.515398	0.140291	0.398784
K11208	-0.53672	0.154147	-0.826827	1.21979	5.79915	0.19216	0.411896	0.192919	0.515436	0.163505	0.421384
K02788	3.36303	3.06599	3.3902	0.539218	3.11323	0.144911	0.430483	0.185199	0.515443	0.333353	0.556492
K07029	4.88775	5.10408	4.81726	0.521378	2.2086	0.233222	0.386905	0.185216	0.515449	0.0956963	0.386896
K00757	8.34777	8.11362	8.38069	-0.364835	1.49904	-0.200588	0.37872	0.185522	0.51546	0.0813204	0.380078
K16785	9.7283	9.51114	9.82422	-0.33043	1.37785	-0.225871	0.4	0.185757	0.515604	0.11174	0.389527
K03726	-7.58977	-8.34201	-7.43492	-1.14657	5.24003	-0.202527	0.394345	0.212985	0.515671	0.269222	0.48704
K09476	-0.359561	0.525001	-0.71174	1.37613	5.82422	0.204536	0.397026	0.194514	0.515708	0.163565	0.42105
K00581	-7.67338	-8.33371	-7.51864	-0.939744	5.19315	-0.16257	0.421875	0.207272	0.515809	0.24947	0.478325
K11016	-7.56394	-6.46344	-7.74244	1.67546	5.55491	0.282202	0.381696	0.21832	0.515829	0.16123	0.401131
K11962	1.20999	1.61438	1.05637	0.765468	4.10736	0.1706	0.421875	0.195105	0.515861	0.20298	0.446806
K03382	0.694926	0.195947	0.819837	-0.772488	4.43481	-0.14518	0.408922	0.186919	0.515921	0.16775	0.422688
K07686	0.263213	0.969255	-0.125799	1.35417	5.82245	0.219332	0.406691	0.191111	0.515969	0.168338	0.423203
K08300	5.34643	5.69963	5.19864	0.46386	1.98753	0.228984	0.400298	0.185909	0.515989	0.162558	0.418648
[truncated: 4,891 more rows]

## Sheet: Supplementary Table 6
	es	nes	pval	fdr	geneset_size	matched_size	genes	ledge_genes
Ribosome	-0.714794	-3.44194	0	0	331	86	K19033;K02922;K02897;K02991;K02979;K02910;K02889;K02913;K07590;K02915;K02930;K02924;K02977;K02875;K02869;K02919;K02866;K02974;K02927;K02896;K02877;K02984;K02912;K02921;K02908;K02987;K02995;K02986;K02936;K02978;K02929;K02962;K02895;K02954;K02966;K02892;K02970;K02909;K02907;K02982;K02904;K02959;K02945;K02992;K02944;K02881;K02885;K02899;K02874;K02906;K02965;K02883;K02878;K02864;K02963;K02886;K02871;…	K02991;K02979;K02910;K02889;K02913;K07590;K02915;K02930;K02924;K02977;K02875;K02869;K02919;K02866;K02974;K02927;K02896;K02877;K02984;K02912;K02921;K02908;K02987;K02995;K02986;K02936;K02978;K02929;K02962;K02895;K02954;K02966;K02892;K02970;K02909;K02907;K02982;K02904;K02959;K02945;K02992;K02944;K02881;K02885;K02899;K02874;K02906;K02965;K02883;K02878;K02864;K02963;K02886;K02871;K02996;K02994;K02902;…
Aminoacyl-tRNA biosynthesis	-0.702901	-2.89491	0	0	66	36	K01042;K09698;K01878;K01879;K01884;K07587;K06868;K09759;K01886;K01867;K01868;K03330;K01880;K01887;K01874;K01893;K01866;K01881;K01870;K04567;K01875;K02435;K01873;K01889;K04566;K01883;K01869;K00604;K01892;K09482;K01890;K02433;K01885;K02434;K01872;K01876	K01886;K01867;K01868;K03330;K01880;K01887;K01874;K01893;K01866;K01881;K01870;K04567;K01875;K02435;K01873;K01889;K04566;K01883;K01869;K00604;K01892;K09482;K01890;K02433;K01885;K02434;K01872;K01876
Cell growth	-0.473469	-2.44305	0	0	130	122	K06190;K06330;K06307;K15722;K06415;K06377;K06327;K06388;K06428;K06422;K06436;K06389;K06429;K06430;K06345;K06304;K06372;K06431;K06371;K06401;K06426;K06433;K06344;K06370;K06318;K06414;K06335;K06386;K06321;K06349;K06294;K06332;K06420;K06432;K06418;K16654;K06322;K06313;K06380;K06440;K06303;K06329;K06337;K06419;K06305;K06299;K06424;K06417;K06293;K06425;K06340;K06350;K06328;K06301;K06300;K06341;K06288;…	K06420;K06432;K06418;K16654;K06322;K06313;K06380;K06440;K06303;K06329;K06337;K06419;K06305;K06299;K06424;K06417;K06293;K06425;K06340;K06350;K06328;K06301;K06300;K06341;K06288;K06343;K06312;K06384;K06302;K06323;K06339;K06290;K06309;K06326;K06308;K06310;K06325;K07322;K06291;K06437;K06319;K06410;K06391;K06331;K06411;K06342;K06439;K06403;K07321;K06334;K06404;K06406;K06398;K06412;K06395;K06385;K06394;…
Translation factors	-0.587049	-2.2941	0	0	91	36	K09906;K09890;K04568;K15034;K03680;K03113;K07561;K04794;K02358;K03237;K00586;K03232;K03231;K03234;K03263;K03265;K03242;K03243;K03238;K02837;K06158;K03833;K02839;K03236;K02493;K02520;K02836;K03264;K02518;K02357;K02838;K02519;K02356;K01056;K02355;K02835	K03113;K07561;K04794;K02358;K03237;K00586;K03232;K03231;K03234;K03263;K03265;K03242;K03243;K03238;K02837;K06158;K03833;K02839;K03236;K02493;K02520;K02836;K03264;K02518;K02357;K02838;K02519;K02356;K01056;K02355;K02835
RNA transport	-0.702179	-2.28172	0	0	142	16	K03680;K12875;K03537;K03113;K00974;K03538;K03237;K03231;K03539;K03540;K00784;K03242;K03243;K03238;K07562;K03236	K03537;K03113;K00974;K03538;K03237;K03231;K03539;K03540;K00784;K03242;K03243;K03238;K07562;K03236
RNA polymerase	-0.670637	-2.21895	0	0	51	19	K03048;K03059;K03050;K03058;K03047;K13798;K03042;K03053;K03056;K03060;K03045;K03041;K03051;K03044;K03055;K03049;K03043;K03046;K03040	K03050;K03058;K03047;K13798;K03042;K03053;K03056;K03060;K03045;K03041;K03051;K03044;K03055;K03049;K03043;K03046;K03040
Mitochondrial biogenesis	-0.541668	-2.17815	0	0	397	45	K07390;K04082;K00412;K02259;K08675;K18164;K14998;K03593;K17680;K02258;K02318;K17662;K01173;K07152;K17675;K03537;K03217;K03538;K02358;K03111;K03539;K07277;K01880;K01887;K01866;K04487;K04043;K02959;K02435;K03595;K02520;K01869;K02357;K03686;K02911;K04078;K03687;K02519;K02355;K02433;K02990;K04077;K02434;K01876;K04079	K03111;K03539;K07277;K01880;K01887;K01866;K04487;K04043;K02959;K02435;K03595;K02520;K01869;K02357;K03686;K02911;K04078;K03687;K02519;K02355;K02433;K02990;K04077;K02434;K01876;K04079
Lysine biosynthesis	-0.559504	-2.17214	0	0	48	38	K12525;K05823;K00841;K00674;K12526;K14267;K05822;K16181;K12524;K16180;K16182;K00290;K15792;K05825;K03340;K10978;K10206;K01928;K01778;K00293;K00215;K01714;K00133;K00821;K00928;K01439;K01929;K01586;K00003;K05826;K05829;K16792;K05830;K05831;K05827;K05828;K16793;K10977	K01928;K01778;K00293;K00215;K01714;K00133;K00821;K00928;K01439;K01929;K01586;K00003;K05826;K05829;K16792;K05830;K05831;K05827;K05828;K16793;K10977
Methane metabolism	-0.408697	-2.12066	0	0	190	152	K13788;K00863;K01595;K00123;K01070;K00121;K00918;K03841;K08094;K00127;K07811;K14080;K03532;K16306;K01834;K08093;K18277;K10713;K05884;K14083;K16370;K15229;K10714;K15228;K14084;K16258;K14029;K08692;K16259;K16257;K16256;K00126;K08685;K00124;K16260;K14067;K11779;K13831;K14028;K02446;K16254;K16255;K10945;K16176;K00148;K00198;K00122;K00192;K16178;K14940;K01086;K04480;K10944;K00195;K10946;K00193;K15022;…	K00169;K15635;K11212;K01499;K00582;K00201;K00018;K01895;K00202;K03422;K13812;K03533;K00319;K15634;K11261;K00172;K00579;K00578;K00194;K14126;K18933;K02203;K10978;K00205;K00203;K00580;K00197;K00581;K14128;K00170;K00125;K01689;K00402;K00583;K13942;K06914;K14127;K09733;K03421;K00401;K07144;K07072;K00399;K00400;K06034;K00441;K13039;K04041;K00320;K11529;K00443;K00577;K01624;K00440;K01622;K00204;K00850;…
DNA replication	-0.537587	-2.11183	0	0	60	32	K02344;K14159;K10747;K02345;K02339;K03471;K02342;K04801;K04802;K02319;K18882;K04799;K10742;K02683;K02337;K04800;K02322;K10726;K03111;K01972;K02343;K02341;K02323;K02340;K07466;K02316;K03469;K02338;K03763;K02335;K03470;K02314	K02342;K04801;K04802;K02319;K18882;K04799;K10742;K02683;K02337;K04800;K02322;K10726;K03111;K01972;K02343;K02341;K02323;K02340;K07466;K02316;K03469;K02338;K03763;K02335;K03470;K02314
Flagellar assembly	-0.503259	-2.07668	0	0	51	46	K03516;K02424;K02402;K02425;K02399;K02423;K02403;K09860;K13820;K02391;K02414;K10565;K10564;K02407;K02397;K02398;K02418;K02395;K02394;K02396;K02389;K02393;K02413;K02386;K02417;K02406;K02409;K02422;K02400;K02405;K02411;K02420;K02387;K02388;K02410;K02421;K02412;K02408;K02419;K02416;K02390;K02556;K02401;K02392;K02557;K02415	K02405;K02411;K02420;K02387;K02388;K02410;K02421;K02412;K02408;K02419;K02416;K02390;K02556;K02401;K02392;K02557;K02415
O-Antigen nucleotide sugar biosynthesis	-0.483676	-2.06911	0	0	96	48	K15912;K16704;K15899;K15896;K15895;K15897;K19180;K13017;K00963;K15894;K13010;K08068;K12454;K00523;K02805;K02377;K02472;K00971;K00983;K01711;K04042;K01654;K01809;K01709;K00978;K17716;K00067;K01710;K01791;K00973;K01784;K00012;K01840;K01854;K15856;K13015;K01790;K13020;K02474;K13019;K12452;K19068;K13018;K08679;K13016;K16011;K02473;K15898	K02472;K00971;K00983;K01711;K04042;K01654;K01809;K01709;K00978;K17716;K00067;K01710;K01791;K00973;K01784;K00012;K01840;K01854;K15856;K13015;K01790;K13020;K02474;K13019;K12452;K19068;K13018;K08679;K13016;K16011;K02473;K15898
Amino acid related enzymes	-0.445666	-2.02164	0	0	108	78	K00840;K07250;K08969;K00841;K14287;K00839;K00823;K07806;K12252;K03342;K00813;K14268;K09698;K14267;K13017;K01878;K03430;K14261;K00819;K14260;K13010;K01879;K00836;K12256;K00822;K13329;K01884;K02805;K07587;K00596;K00833;K01894;K01845;K00824;K00835;K00643;K00652;K03918;K00812;K09251;K14155;K09759;K10206;K00639;K00826;K01886;K01867;K00832;K01868;K01880;K01887;K01874;K01893;K01866;K01881;K01870;K04567;…	K10206;K00639;K00826;K01886;K01867;K00832;K01868;K01880;K01887;K01874;K01893;K01866;K01881;K01870;K04567;K09469;K01875;K01873;K00821;K01889;K04566;K01883;K11358;K01869;K01892;K10907;K01890;K00831;K01885;K00817;K01872;K01876;K05830;K00830;K00818;K03851
DNA replication proteins	-0.463563	-2.01427	0	0	187	59	K02344;K03645;K14159;K05787;K03346;K10763;K11144;K10747;K02345;K02339;K10748;K10798;K02622;K05788;K03471;K02621;K06223;K04764;K03169;K02342;K11130;K04801;K00558;K04802;K02319;K18882;K04799;K10742;K02683;K02337;K04800;K02322;K09723;K03167;K03166;K10726;K03111;K11131;K01972;K10725;K02343;K02341;K03168;K02323;K02340;K07466;K02316;K03530;K03469;K02338;K02469;K02470;K03763;K02335;K02313;K03470;K02314;…	K02342;K11130;K04801;K00558;K04802;K02319;K18882;K04799;K10742;K02683;K02337;K04800;K02322;K09723;K03167;K03166;K10726;K03111;K11131;K01972;K10725;K02343;K02341;K03168;K02323;K02340;K07466;K02316;K03530;K03469;K02338;K02469;K02470;K03763;K02335;K02313;K03470;K02314;K02315;K17398
Ribosome biogenesis	-0.405017	-1.99456	0	0	402	102	K03212;K18850;K05809;K03214;K00564;K09136;K03812;K18692;K05590;K13288;K07320;K08300;K06948;K05591;K11391;K14762;K03817;K06204;K06968;K01139;K09889;K02427;K02972;K06181;K05844;K12297;K07115;K06177;K14570;K15632;K14836;K15984;K00561;K06970;K12619;K00563;K08316;K06183;K11392;K06182;K03789;K03537;K11130;K07574;K07178;K09140;K14561;K03538;K06943;K06174;K07569;K05592;K03539;K11131;K09748;K14574;K02936;…	K11130;K07574;K07178;K09140;K14561;K03538;K06943;K06174;K07569;K05592;K03539;K11131;K09748;K14574;K02936;K04795;K08301;K07056;K14564;K03500;K02601;K03977;K09710;K18532;K07562;K06949;K06442;K06180;K07042;K02687;K03595;K06961;K00783;K06941;K09761;K03501;K14540;K14761;K02600;K03625;K03979;K11145;K06178;K02860;K02528;K03264;K03218;K14441;K03685;K07566;K03790;K06942;K06179;K02834;K03215;K06969;K03438;…
One carbon pool by folate	-0.540831	-1.98746	0	0	37	26	K18589;K13938;K19645;K01433;K18591;K18590;K19644;K01746;K00560;K00603;K01492;K00287;K00289;K00605;K00297;K08289;K11175;K00600;K00602;K00604;K01491;K01938;K00548;K01934;K03465;K13990	K01492;K00287;K00289;K00605;K00297;K08289;K11175;K00600;K00602;K00604;K01491;K01938;K00548;K01934;K03465;K13990
Ribosome biogenesis in eukaryotes	-0.620107	-1.98499	0	0	82	17	K13288;K14570;K12619;K03537;K11130;K07178;K14561;K03538;K06943;K03539;K11131;K14574;K14564;K18532;K07562;K03264;K03685	K03537;K11130;K07178;K14561;K03538;K06943;K03539;K11131;K14574;K14564;K18532;K07562;K03264;K03685
RNA degradation	-0.571701	-1.95801	0	0	79	23	K03732;K08300;K08311;K12619;K03666;K12574;K01689;K12589;K05592;K03654;K00937;K11600;K11927;K03679;K07573;K03628;K04043;K00850;K12573;K00970;K00962;K04077;K18682	K01689;K12589;K05592;K03654;K00937;K11600;K11927;K03679;K07573;K03628;K04043;K00850;K12573;K00970;K00962;K04077;K18682
Transfer RNA biogenesis	-0.383973	-1.94492	0	0	255	140	K01166;K07235;K05539;K06175;K15256;K07237;K03683;K07236;K15396;K06176;K00557;K06957;K15257;K03214;K13628;K04085;K15461;K06980;K06169;K14058;K15780;K06879;K01147;K11179;K05541;K06917;K01169;K11996;K06177;K18979;K05540;K09698;K03684;K01878;K01879;K00989;K08851;K06963;K07442;K12619;K19055;K01884;K01167;K00685;K07587;K16317;K10026;K06020;K09716;K06868;K01894;K02533;K14415;K03976;K07559;K01082;K01975;…	K01975;K15460;K18828;K09119;K09759;K03537;K07055;K03151;K09741;K00974;K03538;K15429;K01170;K15904;K01886;K07254;K07558;K01867;K03231;K06932;K15449;K18779;K07583;K06920;K03539;K00555;K01008;K01868;K06967;K03540;K00784;K01880;K01887;K07050;K11991;K01874;K04075;K03177;K00791;K07560;K07446;K09765;K18707;K01893;K01866;K01881;K01870;K03650;K04487;K04567;K01875;K01873;K01889;K03216;K04094;K04566;K00554;…
Histidine metabolism	-0.538394	-1.93171	0	0	47	33	K01479;K07008;K05602;K01590;K00274;K05603;K01458;K18913;K01712;K01745;K01437;K00129;K18911;K01523;K01468;K01496;K00603;K17363;K18649;K01089;K18912;K00128;K01693;K00013;K00817;K04486;K02500;K02502;K01814;K02501;K00765;K11755;K13990	K01693;K00013;K00817;K04486;K02500;K02502;K01814;K02501;K00765;K11755;K13990
Arginine biosynthesis	-0.477601	-1.93165	0.0188679	0.0474951	60	39	K00261;K01941;K01429;K01457;K05597;K01428;K01476;K01425;K01430;K00813;K09065;K14682;K01478;K00491;K14260;K14681;K15371;K00926;K00260;K00611;K00812;K01438;K14048;K00262;K01915;K00821;K11358;K00145;K00930;K01755;K00620;K05826;K01940;K05829;K05830;K05831;K00818;K05828;K00619	K01915;K00821;K11358;K00145;K00930;K01755;K00620;K05826;K01940;K05829;K05830;K05831;K00818;K05828;K00619
Exosome	-0.417824	-1.91569	0	0	700	70	K00261;K01555;K00457;K05658;K09490;K00002;K03841;K01758;K01415;K00036;K01834;K01283;K07192;K05687;K03767;K01121;K13525;K14683;K01325;K01053;K14347;K01593;K00382;K01206;K01278;K03386;K01623;K06013;K01205;K01698;K06591;K01724;K00864;K00016;K00134;K01897;K01273;K04799;K02358;K01689;K01464;K02977;K12567;K03231;K00759;K03098;K03234;K00626;K00849;K00873;K00700;K04043;K01915;K00927;K00939;K01810;K02503;…	K00134;K01897;K01273;K04799;K02358;K01689;K01464;K02977;K12567;K03231;K00759;K03098;K03234;K00626;K00849;K00873;K00700;K04043;K01915;K00927;K00939;K01810;K02503;K00602;K00088;K03522;K04077;K01803;K01755;K04079;K00058;K01940;K01251;K01077;K01482;K13990
Phenylalanine, tyrosine and tryptophan biosynthesis	-0.46503	-1.88024	0	0	71	46	K13498;K05358;K14187;K13853;K16306;K04093;K04092;K00813;K00500;K01713;K05887;K15226;K00270;K03785;K13832;K13501;K04518;K13829;K00220;K00812;K13497;K04516;K11646;K01696;K00766;K01657;K00014;K06209;K00832;K04517;K01626;K01817;K06001;K01658;K01736;K01695;K03856;K14170;K11358;K01609;K00800;K01735;K00817;K00891;K03786;K06208	K00812;K13497;K04516;K11646;K01696;K00766;K01657;K00014;K06209;K00832;K04517;K01626;K01817;K06001;K01658;K01736;K01695;K03856;K14170;K11358;K01609;K00800;K01735;K00817;K00891;K03786;K06208
Carbon fixation pathways in prokaryotes	-0.405207	-1.84827	0	0	106	67	K13788;K00247;K01595;K01959;K01682;K00242;K00246;K00245;K01903;K01902;K01679;K14470;K01958;K01962;K00198;K14472;K15022;K01960;K00196;K01676;K09709;K01007;K08691;K00024;K00241;K14449;K05606;K01847;K00240;K00169;K01961;K01895;K14138;K01848;K01963;K00172;K00194;K15023;K00175;K00197;K02160;K01677;K00174;K00170;K00297;K03737;K01678;K00176;K00626;K00177;K01849;K01006;K18209;K00244;K18210;K00925;K01491;…	K01847;K00240;K00169;K01961;K01895;K14138;K01848;K01963;K00172;K00194;K15023;K00175;K00197;K02160;K01677;K00174;K00170;K00297;K03737;K01678;K00176;K00626;K00177;K01849;K01006;K18209;K00244;K18210;K00925;K01491;K01938;K00239;K00625;K15024;K15016;K00031;K05299;K01681;K14534;K00171
DNA repair and recombination proteins	-0.353732	-1.84198	0	0	452	133	K02344;K04067;K03583;K03557;K03573;K03554;K03656;K10906;K03658;K14159;K05787;K10857;K01141;K03919;K13531;K00526;K02686;K03652;K10747;K19789;K05522;K02317;K02345;K12149;K02339;K02336;K05984;K03746;K03582;K05982;K04479;K03649;K01669;K03048;K01246;K03552;K10798;K14162;K10843;K05788;K03722;K01247;K10844;K10873;K14623;K01160;K00525;K06223;K14161;K10771;K15503;K10778;K14160;K03700;K03503;K10563;K04764;…	K03657;K02342;K16899;K03660;K04802;K04484;K03703;K04799;K03574;K02337;K03655;K03575;K03654;K03724;K07455;K03060;K03111;K03546;K03565;K03547;K01142;K03648;K03629;K01972;K15342;K01520;K16898;K02343;K01151;K03601;K10896;K02341;K03168;K02346;K00567;K04066;K02340;K07466;K03551;K04485;K04483;K03530;K03701;K03602;K06187;K03723;K03553;K03550;K03555;K03043;K01971;K02338;K02469;K10773;K01356;K03046;K03702;…
Nitrotoluene degradation	-0.576705	-1.83899	0	0	22	15	K10680;K06281;K14581;K06282;K00198;K14578;K10678;K00196;K10679;K00169;K00172;K00170;K00171;K11180;K11181	K00171;K11180;K11181
Amino sugar and nucleotide sugar metabolism	-0.365143	-1.81777	0	0	147	109	K02779;K00885;K00884;K15910;K15912;K02777;K15899;K11192;K15896;K15895;K15897;K02791;K00066;K10011;K06118;K07806;K02804;K07106;K13014;K00886;K01209;K18677;K13017;K00963;K01198;K00621;K15894;K13010;K08068;K12454;K02796;K02793;K15913;K01233;K00523;K13381;K15778;K13810;K02795;K02794;K15916;K10012;K01452;K01183;K00847;K01207;K01788;K00992;K02377;K02472;K00971;K00983;K00972;K01711;K18675;K04042;K18431;…	K02472;K00971;K00983;K00972;K01711;K18675;K04042;K18431;K01787;K08678;K01654;K01809;K01709;K00978;K17716;K18430;K07102;K00965;K03431;K01791;K18676;K12373;K00820;K05305;K01835;K01784;K00012;K00849;K01840;K01854;K15921;K18429;K01443;K02765;K15856;K00790;K01810;K00075;K06859;K00844;K13015;K11528;K02564;K13020;K02474;K01639;K13019;K00845;K12452;K16881;K13018;K05304;K00975;K15855;K08679;K13016;K00966;…
Thiamine metabolism	-0.510532	-1.77843	0	0	36	24	K03153;K07251;K03707;K01078;K10810;K14153;K10811;K00946;K03151;K06928;K00941;K03148;K03150;K03147;K01662;K06949;K04487;K00939;K00788;K00949;K00878;K03146;K03149;K01077	K00946;K03151;K06928;K00941;K03148;K03150;K03147;K01662;K06949;K04487;K00939;K00788;K00949;K00878;K03146;K03149;K01077
Energy metabolism	-0.347664	-1.7779	0	0	125	102	K11107;K06205;K04016;K02572;K04013;K15536;K02381;K13795;K04755;K09165;K15829;K03855;K15828;K15831;K15827;K05337;K03840;K04017;K02569;K05796;K15830;K02571;K12264;K15832;K04015;K14518;K02596;K02570;K02379;K15790;K02595;K02597;K02593;K02448;K02164;K12143;K19345;K04014;K13796;K02574;K05524;K19344;K02573;K04018;K12263;K13300;K13955;K03839;K14120;K02585;K14112;K14116;K14092;K14103;K14094;K14095;K14111;…	K14120;K02585;K14112;K14116;K14092;K14103;K14094;K14095;K14111;K14110;K14105;K14109;K14115;K14107;K14121;K14113;K14118;K14114;K14100;K14108;K14125;K14098;K14096;K14101;K14104;K14122;K14119;K04488;K14102;K14093;K14123;K14099;K14117;K14106;K14097;K06862;K14124;K03612;K03617;K02592;K03521;K03613;K16885;K16886;K16887;K04748;K14088;K14090;K14086;K02587;K13819;K14089;K14087;K14091
Peroxisome	-0.526789	-1.7591	0	0	73	18	K00869;K04564;K01796;K00232;K12405;K11517;K00477;K00624;K00803;K04565;K01578;K03781;K03426;K01897;K00031;K00830;K01640;K11147	K00031;K00830;K01640;K11147
Cysteine and methionine metabolism	-0.37122	-1.71154	0	0	117	71	K01919;K01739;K08969;K12525;K01011;K18284;K01758;K01760;K10764;K00549;K09880;K05396;K00813;K13060;K00025;K01505;K12526;K01920;K17216;K16844;K19696;K13061;K01697;K17989;K00547;K17217;K08964;K12339;K08967;K16843;K09758;K12524;K08965;K17950;K08966;K17462;K00456;K00024;K00641;K00812;K01761;K00899;K00016;K14155;K07173;K00558;K00826;K00797;K01752;K01243;K01740;K00832;K01738;K00133;K00772;K00928;K11358;…	K00641;K00812;K01761;K00899;K00016;K14155;K07173;K00558;K00826;K00797;K01752;K01243;K01740;K00832;K01738;K00133;K00772;K00928;K11358;K00640;K00789;K00831;K01611;K00548;K00651;K00003;K08963;K00058;K12960;K01251;K17398;K16845;K16846
Transcription machinery	-0.389068	-1.70448	0	0	331	61	K03598;K03580;K11647;K03597;K03599;K03600;K19000;K04760;K03087;K06204;K03089;K03048;K15162;K11771;K11648;K10843;K10844;K12619;K19707;K17763;K17762;K17752;K03059;K05518;K03124;K03050;K03093;K03058;K03047;K03136;K13798;K03042;K03053;K03056;K03057;K03060;K03045;K03120;K03041;K03051;K03044;K03055;K03049;K03628;K02601;K03088;K03624;K02600;K03625;K03043;K03046;K04757;K03091;K04749;K03092;K03040;K02405;…	K03050;K03093;K03058;K03047;K03136;K13798;K03042;K03053;K03056;K03057;K03060;K03045;K03120;K03041;K03051;K03044;K03055;K03049;K03628;K02601;K03088;K03624;K02600;K03625;K03043;K03046;K04757;K03091;K04749;K03092;K03040;K02405;K03086;K03090;K03803;K07315
Messenger RNA biogenesis	-0.4068	-1.67688	0.0444444	0.0968491	424	41	K02553;K03732;K09893;K18692;K13288;K08300;K18765;K08311;K14407;K13525;K12875;K12619;K03666;K01167;K12574;K03698;K03563;K07575;K01689;K12589;K06965;K03231;K05592;K03654;K00937;K11600;K03265;K11927;K03679;K08301;K07573;K03628;K04043;K00850;K12573;K00970;K06958;K00962;K03685;K04077;K18682	K07575;K01689;K12589;K06965;K03231;K05592;K03654;K00937;K11600;K03265;K11927;K03679;K08301;K07573;K03628;K04043;K00850;K12573;K00970;K06958;K00962;K03685;K04077;K18682
Alanine, aspartate and glutamate metabolism	-0.399836	-1.67442	0	0	70	46	K00261;K07250;K00135;K08324;K00823;K05597;K13821;K01425;K13051;K00813;K14268;K01437;K14260;K16871;K14681;K15371;K09758;K01744;K00260;K00265;K01580;K00812;K00259;K01424;K00294;K19244;K00610;K01779;K00820;K01953;K00262;K11540;K01939;K01756;K01915;K00764;K11358;K01956;K00266;K00609;K00278;K01955;K01755;K01940;K01914;K00830	K01580;K00812;K00259;K01424;K00294;K19244;K00610;K01779;K00820;K01953;K00262;K11540;K01939;K01756;K01915;K00764;K11358;K01956;K00266;K00609;K00278;K01955;K01755;K01940;K01914;K00830
Pantothenate and CoA biosynthesis	-0.429719	-1.67222	0.0212766	0.051773	44	35	K00867;K11258;K08682;K01947;K13799;K01598;K01922;K04765;K17722;K00207;K00997;K09680;K02318;K00077;K09735;K02201;K18933;K01464;K00826;K01652;K06982;K09722;K00128;K01579;K00954;K01687;K01653;K00606;K06133;K01918;K00859;K00053;K03525;K13038;K17723	K09735;K02201;K18933;K01464;K00826;K01652;K06982;K09722;K00128;K01579;K00954;K01687;K01653;K00606;K06133;K01918;K00859;K00053;K03525;K13038;K17723
Protein export	-0.465337	-1.67166	0.0185185	0.0474334	39	23	K09490;K03071;K03425;K13301;K03117;K13280;K03118;K03116;K12257;K03217;K07342;K03070;K03110;K03072;K03105;K03073;K03210;K03075;K03076;K03074;K03106;K03101;K03100	K03070;K03110;K03072;K03105;K03073;K03210;K03075;K03076;K03074;K03106;K03101;K03100
Bacterial chemotaxis	-0.467066	-1.66215	0.0227273	0.0543964	26	26	K12368;K05874;K05875;K05876;K03776;K05877;K10108;K03415;K13924;K03409;K02417;K03410;K03406;K03411;K10439;K10540;K03413;K03412;K00575;K02410;K03407;K03414;K02416;K02556;K03408;K02557	K13924;K03409;K02417;K03410;K03406;K03411;K10439;K10540;K03413;K03412;K00575;K02410;K03407;K03414;K02416;K02556;K03408;K02557
Bacterial motility proteins	-0.322104	-1.63232	0	0	148	125	K02656;K02676;K02660;K02658;K02668;K02657;K02667;K02659;K03516;K02424;K06596;K02672;K05874;K05875;K02402;K02670;K02663;K07346;K02425;K02399;K02665;K05876;K03776;K05877;K02664;K02423;K02403;K07348;K07347;K07345;K02671;K07353;K07350;K07349;K09860;K07351;K13820;K07355;K06597;K02673;K02391;K06598;K06599;K02414;K02661;K02674;K06600;K10565;K10564;K07354;K02407;K02397;K02398;K06595;K07352;K02383;K06602;…	K02283;K02669;K02405;K02411;K02420;K03413;K03412;K00575;K02387;K02388;K02410;K02421;K03407;K02412;K02408;K02282;K02655;K02419;K02279;K03414;K02416;K02390;K02556;K02401;K02392;K03408;K02557;K02415;K02385;K02666
Cell cycle - Caulobacter	-0.463008	-1.62986	0	0	31	27	K02488;K13590;K06985;K11357;K13582;K13593;K13592;K13589;K03590;K13581;K13588;K13584;K07716;K11443;K13583;K13587;K03588;K03589;K02651;K03544;K11749;K02313;K01358;K01338;K02314;K03531;K02563	K03588;K03589;K02651;K03544;K11749;K02313;K01358;K01338;K02314;K03531;K02563
Lysosome	-0.540942	-1.62631	0.0384615	0.0863905	105	16	K13444;K01202;K01206;K01136;K01192;K01205;K01197;K01195;K01565;K12373;K01137;K01186;K01201;K01444;K01134;K01135	K01192;K01205;K01197;K01195;K01565;K12373;K01137;K01186;K01201;K01444;K01134;K01135
Base excision repair	-0.444123	-1.5948	0.0178571	0.0465561	43	22	K03652;K10747;K05522;K03649;K01246;K10798;K01247;K10771;K10563;K13529;K03660;K04802;K04799;K03575;K01142;K03648;K01972;K01151;K10773;K02335;K07462;K10800	K13529;K03660;K04802;K04799;K03575;K01142;K03648;K01972;K01151;K10773;K02335;K07462;K10800
Lysine degradation	-0.427934	-1.59269	0	0	89	29	K01782;K00658;K07250;K00135;K01825;K01692;K00137;K15737;K15736;K14268;K13609;K00252;K00382;K00824;K00471;K01582;K00290;K09251;K01843;K00626;K00128;K00293;K18012;K18014;K18011;K01844;K18013;K01034;K01035	K18012;K18014;K18011;K01844;K18013;K01034;K01035
Chloroalkane and chloroalkene degradation	-0.492764	-1.53844	0	0	43	16	K13953;K00121;K14029;K14028;K00114;K00148;K01561;K04072;K00001;K00128;K01563;K02591;K01560;K13954;K02588;K02586	K00128;K01563;K02591;K01560;K13954;K02588;K02586
Cytoskeleton proteins	-0.446865	-1.53754	0.0545455	0.115415	355	21	K13284;K18622;K13286;K18642;K18626;K10429;K10380;K03590;K05747;K10385;K06990;K10388;K18640;K12567;K03496;K03608;K03609;K03497;K03569;K03531;K03610	K12567;K03496;K03608;K03609;K03497;K03569;K03531;K03610
Butanoate metabolism	-0.329924	-1.53127	0	0	99	74	K01575;K01641;K11258;K01782;K03366;K00247;K07250;K00135;K01825;K01692;K08324;K01028;K00242;K00246;K00823;K00245;K08318;K04073;K00023;K07246;K14268;K18366;K19709;K03821;K07518;K00019;K16871;K18121;K05973;K00004;K18009;K18118;K00634;K18120;K00929;K00241;K04072;K01029;K00132;K00240;K17829;K00169;K01580;K01907;K00172;K00175;K00174;K00170;K01799;K00656;K01652;K03737;K00626;K01653;K00209;K00244;K01027;…	K01653;K00209;K00244;K01027;K00239;K01615;K01715;K18122;K17865;K00100;K07516;K01040;K01039;K00248;K14534;K01640;K18119;K00074;K00171;K01034;K01035
Pyrimidine metabolism	-0.333738	-1.51213	0	0	100	66	K01485;K11751;K16066;K00526;K09024;K08723;K09023;K09018;K00758;K09021;K13421;K09020;K09019;K02825;K09913;K08728;K13799;K15519;K01119;K00756;K00857;K01494;K00940;K00525;K01240;K04765;K17722;K00207;K03784;K00226;K16328;K08693;K06966;K00560;K01081;K08722;K10213;K03787;K00610;K03783;K16329;K01464;K00943;K06016;K00527;K11540;K01520;K01489;K09903;K00757;K00254;K17828;K00762;K01493;K02823;K01937;K01591;…	K03783;K16329;K01464;K00943;K06016;K00527;K11540;K01520;K01489;K09903;K00757;K00254;K17828;K00762;K01493;K02823;K01937;K01591;K00945;K00761;K01465;K01956;K00876;K00609;K01955;K17723;K03465
Homologous recombination	-0.387647	-1.48801	0.0416667	0.0921717	72	31	K02344;K04067;K03583;K14159;K02686;K02317;K02345;K02339;K03582;K10873;K03581;K02342;K02337;K03655;K03111;K03629;K02343;K02341;K04066;K02340;K07466;K03551;K06187;K03553;K03550;K02338;K03763;K02335;K01159;K07462;K03584	K02337;K03655;K03111;K03629;K02343;K02341;K04066;K02340;K07466;K03551;K06187;K03553;K03550;K02338;K03763;K02335;K01159;K07462;K03584
Valine, leucine and isoleucine biosynthesis	-0.512635	-1.47046	0.0652174	0.132246	19	16	K11258;K00263;K17989;K14260;K00835;K09011;K01754;K00826;K01652;K01687;K01653;K01703;K01704;K00052;K00053;K01649	K01754;K00826;K01652;K01687;K01653;K01703;K01704;K00052;K00053;K01649
Membrane trafficking	-0.413623	-1.4158	0.12	0.215392	1187	19	K09490;K01834;K07192;K13525;K00940;K01191;K05747;K06027;K12472;K01623;K01551;K00134;K12567;K03231;K00873;K01267;K06902;K00844;K04079	K01551;K00134;K12567;K03231;K00873;K01267;K06902;K00844;K04079
Glycine, serine and threonine metabolism	-0.312449	-1.40451	0.0238095	0.0560676	100	73	K00998;K16066;K13745;K00108;K12525;K00090;K01758;K00130;K15918;K12972;K00274;K01834;K00499;K00276;K00305;K08688;K12526;K00304;K00303;K01697;K01753;K06720;K17755;K17989;K17217;K10674;K18896;K15783;K00836;K18897;K00382;K00301;K00302;K12524;K15784;K00872;K15786;K15785;K02204;K00643;K01079;K11440;K02437;K00281;K15635;K00865;K00018;K15634;K00060;K01696;K01754;K02203;K00639;K00605;K01752;K11529;K06001;…	K01079;K11440;K02437;K00281;K15635;K00865;K00018;K15634;K00060;K01696;K01754;K02203;K00639;K00605;K01752;K11529;K06001;K00050;K01695;K00133;K17103;K00928;K00600;K00831;K00003;K00283;K15633;K00282;K00058;K01733;K00830;K01620;K00613
Mismatch repair	-0.373841	-1.39397	0.0925926	0.173314	44	27	K02344;K03573;K14159;K10857;K01141;K10747;K02345;K02339;K06223;K03657;K02342;K04802;K02337;K03111;K01972;K02343;K03601;K02341;K02340;K07466;K03602;K03555;K02338;K03572;K03763;K07456;K07462	K03657;K02342;K04802;K02337;K03111;K01972;K02343;K03601;K02341;K02340;K07466;K03602;K03555;K02338;K03572;K03763;K07456;K07462
Vancomycin resistance	-0.432704	-1.38999	0.0555556	0.115873	22	20	K18347;K18351;K15739;K18353;K18352;K07260;K18344;K18345;K18350;K18349;K08641;K18348;K01921;K01775;K18866;K01000;K01929;K02563;K18346;K18856	K18348;K01921;K01775;K18866;K01000;K01929;K02563;K18346;K18856
Sulfur metabolism	-0.299383	-1.34694	0.0363636	0.0829545	109	64	K02439;K17228;K08359;K03119;K01739;K08357;K01011;K08353;K04091;K00299;K08354;K15552;K10764;K10831;K00380;K15551;K00385;K00381;K02048;K16950;K16951;K08358;K17227;K17222;K17223;K00387;K17225;K17217;K05301;K07306;K17224;K07307;K02047;K00392;K15554;K02046;K15555;K17230;K00390;K17226;K17229;K02045;K15553;K00955;K00860;K00957;K16937;K00956;K00641;K07308;K01082;K00958;K01738;K17218;K00395;K00640;K00651;…	K17218;K00395;K00640;K00651;K00394;K06881;K00184;K08352;K11180;K11181;K00185
Prenyltransferases	-0.452625	-1.33123	0.12	0.215392	50	16	K00795;K10208;K12503;K05356;K04040;K14136;K02523;K02548;K13787;K00805;K00806;K00791;K03179;K13789;K00801;K02291	K13787;K00805;K00806;K00791;K03179;K13789;K00801;K02291
Taurine and hypotaurine metabolism	-0.427462	-1.32047	0.122449	0.215392	24	16	K13788;K03119;K00681;K15373;K15371;K00456;K00260;K01580;K00259;K19244;K03852;K15372;K00925;K00625;K15024;K03851	K03852;K15372;K00925;K00625;K15024;K03851
Glyoxylate and dicarboxylate metabolism	-0.275047	-1.31051	0.0666667	0.133333	100	78	K01577;K00123;K01637;K01682;K00090;K01608;K00127;K01455;K01846;K15918;K12972;K07248;K11263;K01638;K01816;K00023;K04835;K01602;K07246;K00025;K01601;K01458;K00015;K08692;K01433;K00126;K18472;K00124;K14067;K11517;K19268;K03780;K00122;K01569;K03779;K01432;K18121;K00382;K11472;K18123;K14447;K01965;K14448;K08691;K14446;K01966;K00024;K14449;K03781;K05606;K02437;K00281;K01847;K00865;K00018;K01895;K01848;…	K00024;K14449;K03781;K05606;K02437;K00281;K01847;K00865;K00018;K01895;K01848;K00048;K00284;K00605;K07130;K00626;K00042;K11529;K01849;K01625;K00050;K01915;K00600;K01091;K00283;K17865;K00282;K00830;K01681;K01647;K00104;K11473
Carbon fixation in photosynthetic organisms	-0.364496	-1.29428	0.117647	0.215392	36	28	K01595;K03841;K01807;K00855;K01602;K00025;K01601;K01621;K02446;K00028;K00150;K01086;K11645;K01623;K00024;K11532;K00029;K00134;K00615;K01610;K04041;K01006;K01624;K01808;K01783;K11214;K00927;K01803	K00615;K01610;K04041;K01006;K01624;K01808;K01783;K11214;K00927;K01803
Peptidoglycan biosynthesis	-0.317156	-1.26	0.132075	0.221644	51	45	K12555;K05365;K03693;K00687;K05362;K12556;K04478;K02545;K00887;K12554;K12551;K18149;K11693;K12552;K07009;K03814;K07260;K07259;K05363;K08724;K12553;K08384;K11695;K18770;K15792;K03587;K19302;K01921;K00806;K05367;K01928;K05515;K00790;K01924;K00075;K01925;K05366;K18866;K01000;K07258;K05364;K01929;K11694;K06153;K02563	K19302;K01921;K00806;K05367;K01928;K05515;K00790;K01924;K00075;K01925;K05366;K18866;K01000;K07258;K05364;K01929;K11694;K06153;K02563
Bacterial secretion system	-0.264951	-1.24829	0.131579	0.221644	74	72	K11892;K11904;K11891;K11906;K11017;K11907;K11903;K11016;K12342;K03221;K03201;K03071;K03425;K11004;K13301;K02462;K02461;K02460;K11003;K02458;K02452;K02459;K03117;K02464;K11915;K12341;K03198;K03194;K03197;K11913;K02465;K03204;K02457;K04057;K03195;K03203;K02453;K03118;K03200;K02454;K02455;K12340;K03196;K03116;K12257;K03217;K03229;K03222;K03228;K11912;K03199;K03205;K03219;K03226;K03230;K03070;K03110;…	K03222;K03228;K11912;K03199;K03205;K03219;K03226;K03230;K03070;K03110;K03072;K03224;K03073;K03210;K03075;K03076;K03074;K03106;K03225;K04058;K03227;K02456;K04056;K04059;K03223
Chromosome and associated proteins	-0.249632	-1.23461	0.125	0.217262	1166	89	K06899;K11647;K03633;K03528;K03591;K05589;K03632;K03557;K03804;K03645;K03586;K05787;K05501;K05596;K06286;K11940;K12961;K13053;K11685;K03746;K18657;K05804;K06916;K04047;K09892;K07192;K11771;K18778;K04095;K11648;K10798;K02622;K05788;K19360;K02621;K14972;K03590;K19332;K13052;K11686;K03666;K04764;K03593;K04074;K03571;K01623;K16473;K18997;K03585;K05516;K03733;K03587;K03466;K00558;K14440;K09888;K14439;…	K03587;K03466;K00558;K14440;K09888;K14439;K03588;K03589;K03496;K03570;K09142;K01448;K09812;K09811;K04763;K03608;K03530;K05896;K04094;K03501;K03609;K03719;K03497;K05837;K03685;K03495;K02499;K03569;K06024;K02313;K03529;K03978;K09772;K03531;K03610;K17398;K13990;K07739
Phosphonate and phosphinate metabolism	-0.372827	-1.199	0.192308	0.305184	43	17	K06165;K12908;K05306;K05780;K06164;K06162;K06163;K03430;K06166;K00993;K09994;K06167;K00968;K19670;K03823;K09459;K01841	K00968;K19670;K03823;K09459;K01841
Starch and sucrose metabolism	-0.274785	-1.16166	0.25	0.380208	105	72	K01222;K02819;K06896;K02777;K01226;K00697;K02761;K01223;K02759;K01087;K02791;K00694;K02810;K16147;K01838;K02760;K16148;K00690;K01232;K00692;K19668;K16146;K00696;K05350;K06044;K00689;K00963;K16150;K05342;K01200;K13057;K05343;K15778;K01236;K13810;K01208;K15916;K16055;K01194;K18775;K00847;K16149;K01193;K07405;K00702;K02750;K00978;K01176;K01187;K05992;K00691;K01182;K01188;K07024;K01835;K00703;K00688;…	K00702;K02750;K00978;K01176;K01187;K05992;K00691;K01182;K01188;K07024;K01835;K00703;K00688;K00700;K05349;K01210;K00705;K01810;K06859;K00844;K01212;K05341;K02438;K00845;K05988;K00975;K01179;K16153
Galactose metabolism	-0.277911	-1.14104	0.27907	0.407442	77	46	K01635;K01819;K12112;K02786;K01220;K12111;K02788;K02079;K00917;K01631;K00883;K16370;K02773;K02774;K10986;K02775;K00963;K00094;K10985;K16371;K15778;K10984;K02080;K01785;K12308;K01193;K01187;K17716;K00965;K01190;K01182;K08302;K02745;K01835;K01784;K00849;K01854;K02747;K07406;K00850;K07407;K01684;K00844;K02746;K00845;K02744	K01187;K17716;K00965;K01190;K01182;K08302;K02745;K01835;K01784;K00849;K01854;K02747;K07406;K00850;K07407;K01684;K00844;K02746;K00845;K02744
Styrene degradation	-0.356614	-1.1394	0.283019	0.409116	25	15	K01555;K07104;K01800;K01502;K01426;K01721;K00446;K10216;K16171;K00146;K01501;K00451;K01040;K01039;K01026	K01040;K01039;K01026
Oxidative phosphorylation	-0.242285	-1.13592	0.27027	0.402648	218	95	K03955;K00247;K02297;K02300;K02298;K03885;K02299;K00242;K00246;K00245;K00412;K05585;K00411;K01535;K05575;K05574;K05572;K05579;K05573;K05576;K05578;K05583;K05581;K05584;K05580;K05577;K03889;K03891;K05582;K02827;K00407;K02826;K00404;K03890;K00410;K02829;K00405;K02259;K02828;K00425;K00406;K00426;K15862;K15408;K02277;K13378;K00413;K03887;K02137;K03886;K01507;K03888;K02258;K00341;K00241;K02274;K02152;…	K00341;K00241;K02274;K02152;K00337;K00338;K00331;K00240;K00339;K02276;K00330;K02121;K00343;K00340;K02122;K00342;K02107;K02113;K02117;K02118;K02124;K02120;K02119;K02115;K02112;K02275;K00937;K02123;K02109;K02111;K02114;K02108;K00244;K02110;K15986;K00239;K00336;K06019;K00335;K00334;K00333;K00332
Nonribosomal peptide structures	-0.33052	-1.13315	0.309091	0.42956	54	18	K15667;K16127;K15662;K15654;K16093;K15661;K15663;K16124;K16120;K16130;K15668;K15664;K15656;K15665;K15655;K15666;K16112;K01779	K15661;K15663;K16124;K16120;K16130;K15668;K15664;K15656;K15665;K15655;K15666;K16112;K01779
Drug metabolism - other enzymes	-0.376736	-1.13115	0.313725	0.42956	32	17	K00799;K03782;K00758;K13421;K00569;K00857;K00940;K00207;K01195;K01464;K01520;K01489;K00757;K01951;K00088;K00760;K00876	K01464;K01520;K01489;K00757;K01951;K00088;K00760;K00876
Purine metabolism	-0.22381	-1.11524	0.307692	0.42956	210	111	K03651;K00364;K11751;K05851;K01589;K08312;K01429;K00526;K01525;K05873;K08723;K11178;K16841;K00892;K00839;K03815;K00073;K15780;K01139;K10353;K01477;K16842;K01488;K01428;K13483;K13482;K15518;K09913;K07127;K01430;K14977;K16840;K02083;K15519;K11177;K01119;K13485;K16839;K13481;K00365;K00940;K00525;K00769;K01120;K04765;K13480;K01517;K15778;K01514;K03784;K01239;K08693;K19572;K00926;K19710;K06966;K00955;…	K01487;K10213;K01466;K16838;K03787;K01839;K00956;K00856;K18151;K01241;K07816;K01492;K01952;K06928;K01524;K03783;K00942;K14048;K01129;K08289;K00759;K00527;K06863;K00958;K01835;K03816;K00873;K01939;K01588;K01756;K01923;K01951;K01933;K18532;K00951;K01486;K00948;K01483;K01515;K11175;K00939;K00764;K00602;K00088;K01945;K00760;K02428;K11176;K01768
Transport	-0.314171	-1.11247	0.346939	0.452259	37	26	K03316;K03293;K03319;K03301;K03317;K03328;K03294;K03305;K03451;K03311;K03306;K07085;K03300;K03458;K03457;K03455;K03281;K03296;K03292;K03307;K03309;K03287;K03453;K03310;K03308;K07239	K03300;K03458;K03457;K03455;K03281;K03296;K03292;K03307;K03309;K03287;K03453;K03310;K03308;K07239
Fructose and mannose metabolism	-0.240946	-1.09995	0.354167	0.457596	111	85	K07046;K00863;K18333;K00064;K18334;K19270;K00881;K02798;K03841;K02783;K07026;K00066;K00007;K02781;K02812;K16306;K19290;K12660;K11196;K02768;K19291;K01795;K00009;K02771;K11194;K17195;K16370;K11195;K00068;K02800;K12661;K02770;K02782;K02813;K01813;K18335;K02769;K02446;K01629;K02796;K02793;K15778;K01086;K01820;K02814;K02795;K02794;K15916;K18337;K02815;K00847;K11645;K00895;K01623;K02377;K00882;K11532;…	K01840;K04041;K01624;K01808;K01622;K00850;K15856;K00844;K01805;K01803;K00045;K16881;K01628;K01218;K00879;K00966;K16011;K19355
Ubiquinone and other terpenoid-quinone biosynthesis	-0.290934	-1.09878	0.345455	0.452259	59	33	K19267;K03184;K18800;K03181;K00457;K03185;K02552;K08680;K02549;K18284;K00355;K03809;K03182;K06134;K03186;K01911;K00568;K02551;K12073;K18534;K01661;K02361;K01851;K03183;K19222;K02548;K01075;K03179;K11783;K11785;K18285;K11784;K11782	K11783;K11785;K18285;K11784;K11782
Nicotinate and nicotinamide metabolism	-0.275652	-1.09531	0.27451	0.404833	97	43	K06211;K01916;K11751;K00135;K00325;K00322;K13522;K08324;K08723;K00324;K03462;K08281;K06989;K18029;K14974;K13995;K18028;K15357;K01240;K04765;K18030;K03784;K01239;K08693;K19191;K01081;K03787;K03426;K03783;K01799;K00952;K12410;K00858;K00767;K03742;K01950;K00969;K03517;K00763;K00278;K03743;K15358;K19647	K00858;K00767;K03742;K01950;K00969;K03517;K00763;K00278;K03743;K15358;K19647
Selenocompound metabolism	-0.319288	-1.09246	0.314815	0.42956	33	21	K01739;K01758;K01760;K00549;K01042;K12528;K12529;K00955;K07309;K00957;K00956;K12527;K01761;K14155;K07310;K00958;K01008;K11717;K01874;K00384;K00548	K00955;K07309;K00957;K00956;K12527;K01761;K14155;K07310;K00958;K01008;K11717;K01874;K00384;K00548
Propanoate metabolism	-0.236604	-1.06874	0.367347	0.470462	110	74	K01659;K13788;K01782;K07250;K13923;K11264;K01825;K19697;K01574;K00932;K01692;K01682;K00823;K00086;K03417;K19745;K00140;K11263;K01903;K13919;K13921;K13920;K01902;K09699;K01908;K19709;K01699;K00232;K01720;K08325;K18471;K18472;K17490;K03416;K01962;K00822;K13922;K00382;K01965;K11381;K01578;K01966;K09788;K00005;K05606;K01847;K00169;K01961;K01895;K01848;K00016;K01963;K00048;K05605;K00172;K18369;K02160;…	K00625;K00166;K15024;K00167;K00248;K00171;K01905;K01026;K01034;K01035
Monobactam biosynthesis	-0.336755	-1.03988	0.340426	0.452259	28	15	K12525;K16422;K19113;K12526;K19106;K05375;K12524;K00955;K00957;K00956;K00958;K00215;K01714;K00133;K00928	K00958;K00215;K01714;K00133;K00928
Pyruvate metabolism	-0.21464	-1.03081	0.403846	0.499674	110	84	K03777;K00163;K00101;K00158;K13788;K00116;K00247;K00627;K01595;K05523;K01959;K00090;K00161;K00138;K04020;K00162;K00246;K01069;K00245;K04021;K12972;K07248;K11263;K01067;K01638;K04073;K02594;K01003;K00156;K01679;K00025;K18366;K18472;K00467;K01958;K00028;K01962;K03778;K00382;K01960;K01512;K18118;K01676;K01007;K00024;K01573;K04072;K00132;K00029;K00169;K01961;K01895;K00016;K01963;K19266;K00172;K00175;…	K01573;K04072;K00132;K00029;K00169;K01961;K01895;K00016;K01963;K19266;K00172;K00175;K02160;K01677;K00174;K18930;K00170;K00656;K03737;K01678;K00027;K01571;K00626;K00128;K00873;K01610;K01006;K01759;K00244;K00925;K00625;K15024;K01649;K00102;K00171;K01905;K10977;K01026;K01596
Glycolysis / Gluconeogenesis	-0.224586	-0.99838	0.392157	0.489358	106	77	K02779;K01792;K00163;K01085;K00627;K13953;K01222;K02777;K00121;K00002;K00918;K03841;K00161;K12957;K00138;K01223;K00162;K02791;K13979;K04022;K16306;K01834;K00886;K16370;K14029;K00129;K14028;K02446;K00114;K00150;K00131;K15778;K13810;K01086;K00382;K15916;K11645;K01007;K00895;K01785;K01623;K11532;K04072;K00169;K15635;K00001;K01895;K00016;K15634;K00172;K00175;K00134;K00174;K00170;K01689;K03737;K01835;…	K00001;K01895;K00016;K15634;K00172;K00175;K00134;K00174;K00170;K01689;K03737;K01835;K00128;K00873;K01610;K04041;K01006;K02753;K01624;K01622;K00850;K00927;K01810;K06859;K00844;K13954;K01803;K15633;K00845;K00171;K01905;K01596
Citrate cycle (TCA cycle)	-0.255412	-0.992998	0.428571	0.52581	62	44	K00163;K00116;K00658;K00247;K00627;K01959;K01682;K00161;K00242;K00162;K00246;K00164;K00245;K01903;K01902;K01679;K00025;K01958;K00382;K01960;K18118;K01676;K00024;K00241;K00240;K00169;K00172;K00175;K01677;K00174;K00170;K03737;K01678;K00176;K00177;K01610;K00244;K00239;K00031;K01681;K01647;K00030;K00171;K01596	K00172;K00175;K01677;K00174;K00170;K03737;K01678;K00176;K00177;K01610;K00244;K00239;K00031;K01681;K01647;K00030;K00171;K01596
Porphyrin and chlorophyll metabolism	-0.209131	-0.990154	0.388889	0.489358	129	83	K08260;K00510;K00218;K00230;K02496;K07215;K01772;K00228;K08973;K02191;K02302;K03399;K04035;K00214;K00231;K05371;K07145;K16651;K02229;K04038;K08100;K03428;K02259;K04040;K02230;K10960;K04039;K03403;K13541;K04037;K03404;K11336;K13540;K04034;K11334;K02303;K02225;K11333;K00435;K04032;K11335;K02228;K01599;K09883;K04036;K03594;K03405;K03794;K01719;K01845;K13543;K00643;K02190;K01698;K02492;K01749;K00798;…	K03594;K03405;K03794;K01719;K01845;K13543;K00643;K02190;K01698;K02492;K01749;K00798;K00595;K01195;K02304;K04720;K00768;K03394;K02188;K19712;K03795;K02189;K11337;K02232;K02233;K05934;K02224;K02231;K02495;K13542;K05895;K02227;K02226;K19221;K05936;K01885;K06042;K09882
Glycerophospholipid metabolism	-0.235007	-0.986553	0.469388	0.569156	111	46	K01096;K00631;K00998;K00105;K07029;K01521;K18697;K01114;K00113;K13622;K00112;K01048;K13623;K06132;K00570;K05939;K01004;K15728;K03736;K03735;K01517;K00993;K04019;K16619;K01058;K01126;K06131;K00096;K01095;K08591;K08744;K19665;K17105;K00655;K00968;K00057;K00901;K17830;K01613;K19664;K00981;K17104;K17103;K00995;K00111;K00980	K01126;K06131;K00096;K01095;K08591;K08744;K19665;K17105;K00655;K00968;K00057;K00901;K17830;K01613;K19664;K00981;K17104;K17103;K00995;K00111;K00980
Valine, leucine and isoleucine degradation	-0.250873	-0.96882	0.5	0.593496	70	42	K01641;K01782;K00249;K07250;K01825;K01692;K01028;K00140;K11263;K00253;K09699;K00263;K00632;K13766;K01968;K18472;K01969;K00822;K00382;K01965;K11381;K01966;K18661;K05606;K01029;K01847;K01907;K00020;K01848;K05605;K00826;K00626;K00128;K01849;K00186;K01027;K00166;K00167;K00187;K00248;K01640;K00188	K05606;K01029;K01847;K01907;K00020;K01848;K05605;K00826;K00626;K00128;K01849;K00186;K01027;K00166;K00167;K00187;K00248;K01640;K00188
Riboflavin metabolism	-0.292757	-0.965192	0.489796	0.586149	49	24	K03788;K01497;K00484;K00299;K05368;K01078;K02858;K09474;K16902;K04719;K14654;K19285;K08096;K01093;K14656;K14652;K07732;K11752;K14653;K00794;K00793;K11753;K19286;K00082	K19285;K08096;K01093;K14656;K14652;K07732;K11752;K14653;K00794;K00793;K11753;K19286;K00082
Biotin metabolism	-0.287454	-0.945366	0.521739	0.614306	23	18	K00647;K08351;K01947;K02170;K00208;K00833;K01935;K01906;K16593;K02372;K00652;K09789;K19563;K02169;K01012;K03524;K09458;K00059	K00833;K01935;K01906;K16593;K02372;K00652;K09789;K19563;K02169;K01012;K03524;K09458;K00059
Pentose phosphate pathway	-0.213965	-0.918333	0.6	0.684375	84	61	K00034;K00117;K00918;K00090;K17464;K03841;K00851;K01690;K01807;K08094;K05774;K17463;K00036;K16306;K00033;K08093;K17468;K06152;K16370;K01621;K06151;K11441;K01057;K17467;K00032;K13831;K02446;K17466;K00131;K17465;K01053;K15778;K07404;K13810;K01086;K15916;K11645;K00895;K00874;K01623;K11532;K01839;K03738;K13812;K18022;K00616;K01835;K00615;K04041;K11529;K00852;K01625;K01624;K01808;K01622;K01783;K01619;…	K01835;K00615;K04041;K11529;K00852;K01625;K01624;K01808;K01622;K01783;K01619;K00948;K00850;K01810;K06859
Inositol phosphate metabolism	-0.26711	-0.879918	0.561404	0.645393	76	20	K16044;K01114;K00140;K01083;K03335;K03338;K03336;K06606;K00469;K03339;K00010;K16619;K16043;K18649;K01092;K01858;K01093;K03337;K01803;K01771	K00010;K16619;K16043;K18649;K01092;K01858;K01093;K03337;K01803;K01771
Amino acid metabolism	-0.252106	-0.870219	0.634146	0.717716	23	16	K14054;K04025;K06203;K08234;K11325;K04027;K04026;K04030;K04024;K04031;K04029;K04023;K04028;K10796;K10795;K06997	K04031;K04029;K04023;K04028;K10796;K10795;K06997
Lipopolysaccharide biosynthesis proteins	-0.183368	-0.861823	0.833333	0.894608	118	94	K12982;K12979;K05789;K12994;K02560;K18827;K12984;K02840;K02847;K12962;K02849;K12974;K12975;K12985;K13009;K12963;K02848;K07264;K12973;K12998;K00713;K12996;K10011;K07806;K13014;K12976;K19354;K12999;K03276;K12983;K07272;K12991;K13017;K12986;K13007;K12988;K02851;K13002;K12990;K12993;K13010;K03278;K12987;K03279;K02841;K12981;K03272;K03280;K10012;K02850;K13005;K02844;K13006;K19353;K02527;K03275;K09953;…	K02517;K13001;K12995;K19715;K03270;K00979;K13015;K08280;K02843;K12992;K13020;K02474;K13019;K13012;K13018;K13016;K19714
Fatty acid biosynthesis	-0.227268	-0.851672	0.730769	0.814445	41	27	K03955;K01716;K18474;K00647;K01071;K11533;K11263;K00667;K03921;K18473;K18472;K00208;K01962;K10780;K02372;K16363;K01961;K01963;K02371;K02160;K01897;K02078;K00209;K00648;K09458;K00645;K00059	K16363;K01961;K01963;K02371;K02160;K01897;K02078;K00209;K00648;K09458;K00645;K00059
Peptidoglycan biosynthesis and degradation proteins	-0.173438	-0.786059	0.877551	0.928424	88	73	K12555;K05365;K03693;K00687;K07261;K05362;K12556;K07262;K03806;K18988;K08308;K19303;K16291;K19234;K19236;K04478;K02545;K12554;K08304;K19235;K06078;K08305;K08306;K12551;K11066;K03980;K17733;K18149;K11693;K12552;K07284;K03814;K07260;K19224;K07259;K19223;K05363;K01297;K19220;K13694;K08724;K18691;K19304;K12553;K08309;K08641;K08384;K08307;K11695;K18770;K15792;K03587;K19302;K01921;K05367;K01928;K01448;…	K19302;K01921;K05367;K01928;K01448;K01776;K01775;K05515;K00790;K01924;K00075;K01925;K05366;K18866;K01000;K08600;K07258;K05364;K11694;K06153;K02563
Salmonella infection	-0.220342	-0.751987	0.807692	0.874389	217	22	K03221;K13285;K13284;K13085;K18015;K13450;K13286;K15349;K11014;K15350;K11023;K15351;K19298;K13741;K08598;K15353;K15352;K00134;K02406;K03671;K04079;K08738	K04079;K08738
Pathways of neurodegeneration - multiple diseases	-0.255871	-0.716829	0.913043	0.945421	368	16	K03955;K09490;K00432;K00412;K00411;K05687;K13525;K00413;K04565;K02137;K03781;K02977;K02927;K03237;K04962;K08738	K02977;K02927;K03237;K04962;K08738
Quorum sensing	-0.130926	-0.677245	1	1	282	136	K07706;K01635;K07645;K07707;K01497;K07666;K10914;K12292;K14982;K14983;K02402;K14051;K07781;K07782;K02403;K14645;K07711;K07715;K03071;K07813;K13816;K11031;K18306;K12293;K10556;K11530;K18307;K09823;K01114;K12296;K12294;K13063;K11531;K12295;K07800;K02054;K01399;K13060;K18304;K10715;K11034;K13815;K02053;K11216;K08642;K18098;K18096;K13061;K02055;K15654;K19734;K18100;K18099;K11033;K10915;K18000;K17940;…	K01626;K03070;K03110;K03073;K03210;K01658;K03075;K03076;K18139;K02035;K02034;K03106;K02032;K02033;K01218;K01995;K01999;K07667;K01998;K01997;K01996;K02490
beta-Alanine metabolism	-0.204097	-0.668581	0.934783	0.954393	44	27	K01782;K00316;K07250;K01825;K01692;K00137;K00823;K00140;K00276;K13799;K00232;K00129;K00822;K17722;K00207;K01578;K01580;K05605;K18933;K01464;K09722;K00128;K01579;K15372;K01918;K17723;K00248	K05605;K18933;K01464;K09722;K00128;K01579;K15372;K01918;K17723;K00248
Pentose and glucuronate interconversions	-0.12909	-0.517817	1	1	81	44	K03078;K00002;K08322;K03079;K00007;K05352;K08323;K00880;K00078;K01685;K00041;K03077;K01730;K00039;K09988;K01051;K01815;K00963;K08092;K01686;K01629;K14259;K01184;K00040;K05351;K01728;K01820;K00065;K01731;K01804;K01812;K00853;K19551;K17818;K00848;K01195;K00008;K16849;K00012;K01783;K16850;K00854;K01805;K14274	K01783;K16850;K00854;K01805;K14274
C5-Branched dibasic acid metabolism	0.195696	0.625372	0.963636	0.97702	29	22	K01575;K11258;K10218;K01846;K18289;K01903;K01902;K04835;K18291;K18292;K19268;K18290;K14472;K18288;K08691;K14449;K09011;K01652;K01653;K01703;K01704;K00052	K01575;K11258
Arginine and proline metabolism	0.174863	0.733754	0.924528	0.950571	108	64	K01485;K00316;K09471;K00840;K01750;K09470;K05526;K01484;K06447;K00137;K12658;K00673;K09472;K09473;K01426;K01584;K12255;K00274;K13821;K12252;K01476;K03343;K00813;K08688;K09123;K12253;K00491;K00819;K12254;K00472;K12256;K19742;K00657;K08687;K18123;K01581;K00824;K10536;K12251;K01470;K10793;K01777;K01585;K13747;K00812;K01259;K01583;K09251;K00294;K01473;K01474;K00797;K02626;K00128;K00147;K00318;K10794;…	K01485;K00316;K09471;K00840;K01750;K09470;K05526;K01484;K06447;K00137;K12658;K00673;K09472;K09473
Protein processing	0.194403	0.740655	0.851852	0.907813	35	34	K07400;K06191;K07394;K06891;K07395;K11208;K03668;K17247;K02380;K03192;K03189;K04656;K07401;K03188;K03190;K03187;K04655;K07396;K04653;K04654;K16511;K15368;K07399;K15367;K18984;K07392;K07402;K07388;K07391;K19411;K03664;K07403;K03545;K07397	K07400;K06191;K07394;K06891;K07395;K11208;K03668
Transcription	0.253525	0.806657	0.808511	0.874389	52	18	K03623;K16509;K15833;K15834;K02466;K07591;K02590;K07740;K02589;K03704;K04752;K19432;K07741;K03622;K07744;K06959;K03627;K04796	K03623;K16509;K15833;K15834;K02466;K07591;K02590;K07740;K02589
Polyketide biosynthesis proteins	0.200731	0.808215	0.789474	0.86664	181	50	K04783;K02364;K04784;K01252;K05374;K04785;K02363;K15667;K04786;K12240;K16127;K12242;K15662;K12241;K15654;K04788;K15660;K15661;K15663;K15650;K16124;K15657;K15658;K15328;K13611;K15659;K16130;K15327;K15668;K15664;K04780;K12238;K15656;K15313;K13613;K15468;K15665;K15655;K15666;K16168;K16167;K13614;K15329;K15312;K12239;K15337;K13612;K00646;K15311;K13615	K04783;K02364;K04784;K01252;K05374;K04785;K02363;K15667;K04786;K12240;K16127;K12242;K15662;K12241;K15654;K04788;K15660;K15661;K15663;K15650;K16124;K15657;K15658;K15328;K13611;K15659;K16130;K15327;K15668;K15664;K04780;K12238;K15656;K15313;K13613;K15468;K15665;K15655;K15666;K16168;K16167;K13614;K15329;K15312;K12239;K15337;K13612;K00646;K15311;K13615
Peptidases and inhibitors	0.149596	0.810344	0.913043	0.945421	954	197	K02506;K01304;K05520;K01261;K04774;K08315;K04691;K18199;K01407;K13695;K07261;K08326;K04770;K07751;K13282;K01347;K07262;K07177;K05523;K01255;K08651;K18988;K09933;K06910;K19303;K01392;K16291;K05823;K14645;K19234;K08643;K01406;K09612;K01354;K19236;K09473;K07813;K04775;K08276;K18015;K01271;K01415;K19701;K19235;K01256;K01281;K08258;K08566;K05995;K00681;K03568;K18530;K01283;K05687;K14664;K03592;K13051;…	K02506;K01304;K05520;K01261;K04774;K08315;K04691;K18199;K01407;K13695;K07261;K08326;K04770;K07751;K13282;K01347;K07262;K07177;K05523;K01255;K08651;K18988;K09933;K06910;K19303;K01392;K16291;K05823;K14645;K19234;K08643;K01406;K09612;K01354;K19236;K09473;K07813
Lipopolysaccharide biosynthesis	0.200747	0.834568	0.745455	0.824518	59	50	K11211;K12979;K02560;K02840;K02847;K02849;K12974;K12975;K12985;K02848;K07264;K12973;K00713;K12976;K03276;K12983;K12986;K03278;K03279;K02841;K12981;K03272;K03280;K02850;K02844;K19353;K02527;K03275;K09953;K03760;K03274;K03269;K16363;K02535;K00912;K00677;K03277;K03273;K00748;K03271;K06041;K02536;K01627;K02517;K03270;K00979;K15669;K02843;K09778;K07031	K11211;K12979;K02560;K02840;K02847;K02849;K12974;K12975;K12985;K02848;K07264;K12973;K00713
Carotenoid biosynthesis	0.255753	0.836225	0.711538	0.799112	49	18	K10210;K10211;K10208;K10209;K10027;K14606;K02293;K14605;K02294;K15746;K09846;K09845;K09844;K06443;K14597;K09835;K10212;K02291	K10210;K10211;K10208;K10209;K10027;K14606;K02293;K14605;K02294
Enzymes with EC numbers	0.145213	0.873231	0.909091	0.945421	1430	422	K12700;K05916;K03828;K01215;K00675;K03930;K07305;K01175;K09134;K16868;K10677;K03478;K01766;K09900;K03923;K09252;K07393;K09162;K08314;K12142;K12144;K12139;K03802;K00154;K05910;K07749;K13932;K12138;K16872;K11209;K08296;K04844;K13935;K10530;K15509;K02182;K00298;K01118;K08997;K17251;K00982;K02467;K12145;K11938;K00598;K11941;K06222;K12265;K08320;K05922;K13934;K11933;K18455;K07229;K00433;K13930;K12945;…	K12700;K05916;K03828;K01215;K00675;K03930;K07305;K01175;K09134;K16868;K10677;K03478;K01766;K09900;K03923;K09252;K07393;K09162;K08314;K12142;K12144;K12139;K03802;K00154;K05910;K07749;K13932;K12138;K16872;K11209;K08296;K04844;K13935;K10530;K15509;K02182;K00298;K01118;K08997;K17251;K00982;K02467;K12145;K11938;K00598;K11941;K06222;K12265;K08320;K05922;K13934;K11933;K18455;K07229;K00433;K13930;K12945;…
Folate biosynthesis	0.22074	0.932808	0.555556	0.645393	82	51	K08310;K03831;K01497;K18974;K13950;K03635;K03638;K01664;K18589;K03752;K07589;K13938;K06879;K13818;K01113;K18824;K03342;K03793;K19645;K03750;K18591;K00500;K18590;K17364;K19644;K01665;K10026;K01633;K02619;K03637;K00950;K01724;K01495;K00287;K07141;K03639;K17488;K14652;K09739;K06984;K18853;K13940;K06920;K07142;K09007;K09457;K11754;K00796;K01737;K06897;K01077	K08310;K03831;K01497;K18974;K13950;K03635;K03638;K01664;K18589;K03752;K07589
Prokaryotic defense system	0.185493	0.953878	0.557692	0.645393	183	134	K18923;K19134;K19173;K07062;K09159;K18837;K18862;K18838;K07341;K19133;K19132;K19131;K12151;K19164;K19163;K18922;K19148;K03970;K19168;K19138;K18842;K19162;K13650;K12148;K05839;K19171;K07016;K19139;K18841;K15773;K18829;K19688;K18920;K19140;K18919;K18921;K09000;K19126;K19174;K09127;K19175;K19166;K19046;K06218;K19170;K19048;K18831;K19128;K07334;K16214;K19130;K19137;K18918;K07319;K19125;K07746;K19129;…	K18923;K19134;K19173;K07062;K09159;K18837;K18862;K18838;K07341;K19133;K19132;K19131;K12151;K19164;K19163;K18922;K19148;K03970;K19168;K19138;K18842;K19162;K13650;K12148;K05839;K19171;K07016;K19139;K18841;K15773;K18829;K19688;K18920;K19140;K18919;K18921;K09000;K19126;K19174;K09127;K19175;K19166;K19046;K06218;K19170;K19048;K18831
Photosynthesis	0.258645	0.999504	0.471698	0.569156	63	41	K02703;K02697;K02638;K02705;K02707;K02700;K02720;K02718;K02639;K02724;K08906;K02641;K02722;K02711;K02643;K02635;K08903;K02714;K02693;K02706;K02691;K02637;K02636;K02640;K02716;K02723;K02634;K08902;K02704;K02698;K02709;K02694;K02717;K02113;K02115;K02112;K02109;K02111;K02114;K02108;K02110	K02703;K02697;K02638;K02705;K02707;K02700;K02720;K02718;K02639;K02724;K08906;K02641;K02722;K02711;K02643;K02635;K08903;K02714;K02693;K02706;K02691;K02637;K02636;K02640;K02716;K02723;K02634;K08902;K02704;K02698;K02709;K02694;K02717
Glycan metabolism	0.308009	1.04701	0.381818	0.484743	40	19	K08992;K07270;K16568;K03208;K13620;K16711;K19292;K19295;K19293;K19296;K16566;K16563;K16710;K19420;K16706;K16705;K19421;K19294;K07027	K08992;K07270;K16568;K03208;K13620;K16711;K19292;K19295;K19293
Glycosyltransferases	0.213316	1.05317	0.297872	0.426366	459	128	K11936;K12555;K05365;K12982;K03693;K12994;K12984;K08256;K17249;K12582;K02840;K16650;K00712;K02849;K02853;K15914;K12985;K13671;K07264;K12998;K00697;K03669;K16703;K00713;K17250;K04478;K13684;K00694;K13677;K12996;K00785;K13683;K19290;K12551;K16148;K14335;K19354;K00728;K12999;K00692;K03276;K16870;K13693;K12983;K16555;K07272;K14337;K19424;K12991;K11386;K12986;K13007;K05841;K18100;K16557;K12988;K02851;…	K11936;K12555;K05365;K12982;K03693;K12994;K12984;K08256;K17249;K12582;K02840;K16650;K00712;K02849;K02853;K15914;K12985;K13671;K07264;K12998;K00697;K03669;K16703;K00713;K17250;K04478;K13684;K00694;K13677;K12996;K00785
Function unknown	0.186717	1.06988	0.267857	0.402648	379	358	K07034;K06956;K09781;K09909;K09977;K09929;K09780;K09895;K07131;K09896;K09901;K09898;K09908;K09911;K09904;K07044;K07125;K09907;K09160;K07002;K09894;K09910;K06945;K09930;K09967;K09917;K09946;K09902;K09966;K07054;K09923;K09899;K05937;K09943;K09891;K06918;K09897;K09158;K09968;K09921;K06929;K09806;K09801;K06992;K06915;K09976;K09916;K09912;K06938;K09862;K07070;K09956;K06882;K09161;K07093;K05952;K06946;…	K07034;K06956;K09781;K09909;K09977;K09929;K09780;K09895;K07131;K09896;K09901;K09898;K09908;K09911;K09904;K07044;K07125;K09907;K09160;K07002;K09894;K09910;K06945;K09930;K09967;K09917;K09946;K09902;K09966;K07054;K09923;K09899;K05937;K09943;K09891;K06918;K09897;K09158;K09968;K09921;K06929;K09806;K09801;K06992;K06915;K09976;K09916;K09912;K06938;K09862;K07070;K09956;K06882;K09161;K07093;K05952;K06946;…
Lipid biosynthesis proteins	0.248076	1.07329	0.344828	0.452259	147	52	K00631;K10805;K13776;K10804;K00507;K04784;K01716;K18474;K00647;K00508;K12500;K01071;K04786;K11533;K00667;K10806;K03921;K01908;K11608;K12429;K18473;K03822;K11610;K11611;K11609;K12428;K00208;K12437;K13611;K10255;K10780;K12507;K02372;K13613;K16363;K01895;K01907;K08591;K13614;K02371;K13612;K01897;K00655;K13615;K00209;K00666;K00648;K09458;K03621;K00645;K00059;K01905	K00631;K10805;K13776;K10804;K00507;K04784;K01716;K18474;K00647;K00508;K12500
Phenylalanine metabolism	0.259673	1.07554	0.333333	0.450617	77	47	K03782;K00457;K01692;K05712;K05713;K05709;K05714;K02612;K02618;K05711;K05708;K03825;K02610;K02611;K01426;K00055;K02609;K02554;K00274;K04073;K02613;K05710;K00276;K02615;K00285;K00813;K00529;K10797;K13574;K00146;K00129;K00500;K10775;K01593;K00270;K00824;K01451;K01912;K01666;K00812;K02614;K00832;K11358;K00817;K15866;K00074;K18358	K03782;K00457;K01692;K05712;K05713;K05709;K05714;K02612;K02618;K05711;K05708;K03825;K02610;K02611;K01426;K00055;K02609;K02554;K00274;K04073;K02613;K05710;K00276
Chlorocyclohexane and chlorobenzene degradation	0.364846	1.11534	0.309091	0.42956	41	16	K07104;K01856;K03381;K01061;K00446;K16249;K10676;K16244;K16242;K16245;K16246;K16243;K04098;K01561;K01563;K01560	K07104;K01856;K03381
Biofilm formation - Vibrio cholerae	0.26456	1.13029	0.22	0.341702	106	55	K02779;K03557;K05851;K10914;K02463;K10938;K02777;K07678;K03087;K02462;K02461;K02460;K10942;K10930;K07689;K02458;K02452;K10934;K02459;K10932;K10965;K10921;K10918;K03606;K10941;K02457;K16554;K08604;K10915;K10943;K10926;K10925;K10927;K10939;K10913;K03666;K02453;K05946;K10916;K10912;K02454;K10924;K02455;K12276;K02472;K08720;K03563;K01912;K07173;K01791;K00640;K03092;K02405;K07181;K02456	K02779;K03557;K05851;K10914;K02463;K10938;K02777;K07678;K03087;K02462;K02461;K02460;K10942;K10930;K07689;K02458;K02452;K10934;K02459
Chaperones and folding catalysts	0.258168	1.17278	0.1875	0.300824	269	77	K04086;K03674;K03697;K07390;K03675;K02199;K03981;K03774;K04082;K03673;K04044;K07346;K05838;K08651;K03805;K09490;K03694;K06006;K04046;K14645;K03611;K04081;K03071;K19778;K19777;K03769;K03672;K04080;K03676;K04045;K09796;K01361;K03767;K08603;K14743;K08652;K07533;K12733;K03667;K13274;K13275;K05801;K04651;K07803;K13276;K04762;K14647;K03773;K03775;K13993;K01342;K05516;K03771;K04084;K03770;K03533;K04652;…	K04086;K03674;K03697;K07390;K03675;K02199;K03981;K03774;K04082;K03673;K04044;K07346;K05838;K08651;K03805;K09490;K03694;K06006;K04046;K14645;K03611;K04081
Aminobenzoate degradation	0.294811	1.17448	0.25	0.380208	81	34	K00141;K01576;K01692;K15066;K01101;K01426;K01721;K09461;K04109;K03186;K05599;K11311;K14333;K03862;K14581;K05600;K04099;K03863;K19709;K03380;K15054;K08295;K04101;K10219;K10221;K01501;K04100;K04110;K10215;K14578;K01512;K14338;K01034;K01035	K00141;K01576;K01692;K15066;K01101;K01426;K01721;K09461;K04109;K03186;K05599;K11311;K14333;K03862;K14581;K05600;K04099
Tryptophan metabolism	0.317087	1.22638	0.2	0.313978	80	30	K01782;K00658;K03782;K01825;K04103;K01692;K01426;K01721;K00274;K00453;K00486;K00466;K00252;K16902;K03392;K16901;K15067;K01556;K10217;K00452;K01501;K01432;K01593;K00382;K14338;K03781;K07130;K00626;K00128;K01667	K01782;K00658;K03782;K01825;K04103;K01692
Shigellosis	0.374494	1.23313	0.170213	0.279225	205	22	K03221;K13285;K07345;K13284;K13085;K13287;K13790;K13792;K13742;K12785;K13450;K13791;K13743;K13793;K13286;K06689;K12679;K02977;K02927;K02406;K00844;K08738	K03221;K13285;K07345;K13284;K13085;K13287;K13790;K13792;K13742;K12785;K13450;K13791;K13743;K13793;K13286
Ascorbate and aldarate metabolism	0.38458	1.27146	0.178571	0.289683	54	27	K03078;K03476;K00064;K02822;K03475;K02821;K00002;K03079;K00880;K03077;K13874;K08092;K00423;K01707;K13876;K01053;K18982;K18981;K00469;K01708;K01630;K18649;K01195;K01706;K18983;K00128;K00012	K03078;K03476;K00064;K02822;K03475;K02821;K00002
beta-Lactam resistance	0.285596	1.28105	0.145455	0.241322	112	77	K12555;K17850;K19096;K03693;K00687;K18143;K12556;K18136;K18137;K18104;K18146;K18144;K18147;K19320;K01467;K09475;K09476;K02545;K18766;K18093;K18133;K18072;K19215;K19100;K18699;K18073;K19216;K18145;K18149;K18768;K18781;K19212;K18794;K19319;K19322;K12552;K18131;K18135;K18129;K18973;K18792;K18976;K19218;K18790;K18782;K19213;K19095;K18138;K17838;K18130;K19214;K15580;K01207;K15581;K18791;K18767;K08218;…	K12555;K17850;K19096;K03693;K00687;K18143;K12556;K18136;K18137;K18104;K18146;K18144;K18147;K19320;K01467;K09475;K09476
Fatty acid degradation	0.340407	1.28846	0.122449	0.215392	57	26	K01782;K00496;K00255;K13953;K00249;K01825;K06445;K01692;K00121;K00529;K00252;K00632;K05939;K00232;K13767;K14338;K04072;K00001;K01897;K00626;K00128;K01909;K13954;K07516;K00248;K05297	K01782;K00496;K00255;K13953;K00249;K01825;K06445;K01692;K00121
Photosynthesis proteins	0.298332	1.30251	0.0806452	0.156989	138	59	K02703;K02697;K02638;K02705;K02707;K02700;K02093;K02720;K02096;K02718;K02290;K02097;K02639;K02724;K08906;K02641;K02289;K02722;K02711;K02643;K02095;K02635;K02284;K08903;K02092;K02714;K02693;K02706;K02691;K02637;K02636;K02640;K02716;K02723;K02634;K08902;K02704;K02288;K02698;K02285;K02709;K02694;K02717;K02094;K08926;K02116;K13991;K13992;K08929;K08928;K08927;K02113;K02115;K02112;K02109;K02111;K02114;…	K02703;K02697;K02638;K02705;K02707;K02700;K02093;K02720;K02096;K02718;K02290;K02097;K02639;K02724;K08906;K02641;K02289;K02722;K02711;K02643;K02095;K02635;K02284;K08903;K02092;K02714;K02693;K02706;K02691;K02637;K02636;K02640;K02716;K02723;K02634;K08902;K02704;K02288;K02698;K02285;K02709;K02694;K02717
Terpenoid backbone biosynthesis	0.348692	1.31019	0.130435	0.221644	58	28	K01823;K01597;K00938;K00054;K01641;K00869;K00795;K12503;K05356;K10960;K02523;K00991;K06013;K00021;K13787;K00805;K00806;K00626;K15888;K06981;K01662;K00099;K01770;K03527;K12506;K03526;K00919;K13789	K01823;K01597;K00938;K00054;K01641;K00869
Tyrosine metabolism	0.322205	1.3216	0.0625	0.128521	81	43	K01555;K01668;K01800;K13953;K01801;K00484;K00457;K00135;K00121;K01826;K00055;K00151;K00274;K16164;K00276;K00455;K05921;K02509;K00813;K16902;K16171;K16901;K13574;K10774;K10219;K00129;K00483;K16163;K00505;K00451;K01593;K00270;K16165;K00450;K04072;K00812;K00001;K18933;K00832;K11358;K00817;K13954;K02510	K01555;K01668;K01800;K13953;K01801;K00484;K00457;K00135;K00121;K01826;K00055;K00151;K00274;K16164;K00276;K00455;K05921;K02509
Signaling proteins	0.393024	1.38177	0.0925926	0.173314	157	28	K07186;K07184;K06149;K03607;K14055;K14064;K19336;K11932;K03807;K07169;K14061;K07180;K13630;K09767;K08482;K08481;K05791;K05792;K05795;K07182;K07167;K06875;K07175;K06200;K06217;K06207;K07168;K07166	K07186;K07184;K06149;K03607;K14055;K14064;K19336;K11932;K03807;K07169;K14061;K07180
Glycerolipid metabolism	0.34999	1.38369	0.0909091	0.173314	90	35	K19005;K00631;K00863;K06121;K00635;K05881;K06120;K07029;K00002;K06122;K13677;K00086;K06118;K15918;K13979;K18851;K15728;K19003;K05879;K01046;K03715;K19002;K05878;K03429;K00005;K00865;K00864;K08591;K00655;K00128;K00901;K11529;K07406;K07407;K03621	K19005;K00631;K00863;K06121;K00635;K05881;K06120;K07029;K00002;K06122;K13677;K00086;K06118;K15918;K13979
Protein kinases	0.290494	1.40932	0.0204082	0.0505016	631	113	K07706;K07654;K07645;K08082;K07640;K07674;K02668;K07648;K18143;K11617;K16692;K06596;K02486;K14982;K07644;K07676;K07677;K07639;K07778;K08475;K07641;K07701;K07675;K07711;K07678;K07637;K02478;K07643;K07679;K18351;K13490;K07647;K07681;K10942;K10681;K07700;K07651;K18072;K12294;K19077;K07649;K18986;K11383;K19609;K02476;K18940;K07768;K07708;K10715;K07642;K15011;K07652;K07638;K07655;K07653;K19661;K11357;…	K07706;K07654;K07645;K08082;K07640;K07674;K02668;K07648;K18143;K11617;K16692;K06596;K02486;K14982;K07644;K07676;K07677;K07639;K07778;K08475;K07641;K07701;K07675;K07711;K07678;K07637;K02478;K07643;K07679;K18351;K13490
Structural proteins	0.349329	1.42249	0.046875	0.100643	101	38	K05790;K07340;K02494;K07286;K07285;K05803;K07268;K04062;K04064;K03634;K12943;K02200;K07288;K07290;K06194;K07283;K04754;K02197;K15539;K07266;K07280;K02497;K07275;K03642;K06077;K07265;K02022;K19061;K11744;K07273;K01993;K07282;K02005;K06143;K06142;K07289;K13665;K09153	K05790;K07340;K02494;K07286;K07285;K05803;K07268;K04062;K04064;K03634;K12943;K02200;K07288;K07290;K06194;K07283;K04754
Replication and repair	0.335126	1.44485	0.08	0.156989	59	49	K18320;K07497;K14060;K02086;K07488;K07479;K07485;K07457;K07505;K07498;K07495;K07470;K01146;K07501;K06909;K07480;K07454;K07493;K07482;K07483;K07357;K07465;K07476;K10762;K07358;K07486;K07445;K07474;K07484;K07487;K07453;K07494;K07459;K07467;K07477;K14059;K07491;K07481;K07496;K07461;K03630;K09760;K07492;K07463;K07460;K04096;K07478;K07443;K06919	K18320;K07497;K14060;K02086;K07488;K07479;K07485;K07457;K07505;K07498;K07495;K07470;K01146;K07501;K06909;K07480;K07454;K07493;K07482;K07483
Bacterial toxins	0.349054	1.44496	0.0357143	0.0827664	89	43	K11017;K11041;K11016;K10954;K11060;K11031;K16637;K19615;K11021;K11139;K01114;K11005;K10814;K10816;K10815;K11034;K11020;K11033;K16636;K01387;K16623;K11045;K11058;K16638;K11014;K11013;K11023;K11059;K08587;K19298;K06011;K11063;K11061;K16883;K10953;K11062;K11032;K16619;K15126;K11052;K01197;K11068;K03699	K11017;K11041;K11016;K10954;K11060;K11031;K16637;K19615;K11021;K11139;K01114;K11005;K10814;K10816;K10815
Two-component system	0.245621	1.45828	0	0	757	427	K11382;K07706;K18347;K07654;K07645;K07707;K00371;K02488;K07662;K00370;K03740;K00373;K08082;K09477;K07640;K07685;K03739;K07670;K07773;K07674;K19611;K08083;K02660;K11618;K00247;K07666;K03367;K02658;K14188;K02668;K07648;K18143;K10914;K02657;K11617;K02667;K02659;K12292;K18144;K08359;K16692;K00374;K14205;K06596;K02486;K14982;K05874;K00990;K05875;K14983;K02402;K07687;K07644;K10682;K05876;K07664;K07781;…	K11382;K07706;K18347;K07654;K07645;K07707;K00371;K02488;K07662;K00370;K03740;K00373;K08082;K09477;K07640;K07685;K03739;K07670;K07773;K07674;K19611;K08083;K02660;K11618;K00247;K07666;K03367;K02658;K14188;K02668;K07648;K18143;K10914;K02657;K11617;K02667;K02659;K12292;K18144;K08359;K16692;K00374;K14205;K06596;K02486;K14982;K05874;K00990;K05875;K14983;K02402;K07687;K07644;K10682;K05876;K07664;K07781;…
Antimicrobial resistance genes	0.284088	1.48258	0	0	237	169	K18347;K18301;K04343;K03740;K17910;K19096;K03739;K18974;K19278;K18815;K03367;K14188;K18143;K18104;K18146;K18555;K18144;K14205;K08160;K19062;K08168;K08167;K18589;K18147;K07644;K19320;K18899;K18142;K18141;K13632;K09476;K07637;K07660;K18303;K18351;K18898;K18302;K02545;K00897;K18766;K18093;K19080;K19078;K18230;K18140;K18298;K18072;K18824;K19593;K18299;K19594;K19215;K15739;K19100;K19077;K08170;K18699;…	K18347;K18301;K04343;K03740;K17910;K19096;K03739;K18974;K19278;K18815;K03367;K14188;K18143;K18104;K18146;K18555;K18144;K14205;K08160;K19062;K08168;K08167;K18589;K18147;K07644;K19320;K18899;K18142;K18141;K13632;K09476;K07637;K07660;K18303;K18351;K18898;K18302;K02545;K00897;K18766;K18093;K19080;K19078;K18230;K18140;K18298;K18072;K18824;K19593;K18299;K19594;K19215;K15739;K19100;K19077;K08170;K18699;…
ABC transporters	0.268345	1.54645	0	0	515	380	K16012;K18893;K11607;K11604;K10038;K11605;K12536;K11606;K10010;K10009;K02062;K18888;K09999;K12371;K06726;K12368;K12370;K19226;K16013;K10000;K12372;K05685;K18887;K12369;K09998;K05847;K05846;K09997;K10094;K17204;K17202;K19229;K19227;K19230;K18895;K11707;K19228;K18104;K17203;K07122;K11704;K12292;K02424;K11708;K18891;K11709;K16958;K18892;K06160;K10240;K11710;K02064;K06159;K17234;K10013;K16014;K10014;…	K16012;K18893;K11607;K11604;K10038;K11605;K12536;K11606;K10010;K10009;K02062;K18888;K09999;K12371;K06726;K12368;K12370;K19226;K16013;K10000;K12372;K05685;K18887;K12369;K09998;K05847;K05846;K09997;K10094;K17204;K17202;K19229;K19227;K19230;K18895;K11707;K19228;K18104;K17203;K07122;K11704;K12292;K02424;K11708;K18891;K11709;K16958;K18892;K06160;K10240;K11710;K02064;K06159;K17234;K10013;K16014;K10014;…
Phosphotransferase system (PTS)	0.345079	1.54741	0	0	71	65	K02779;K11183;K02819;K02822;K03475;K08485;K02821;K02786;K02777;K02798;K17464;K02783;K02761;K11192;K02759;K02806;K02791;K02788;K02781;K02812;K02804;K02810;K02760;K11196;K11200;K02768;K02771;K02757;K11194;K02773;K08484;K02774;K10986;K11195;K02775;K02800;K02770;K02782;K17467;K02813;K02784;K02769;K02796;K17466;K17465;K10985;K19508;K19506;K02793;K19507;K02814;K02795;K02794;K02815;K10984;K19509;K00882;…	K02779;K11183;K02819;K02822;K03475;K08485;K02821;K02786;K02777;K02798;K17464;K02783;K02761;K11192;K02759;K02806;K02791;K02788;K02781;K02812;K02804;K02810;K02760;K11196;K11200;K02768
Sulfur relay system	0.506133	1.68525	0	0	29	18	K07235;K07237;K03831;K07236;K03636;K03635;K03638;K04085;K01011;K11179;K11996;K03637;K03151;K03639;K03148;K04487;K00566;K03154	K07235;K07237;K03831;K07236;K03636;K03635;K03638;K04085;K01011
Glutathione metabolism	0.488215	1.74679	0	0	56	21	K00383;K01460;K01919;K06048;K00799;K07751;K01255;K00432;K01256;K07232;K00036;K00681;K00033;K01920;K07160;K00032;K01469;K01581;K01270;K00797;K00031	K00383;K01460;K01919;K06048;K00799;K07751;K01255;K00432;K01256;K07232;K00036;K00681;K00033
Nitrogen metabolism	0.408101	1.74808	0	0	65	45	K04561;K01674;K00371;K00370;K00368;K00261;K00372;K02568;K00376;K00362;K00374;K02575;K00363;K01725;K01455;K15576;K02567;K15578;K00367;K15864;K02305;K15577;K01673;K01501;K10945;K00459;K15579;K10944;K15371;K10946;K10535;K00926;K00260;K00265;K03385;K00366;K05601;K00284;K00262;K02591;K01915;K15876;K00266;K02588;K02586	K04561;K01674;K00371;K00370;K00368;K00261;K00372;K02568;K00376;K00362;K00374
Biosynthesis of siderophore group nonribosomal peptides	0.520924	1.78213	0	0	38	22	K04783;K09483;K02364;K04784;K02552;K00216;K01252;K02362;K04785;K02363;K04786;K12240;K12241;K04788;K04781;K02361;K01851;K15652;K04782;K04780;K12238;K12239	K04783;K09483;K02364;K04784;K02552;K00216;K01252;K02362;K04785;K02363;K04786
Others	0.46654	1.84488	0	0	57	33	K06999;K02192;K06039;K07233;K05793;K03972;K06202;K07234;K02255;K07225;K05794;K03971;K15975;K03670;K03969;K07222;K07226;K07231;K07217;K15977;K05781;K09181;K07227;K07218;K07228;K03926;K19342;K07504;K06195;K06201;K07219;K07216;K02039	K06999;K02192;K06039;K07233;K05793;K03972;K06202;K07234;K02255;K07225;K05794;K03971;K15975;K03670;K03969
Secretion system	0.322885	1.86097	0	0	434	291	K02242;K02236;K11892;K11904;K11896;K11891;K11893;K12536;K12537;K11910;K02246;K02656;K02244;K11906;K11890;K11897;K02682;K02681;K02680;K02679;K11017;K11902;K02504;K11905;K02248;K11900;K11895;K11907;K02676;K02660;K11901;K02658;K12055;K12217;K11903;K02657;K12218;K02659;K11016;K02463;K06214;K01347;K03981;K02672;K12070;K02240;K12269;K12342;K04337;K02505;K02245;K12204;K12268;K02670;K02663;K07346;K02243;…	K02242;K02236;K11892;K11904;K11896;K11891;K11893;K12536;K12537;K11910;K02246;K02656;K02244;K11906;K11890;K11897;K02682;K02681;K02680;K02679;K11017;K11902;K02504;K11905;K02248;K11900;K11895;K11907;K02676;K02660;K11901;K02658;K12055;K12217;K11903;K02657;K12218;K02659;K11016;K02463;K06214;K01347;K03981;K02672;K12070;K02240;K12269;K12342;K04337;K02505;K02245;K12204;K12268;K02670;K02663;K07346;K02243;…
Transcription factors	0.335153	1.90614	0	0	1296	295	K18991;K02525;K18301;K06211;K07506;K19057;K03720;K17473;K03576;K03557;K17850;K03603;K03477;K13634;K03764;K15545;K18476;K02521;K02436;K02076;K17737;K10914;K18136;K03713;K18137;K05527;K19047;K03492;K07733;K03709;K12113;K05817;K13794;K10972;K02530;K03721;K05501;K13635;K05596;K02430;K14348;K03566;K06146;K13771;K16135;K03435;K06075;K07781;K07724;K19338;K13643;K12266;K02531;K05880;K15735;K04033;K13632;…	K18991;K02525;K18301;K06211;K07506;K19057;K03720;K17473;K03576;K03557;K17850;K03603;K03477;K13634;K03764;K15545;K18476;K02521;K02436;K02076;K17737;K10914;K18136;K03713;K18137;K05527;K19047;K03492;K07733;K03709;K12113;K05817;K13794;K10972;K02530;K03721;K05501;K13635;K05596;K02430;K14348;K03566;K06146;K13771;K16135;K03435;K06075;K07781;K07724;K19338;K13643;K12266;K02531;K05880;K15735;K04033;K13632;…
Benzoate degradation	0.428342	1.92	0	0	106	64	K01821;K01782;K07104;K05549;K01055;K05784;K05783;K01856;K03381;K05550;K03464;K01031;K01032;K01857;K01825;K01692;K00448;K10218;K00449;K02554;K04109;K00446;K04073;K14333;K07823;K00481;K16249;K18364;K16514;K10216;K16244;K18366;K16242;K16245;K00252;K16246;K00632;K18365;K04101;K04116;K15512;K10219;K16243;K14727;K10217;K16515;K10221;K10220;K15511;K04100;K10622;K15513;K04098;K04110;K01617;K07535;K13767;…	K01821;K01782;K07104;K05549;K01055;K05784;K05783;K01856;K03381;K05550;K03464;K01031;K01032;K01857;K01825;K01692;K00448;K10218
Xylene degradation	0.62058	2.06713	0	0	34	19	K01821;K07104;K05549;K05784;K05783;K05550;K00141;K00055;K02554;K00446;K04073;K18364;K10216;K18366;K18365;K10217;K10622;K01617;K01666	K01821;K07104;K05549;K05784;K05783;K05550;K00141
General function prediction only	0.453865	2.1641	0	0	122	103	K06193;K07146;K06198;K06878;K08987;K11811;K02348;K08996;K06866;K08984;K08990;K02742;K07153;K03095;K05812;K06994;K02441;K13256;K03808;K08989;K13255;K15724;K05594;K05775;K03933;K12147;K04065;K06197;K03747;K08993;K06136;K08279;K06138;K04750;K07113;K13918;K07100;K08986;K07038;K11739;K03112;K05997;K11477;K03748;K08995;K03810;K03791;K00389;K03745;K06876;K07048;K09858;K05811;K08981;K02442;K03749;K08972;…	K06193;K07146;K06198;K06878;K08987;K11811;K02348;K08996;K06866;K08984;K08990;K02742;K07153;K03095;K05812;K06994;K02441;K13256;K03808;K08989;K13255;K15724;K05594;K05775;K03933;K12147;K04065;K06197;K03747;K08993;K06136;K08279;K06138;K04750;K07113;K13918;K07100;K08986;K07038;K11739;K03112;K05997;K11477;K03748;K08995;K03810;K03791;K00389
Biofilm formation - Pseudomonas aeruginosa	0.523059	2.23963	0	0	90	47	K11891;K11893;K11890;K03651;K11902;K11900;K11895;K11907;K02660;K11901;K02658;K10914;K11903;K02657;K02659;K06596;K07678;K13490;K07689;K19291;K06598;K11444;K13487;K11915;K13488;K13060;K13489;K18304;K13491;K11913;K10941;K13061;K18100;K18099;K18000;K17940;K12990;K18101;K02398;K03563;K01657;K11912;K01658;K12992;K02405;K01768;K16011	K11891;K11893;K11890;K03651;K11902;K11900;K11895;K11907;K02660;K11901;K02658;K10914;K11903;K02657;K02659;K06596
Biofilm formation - Escherichia coli	0.528956	2.25915	0	0	61	43	K11936;K07773;K05851;K07648;K10914;K11931;K02402;K03566;K07687;K02425;K14051;K07781;K07676;K07677;K07782;K02777;K11937;K02403;K04333;K07678;K03087;K04335;K06204;K11935;K04334;K00694;K04336;K07689;K12687;K11531;K07659;K07638;K18968;K04761;K02398;K03567;K01991;K03563;K07173;K00703;K00688;K02405;K00975	K11936;K07773;K05851;K07648;K10914;K11931;K02402;K03566;K07687;K02425;K14051;K07781;K07676;K07677;K07782;K02777;K11937;K02403;K04333;K07678;K03087;K04335;K06204;K11935;K04334;K00694
Cationic antimicrobial peptide (CAMP) resistance	0.569351	2.3088	0	0	54	50	K07662;K03740;K19226;K07640;K03739;K19229;K03367;K14188;K19227;K19230;K19228;K14205;K03673;K12962;K19238;K07771;K13632;K12975;K07637;K07643;K07660;K12963;K01406;K07264;K19236;K12973;K06079;K19080;K10011;K19078;K07806;K13014;K18072;K19077;K18073;K01401;K01399;K08589;K03767;K19239;K19079;K18138;K10012;K08477;K03760;K12340;K03585;K00677;K01448;K04771	K07662;K03740;K19226;K07640;K03739;K19229;K03367;K14188;K19227;K19230;K19228;K14205;K03673;K12962;K19238;K07771;K13632;K12975;K07637;K07643;K07660;K12963;K01406;K07264;K19236;K12973;K06079
