# Supplementary material for: Fecal microbiota in patients with a stoma decreases anaerobic bacteria and alters taxonomic and functional diversities
Source: Front Cell Infect Microbiol. 2022 Sep 14;12:925444. doi: 10.3389/fcimb.2022.925444 (PMC9515963; doi:10.3389/fcimb.2022.925444)
Supplement: Supplementary file 3 [file Table_2.xlsx]

## Sheet: Species_readcount
	STOMA	d__Bacteria;p__Firmicutes;c__Clostridia;o__Lachnospirales;f__Lachnospiraceae;g__Blautia;__	d__Bacteria;p__Actinobacteriota;c__Coriobacteriia;o__Coriobacteriales;f__Coriobacteriaceae;g__Collinsella;__	d__Bacteria;p__Bacteroidota;c__Bacteroidia;o__Bacteroidales;f__Bacteroidaceae;g__Bacteroides;s__Bacteroides_dorei	d__Bacteria;p__Firmicutes;c__Bacilli;o__Lactobacillales;f__Streptococcaceae;g__Streptococcus;s__Streptococcus_salivarius	d__Bacteria;p__Actinobacteriota;c__Actinobacteria;o__Bifidobacteriales;f__Bifidobacteriaceae;g__Bifidobacterium;__	d__Bacteria;p__Firmicutes;c__Clostridia;o__Lachnospirales;f__Lachnospiraceae;g__[Ruminococcus]_gnavus_group;__	d__Bacteria;p__Actinobacteriota;c__Actinobacteria;o__Bifidobacteriales;f__Bifidobacteriaceae;g__Bifidobacterium;s__Bifidobacterium_longum	d__Bacteria;p__Proteobacteria;c__Gammaproteobacteria;o__Enterobacterales;f__Enterobacteriaceae;g__Escherichia-Shigella;__	d__Bacteria;p__Firmicutes;c__Clostridia;o__Lachnospirales;f__Lachnospiraceae;g__Fusicatenibacter;__	d__Bacteria;p__Bacteroidota;c__Bacteroidia;o__Bacteroidales;f__Bacteroidaceae;g__Bacteroides;s__Bacteroides_vulgatus	d__Bacteria;p__Bacteroidota;c__Bacteroidia;o__Bacteroidales;f__Tannerellaceae;g__Parabacteroides;s__Parabacteroides_merdae	d__Bacteria;p__Firmicutes;c__Clostridia;o__Oscillospirales;f__Ruminococcaceae;g__Subdoligranulum;__	d__Bacteria;p__Bacteroidota;c__Bacteroidia;o__Bacteroidales;f__Bacteroidaceae;g__Bacteroides;__	d__Bacteria;p__Firmicutes;c__Clostridia;o__Oscillospirales;f__Ruminococcaceae;g__Faecalibacterium;__	d__Bacteria;p__Firmicutes;c__Bacilli;o__Lactobacillales;f__Enterococcaceae;g__Enterococcus;__	d__Bacteria;p__Verrucomicrobiota;c__Verrucomicrobiae;o__Verrucomicrobiales;f__Akkermansiaceae;g__Akkermansia;__	d__Bacteria;p__Firmicutes;c__Clostridia;o__Lachnospirales;f__Lachnospiraceae;g__[Ruminococcus]_torques_group;__	d__Bacteria;p__Bacteroidota;c__Bacteroidia;o__Bacteroidales;f__Bacteroidaceae;g__Bacteroides;s__Bacteroides_stercoris	d__Bacteria;p__Firmicutes;c__Bacilli;o__Lactobacillales;f__Lactobacillaceae;g__Lactobacillus;__	d__Bacteria;p__Bacteroidota;c__Bacteroidia;o__Bacteroidales;f__Rikenellaceae;g__Alistipes;__	d__Bacteria;p__Bacteroidota;c__Bacteroidia;o__Bacteroidales;f__Bacteroidaceae;g__Bacteroides;s__Bacteroides_plebeius	d__Bacteria;p__Firmicutes;c__Clostridia;o__Lachnospirales;f__Lachnospiraceae;g__Agathobacter;__	d__Bacteria;p__Firmicutes;c__Clostridia;o__Oscillospirales;f__Ruminococcaceae;__;__	d__Bacteria;p__Firmicutes;c__Negativicutes;o__Acidaminococcales;f__Acidaminococcaceae;g__Phascolarctobacterium;__	d__Bacteria;p__Firmicutes;c__Clostridia;o__Lachnospirales;f__Lachnospiraceae;g__Lachnoclostridium;__	d__Bacteria;p__Bacteroidota;c__Bacteroidia;o__Bacteroidales;f__Bacteroidaceae;g__Bacteroides;s__Bacteroides_uniformis	d__Bacteria;p__Firmicutes;c__Clostridia;o__Lachnospirales;f__Lachnospiraceae;g__Anaerostipes;__	d__Bacteria;p__Firmicutes;c__Clostridia;o__Peptostreptococcales-Tissierellales;f__Peptostreptococcaceae;g__Intestinibacter;__	d__Bacteria;p__Verrucomicrobiota;c__Verrucomicrobiae;o__Verrucomicrobiales;f__Akkermansiaceae;g__Akkermansia;s__uncultured_bacterium	d__Bacteria;p__Firmicutes;c__Bacilli;o__Lactobacillales;f__Streptococcaceae;g__Streptococcus;__	d__Bacteria;p__Firmicutes;c__Clostridia;o__Oscillospirales;f__Ruminococcaceae;g__Subdoligranulum;s__uncultured_bacterium	d__Bacteria;p__Bacteroidota;c__Bacteroidia;o__Bacteroidales;f__Bacteroidaceae;g__Bacteroides;s__Bacteroides_coprocola	d__Bacteria;p__Firmicutes;c__Clostridia;o__Lachnospirales;f__Lachnospiraceae;g__Dorea;__	d__Bacteria;p__Bacteroidota;c__Bacteroidia;o__Bacteroidales;f__Bacteroidaceae;g__Bacteroides;s__Bacteroides_fragilis	d__Bacteria;p__Bacteroidota;c__Bacteroidia;o__Bacteroidales;f__Tannerellaceae;g__Parabacteroides;__	d__Bacteria;p__Firmicutes;c__Clostridia;o__Lachnospirales;f__Lachnospiraceae;g__Lachnospiraceae_ND3007_group;__	d__Bacteria;p__Firmicutes;c__Clostridia;o__Lachnospirales;f__Lachnospiraceae;g__Tyzzerella;__	d__Bacteria;p__Firmicutes;c__Clostridia;o__Clostridiales;f__Clostridiaceae;g__Clostridium_sensu_stricto_1;__	d__Bacteria;p__Firmicutes;c__Negativicutes;o__Veillonellales-Selenomonadales;f__Selenomonadaceae;g__Megamonas;__	d__Bacteria;p__Firmicutes;c__Bacilli;o__Erysipelotrichales;f__Erysipelatoclostridiaceae;g__Erysipelatoclostridium;__	d__Bacteria;p__Fusobacteriota;c__Fusobacteriia;o__Fusobacteriales;f__Fusobacteriaceae;g__Fusobacterium;s__Fusobacterium_mortiferum	d__Bacteria;p__Proteobacteria;c__Gammaproteobacteria;o__Enterobacterales;f__Enterobacteriaceae;__;__	d__Bacteria;p__Firmicutes;c__Clostridia;o__Peptostreptococcales-Tissierellales;f__Peptostreptococcaceae;g__Romboutsia;__	d__Bacteria;p__Firmicutes;c__Clostridia;o__Lachnospirales;f__Lachnospiraceae;g__Lachnospira;__	d__Bacteria;p__Proteobacteria;c__Gammaproteobacteria;o__Enterobacterales;f__Enterobacteriaceae;g__Klebsiella;__	d__Bacteria;p__Firmicutes;c__Clostridia;o__Lachnospirales;f__Lachnospiraceae;g__Roseburia;__	d__Bacteria;p__Proteobacteria;c__Gammaproteobacteria;o__Burkholderiales;f__Sutterellaceae;g__Sutterella;s__Sutterella_wadsworthensis	d__Bacteria;p__Firmicutes;c__Clostridia;o__Oscillospirales;f__Oscillospiraceae;g__Oscillibacter;__
ST12372	Non-stoma	634	232	0	32	227	136	9164	0	0	1269	515	2536	5679	2971	51	0	12	0	0	0	0	0	0	0	442	344	47	0	0	24	0	4305	450	0	308	531	0	0	0	64	0	110	0	0	33	324	113	50
ST12682	Non-stoma	2792	3368	473	3780	4235	1452	271	239	0	1290	284	73	3536	670	0	3245	273	2115	732	707	1	0	2407	342	68	0	0	12	0	906	0	0	0	126	474	0	0	0	0	312	298	79	0	258	0	616	0	126
ST12690	Non-stoma	3193	1001	0	759	0	454	0	0	822	299	1262	0	4139	0	0	127	1278	0	0	1225	3972	0	1858	0	359	438	762	56	0	867	0	3206	0	8	0	151	318	233	0	27	1548	19	493	217	0	2964	474	236
ST13140	Stoma	1735	7432	6007	0	3751	785	5727	329	0	0	0	3287	468	799	53	0	210	0	359	342	0	2182	929	0	130	0	11	102	0	361	9	0	0	0	503	0	0	163	0	179	0	16	176	333	22	163	0	107
ST13178	Non-stoma	4153	2465	527	37	1444	38	472	30	794	867	658	46	902	2785	0	1235	42	526	3	473	2856	545	1911	0	257	1778	103	98	0	5	0	2588	235	35	321	163	0	24	1088	0	0	0	23	182	45	479	355	76
ST13237	Non-stoma	2552	3463	2789	538	0	657	2992	0	1307	0	298	0	657	0	0	11	387	1598	0	629	0	6135	0	912	1366	0	0	0	0	30	0	0	0	0	1112	0	149	0	3225	0	249	0	0	0	0	19	584	264
ST13267	Non-stoma	3329	2689	0	951	5519	13	1157	455	837	1292	0	1471	2092	833	32	0	634	3131	0	0	0	1824	2	223	34	1282	767	32	0	356	0	0	30	419	220	66	0	88	0	4	0	4	21	264	0	1140	599	90
ST13419	Non-stoma	4404	903	0	201	4970	297	560	191	1196	3461	0	17	3403	1157	0	4986	18	0	0	0	5861	0	2454	0	549	0	28	125	1	189	0	2	0	168	0	0	146	0	0	91	0	1	164	401	0	0	0	64
ST13457	Stoma	7711	10	0	32	1	856	0	643	0	4450	13	6	4871	45	185	0	935	1907	2	19	19	0	15	7	785	0	0	990	0	373	0	3923	1	1	7	0	0	1664	0	0	0	162	420	2299	5	0	6	2
ST13546	Non-stoma	2429	1146	0	2001	160	18	79	0	227	354	923	719	1898	1735	288	0	1359	475	0	1578	268	0	1759	250	102	0	64	192	1779	875	316	2958	307	438	212	162	0	0	15	2	238	2	159	124	0	142	18	63
ST14005	Stoma	16	0	4	0	0	0	7	35	17	0	0	6	12	0	108	0	0	0	31	0	0	0	0	4	0	0	0	0	0	6072	0	0	7	6	0	0	0	0	0	0	0	9018	0	0	0	4	0	0
ST14061	Stoma	5196	0	787	818	8295	3432	1480	92	4816	0	204	0	346	7868	0	0	546	0	0	32	2171	0	5	362	68	0	0	0	0	77	0	0	0	121	41	0	0	0	0	438	0	0	0	728	0	0	816	24
ST14539	Non-stoma	2155	2386	199	2054	5622	0	0	0	0	0	24	165	326	579	0	0	342	34	0	3	11	240	0	1661	27	0	184	0	0	463	37	0	242	0	93	186	0	0	0	0	0	0	9	104	0	12	0	0
ST15057	Non-stoma	0	0	0	347	0	0	0	7784	0	0	0	0	0	0	84	0	0	0	10	0	0	0	0	0	0	0	0	0	0	29322	0	0	0	0	0	0	0	0	0	0	0	22	0	0	22	0	0	0
ST15363	Stoma	217	0	4100	6189	571	2920	816	11	0	0	643	29	3099	8068	9	0	0	0	0	0	0	0	2216	0	709	0	555	0	0	2858	0	0	0	1489	410	0	430	0	0	395	0	0	0	0	0	0	0	20
ST15387	Stoma	114	0	0	7819	0	1327	1360	8	0	0	545	0	499	0	0	0	211	0	6	64	0	0	6	0	19	0	0	2672	0	723	0	0	0	0	144	894	19	2258	0	47	0	280	85	0	0	0	144	0
ST15762	Non-stoma	4439	1780	0	159	1217	44	448	29	823	1285	87	409	1457	659	0	3029	1529	344	50	491	0	350	3156	695	98	39	273	521	0	81	1979	0	323	0	1020	362	0	39	166	99	0	0	16	319	0	521	350	295
ST17119	Non-stoma	2611	0	5411	0	0	1090	9626	37	0	0	1816	85	5077	0	0	0	1299	0	10	30	0	0	56	0	1970	0	0	0	574	398	0	0	0	147	0	0	0	0	0	244	0	0	0	0	0	0	0	203
ST17127	Non-stoma	2795	2794	5586	70	611	59	230	58	972	0	0	0	7373	189	0	0	577	0	0	0	0	0	0	197	510	0	53	0	0	41	0	0	297	1018	2311	0	0	28	7496	16	0	22	281	0	0	0	0	224
ST17522	Non-stoma	2143	857	1130	1885	5397	80	622	0	0	0	391	1375	1673	1995	17	0	548	1818	5	4150	544	0	60	3	105	0	646	0	0	124	0	0	319	0	494	0	0	0	0	134	0	8	94	0	0	196	0	106
ST17862	Non-stoma	442	0	0	0	0	3618	0	2055	0	0	20	0	7590	0	211	0	259	0	0	4221	0	0	95	0	1477	0	0	0	0	275	0	40	0	2670	2880	0	356	0	0	1475	605	2986	0	0	216	0	0	94
ST18164	Non-stoma	1081	0	116	1654	0	832	0	0	0	994	152	0	2194	596	0	0	10	514	2629	70	0	425	0	539	46	0	328	0	0	676	0	0	0	0	1538	0	141	0	0	5	0	485	0	0	0	0	0	48
ST18172	Non-stoma	3213	2984	0	442	3453	10	698	2340	2358	134	0	1823	1343	1643	0	490	158	717	3	0	0	462	27	0	92	1660	418	163	0	32	0	6359	0	77	0	351	0	245	0	20	0	454	7	164	303	270	0	10
ST18180	Non-stoma	2280	871	1158	51	0	24	0	0	0	0	136	0	1146	0	0	801	217	1302	0	733	0	0	4	232	1740	226	28	62	0	27	0	0	0	103	331	0	0	0	0	0	0	0	0	0	0	89	0	35
ST18205	Non-stoma	0	0	0	585	2	220	0	2631	0	1079	0	0	1026	0	990	0	0	0	768	0	0	0	0	0	0	0	0	10	0	5581	0	0	0	1012	3549	0	0	9748	0	618	0	1620	2657	0	24	0	0	0
ST18231	Non-stoma	99	840	76	1	496	0	45	78	9	0	215	7	416	305	2	6614	1717	134	0	1009	27	80	541	100	254	191	0	192	4	28	0	0	0	0	1097	0	7	227	0	6	0	0	491	0	0	119	243	189
ST18261	Non-stoma	4193	4614	2057	18	10735	862	3258	0	0	0	0	0	1417	0	116	1194	88	1777	0	126	0	0	1	0	326	0	0	0	0	1549	0	0	0	233	558	0	395	0	0	85	0	0	0	0	0	32	1057	83
ST18312	Non-stoma	3493	3518	1242	4239	1655	206	457	0	2224	2030	1352	115	1874	2269	0	1306	1468	0	942	1065	0	0	12	0	168	965	903	330	0	562	0	0	0	219	0	0	22	0	0	134	0	5	5	279	0	0	0	302
ST18320	Non-stoma	2828	1517	0	7	3002	18	900	0	1313	0	848	1508	4587	2910	0	0	556	0	34	1193	2550	924	3366	0	67	0	375	186	0	0	125	0	340	0	0	286	0	93	0	25	0	0	0	473	0	186	0	130
ST18535	Non-stoma	3394	2794	0	749	4086	4	676	5	1046	67	767	1369	1357	524	0	0	174	500	0	72	0	677	3224	0	21	0	319	53	0	128	1525	0	0	0	392	132	41	30	0	0	3	0	299	267	9	290	408	111
ST18646	Stoma	5532	0	2766	7	3061	88	720	3	1017	0	0	1965	1393	2461	0	197	25	59	0	1212	0	1719	1032	754	98	0	1468	27	0	4704	0	0	24	0	1016	0	8	0	0	52	0	0	16	37	0	150	0	73
ST18836	Non-stoma	319	1132	281	283	48	0	8	18	18	129	1029	86	1318	10	0	4025	172	63	423	1669	0	0	2114	156	217	0	140	0	0	46	0	0	0	0	489	0	0	0	0	37	0	26	86	0	0	0	0	16
ST18850	Non-stoma	990	947	874	0	309	214	0	483	0	0	173	523	3324	1199	0	0	427	529	0	43	407	539	511	486	348	0	206	1	0	6	0	0	455	1529	174	0	213	0	0	183	1813	0	0	227	0	209	934	35
ST18858	Non-stoma	2281	2619	458	0	5254	44	1886	562	5181	0	608	2805	2994	806	0	0	1041	2511	19	653	0	88	2034	374	128	0	450	120	712	110	201	0	415	32	104	85	0	0	0	4	0	0	140	111	0	25	0	131
ST18866	Stoma	2095	0	0	136	1437	2855	0	121	0	4194	0	0	2626	0	0	0	1642	0	490	2558	1	0	16	0	1012	0	0	1560	0	1981	0	0	0	420	0	0	0	968	0	1013	0	60	17	0	0	899	0	863
ST18947	Non-stoma	318	5100	0	1063	736	55	310	38	101	255	369	143	1433	51	56	0	338	210	5004	139	0	0	95	98	75	0	6	47	0	20	50	0	19	2847	488	3	1712	436	0	80	728	0	2568	7	0	0	3	42
ST18974	Non-stoma	3136	1972	2143	1034	1632	16	665	1244	10	50	364	99	2874	517	1890	0	152	0	7	4583	0	21	93	506	119	397	158	180	744	581	0	0	0	0	396	0	0	116	517	45	0	130	0	800	69	259	492	292
ST19300	Non-stoma	5974	180	0	916	1303	424	115	0	1387	2595	0	0	7456	1892	2	0	950	0	172	943	0	0	9	1078	1652	0	518	26	0	972	0	0	0	33	0	243	0	0	0	136	5	103	0	280	0	319	0	171
ST19316	Stoma	0	387	5733	2050	912	839	606	2499	0	0	780	0	6436	64	1830	17	173	170	54	2	0	0	0	18	116	0	0	0	0	4076	0	0	0	504	0	0	0	0	0	89	0	6437	14	45	276	0	0	4
ST19515	Non-stoma	6780	268	0	163	8172	296	614	28	1267	875	717	866	2920	3411	16	0	1160	0	0	0	0	0	0	0	536	0	33	32	0	25	0	0	0	0	59	525	287	2188	0	37	0	0	16	681	0	645	0	0
ST20191	Non-stoma	8815	2518	0	0	0	461	0	20	675	0	0	2322	3423	378	27	0	1216	427	5	887	1667	19	0	186	313	0	790	0	0	272	169	0	0	194	690	79	0	0	0	2	0	20	0	0	0	0	291	388
ST20242	Non-stoma	2740	0	0	24	1	1399	3008	188	0	2517	752	0	1604	0	76	0	208	1920	282	0	11331	0	0	0	1604	0	54	219	0	171	0	3519	0	0	1389	0	159	2	0	6	0	27	0	0	0	0	0	56
ST20246	Non-stoma	0	0	7273	26	1860	12178	0	6906	0	0	0	0	5626	0	1022	0	0	0	0	0	0	0	0	0	0	0	0	0	0	0	0	0	0	0	0	0	0	48	0	0	0	266	0	0	93	0	879	0
ST20323	Non-stoma	3680	2256	750	0	1550	0	257	0	1687	0	509	866	2857	941	0	0	658	0	0	993	864	0	2310	0	141	0	262	0	4	61	0	5177	231	161	318	0	0	15	0	29	0	0	11	268	0	539	0	198
ST21141	Non-stoma	1930	94	0	19	1874	19	0	1936	459	0	383	0	13268	1878	0	0	1321	0	0	442	0	0	5	593	53	0	459	257	0	7353	0	0	0	13	104	590	0	0	0	551	0	0	0	2311	0	990	0	28
ST22898	Non-stoma	4884	378	324	73	0	892	0	6	0	2047	162	1052	2537	5613	73	1	246	0	0	702	6481	0	40	1010	267	0	724	103	0	127	54	0	398	0	480	0	0	367	0	0	0	144	0	0	0	102	648	2
ST22979	Non-stoma	4539	5038	380	16	3358	200	287	0	420	357	193	0	7908	768	147	0	659	0	5	2312	0	1578	23	0	173	0	206	6	0	11	0	0	0	15	541	0	91	0	0	177	0	210	7	12	119	311	697	190
ST23030	Non-stoma	4985	0	2008	0	0	4828	0	34	0	0	580	0	3926	0	251	0	2497	2522	0	0	3296	0	0	0	562	899	0	545	0	646	0	0	0	0	375	0	0	0	0	851	0	2883	0	0	0	0	0	660
ST23052	Non-stoma	2838	3230	0	17	3341	7	0	0	290	81	814	2309	3118	2690	0	0	434	983	6	704	1457	719	4442	698	56	0	0	13	451	0	0	0	0	22	970	0	0	9	575	19	0	0	240	80	0	570	336	73
ST23184	Stoma	2075	1948	1913	1004	7328	302	1309	0	828	108	884	2433	1966	2249	4	0	757	0	710	50	0	136	186	0	42	397	6	529	0	59	0	0	0	0	13	0	0	0	1	32	0	1	429	753	0	201	755	25
ST23445	Non-stoma	4133	6785	0	42	0	474	0	138	207	0	882	0	4742	0	0	0	862	0	25	533	0	0	2979	1376	441	3123	558	172	0	67	0	0	0	0	0	0	116	3	0	411	0	0	147	1447	0	478	0	648
ST23463	Non-stoma	2459	254	1918	495	0	529	223	0	0	0	1033	0	1164	522	90	0	771	2489	321	333	0	0	90	229	114	0	0	53	0	8506	0	0	0	0	1447	0	232	34	0	45	0	5155	55	909	1684	1615	0	112
ST23479	Stoma	0	0	0	10	0	0	0	0	0	0	0	0	6	0	12256	0	0	0	528	0	0	0	0	0	0	0	0	0	0	10	0	0	0	21772	0	0	0	0	0	0	0	0	0	0	0	0	0	0
ST23487	Stoma	3422	360	425	115	201	915	576	0	902	674	0	2578	727	4460	0	0	16	523	96	163	1005	179	0	363	267	0	446	98	0	22	0	223	0	60	1214	511	0	3	1321	579	0	3455	0	1271	0	738	0	72
ST23538	Non-stoma	2749	1213	2726	101	190	9	144	0	439	0	0	0	3979	137	0	0	4401	920	0	1250	533	0	235	772	356	0	238	44	0	113	549	5726	807	53	1255	33	0	0	1059	83	5	0	6	0	0	175	121	387
ST23937	Non-stoma	6539	0	0	7	3617	992	1270	0	0	372	504	0	8306	0	99	0	885	0	0	431	0	0	18	23	653	0	2664	462	0	0	0	0	0	425	1229	0	0	0	0	357	0	0	0	0	0	197	271	0
ST24696	Non-stoma	0	0	0	77	0	15657	0	2060	0	10971	0	0	550	0	82	0	0	0	0	0	0	0	0	0	11	0	0	3163	0	82	0	0	0	0	0	0	0	185	0	157	0	0	0	0	0	0	0	0
ST24739	Non-stoma	2440	0	260	2416	0	303	0	1	0	0	275	1410	1122	2246	0	72	726	188	868	349	2666	0	95	0	70	0	0	328	0	544	0	6834	0	0	7	0	0	13	0	105	0	0	105	0	0	505	726	113
ST24753	Non-stoma	3440	2119	0	0	394	0	135	29	0	3255	649	1892	1849	2591	0	360	3667	0	0	308	3163	0	20	0	40	0	1337	0	0	8	475	1912	0	0	790	0	0	34	0	0	0	0	45	0	0	33	1403	81
ST24777	Non-stoma	4443	1316	485	1097	184	3	148	43	1821	284	0	3044	4064	4489	0	0	237	2483	0	926	0	1452	0	624	144	125	328	0	44	424	271	0	270	0	212	171	0	0	0	13	0	10	0	190	23	1642	0	11
ST24786	Non-stoma	4771	3787	35	1413	4803	1147	1975	8	0	93	225	1704	556	3374	0	0	716	1914	4	480	0	0	166	0	26	164	0	104	0	2734	0	700	0	0	231	0	226	94	0	5	119	0	949	34	0	0	518	134
ST24812	Non-stoma	1168	3159	0	28	3075	7	175	68	0	775	234	143	4412	1157	0	7275	439	385	13	403	0	85	22	449	76	313	47	0	0	36	371	330	126	0	792	0	0	1	0	23	0	1	91	94	0	43	125	175
ST24836	Stoma	4712	2206	0	3345	3911	124	1752	25	0	955	109	1968	866	1506	1	0	72	1652	0	50	0	0	926	0	128	14	260	16	0	935	0	0	0	0	119	0	0	55	0	24	10	15	165	0	0	4451	0	18
ST24893	Non-stoma	1325	4494	151	74	0	0	0	5	255	0	443	73	799	35	0	4	1399	443	0	36	0	185	59	1245	470	0	389	171	2794	20	1135	77	256	3	1200	268	0	69	0	32	0	0	38	989	0	0	109	79
ST24926	Non-stoma	3610	1467	4713	238	0	2	1559	11	2828	110	1083	525	1643	4337	0	0	117	0	0	1196	0	257	1643	0	85	0	1124	267	476	41	0	0	0	218	1042	0	0	10	0	56	0	0	703	430	0	106	0	23
ST25096	Non-stoma	481	10	0	43	348	0	1656	179	0	0	0	0	20825	0	78	90	1780	0	110	0	0	0	915	3	189	0	10	115	0	53	9	0	0	0	0	0	0	0	0	85	0	0	23	0	0	0	0	0
ST25343	Stoma	6981	0	0	289	0	3035	316	673	0	4393	0	352	3856	0	136	0	2216	0	2766	6	0	0	172	0	169	0	0	6	0	125	0	5100	0	0	0	0	414	1	0	188	691	0	16	0	0	0	0	1038
ST25579	Non-stoma	3090	730	0	86	0	125	21	0	0	807	387	143	6903	1957	0	904	301	422	26	1146	1671	103	470	910	110	0	47	276	0	204	173	0	199	0	211	845	0	1410	9	6	0	632	520	712	0	226	42	90
ST26470	Non-stoma	4921	804	0	603	9	202	0	12	1659	114	110	554	1518	3206	0	0	2776	200	0	335	41	323	31	681	411	49	992	174	0	278	39	100	709	0	91	584	0	335	0	0	0	0	530	1416	0	521	15	29
ST26626	Non-stoma	9697	0	0	39	0	1888	288	680	0	0	643	0	17112	4	2	0	336	2	233	22	0	0	0	0	2009	0	0	0	0	7	0	0	0	27	1449	0	4	0	0	222	0	109	0	0	0	0	0	6
ST26665	Non-stoma	2107	1452	0	680	623	1576	149	20	2136	888	512	539	1547	1068	0	0	69	0	1582	585	0	0	39	633	662	2277	3280	92	0	128	0	0	1717	17	351	175	0	0	0	214	16	6	0	337	0	343	397	219
ST26683	Non-stoma	0	0	0	316	3062	3266	2211	1916	0	0	0	0	2463	0	644	0	4410	0	981	0	0	0	0	0	1956	0	103	766	0	2337	0	0	0	6282	0	0	517	0	0	256	0	17	0	1634	0	341	0	0
ST27285	Non-stoma	874	0	0	0	0	2506	0	1041	0	0	1952	0	4333	0	0	0	31	0	2	3756	0	0	0	0	1151	0	0	1693	1628	79	0	0	0	0	0	0	4748	620	0	1340	0	1107	31	0	31	0	431	66
ST27303	Stoma	6673	4484	535	0	0	1032	2654	209	0	2245	0	446	976	2602	6	0	236	2214	0	0	0	0	1528	0	35	0	6	158	0	20	200	0	0	0	393	0	0	2104	0	313	0	214	850	0	82	2654	0	6
ST27590	Non-stoma	1416	2825	0	78	6215	185	1701	57	792	2728	837	754	1515	1281	12	69	33	631	0	115	4604	31	53	18	502	0	839	220	0	51	12	0	949	13	247	60	0	25	2763	6	304	77	600	22	0	830	5	49
ST27803	Non-stoma	4352	5600	632	15	433	107	1136	0	0	0	536	1198	2276	1338	0	1958	2369	396	66	268	0	0	1866	415	179	0	230	10	0	105	282	0	472	0	1316	0	0	59	0	25	871	0	225	45	0	269	43	106
ST27900	Non-stoma	2550	2238	0	0	4299	20	928	0	0	880	267	2294	1309	1303	0	0	932	635	0	617	1367	0	2155	451	186	576	174	0	443	89	1731	0	214	0	821	0	0	0	2194	102	0	0	14	845	0	125	615	258
ST27997	Stoma	0	0	0	16	0	3922	0	17926	0	3560	0	0	8206	0	127	0	0	0	2	0	0	0	0	0	238	0	0	32	0	85	0	0	0	0	3306	0	125	0	0	0	0	16	0	0	0	0	949	0
ST28400	Non-stoma	2305	0	0	1420	2520	1456	413	262	1018	0	0	0	4572	3872	9	0	121	0	269	0	0	0	1321	513	1063	0	795	347	0	1313	0	0	28	1985	2714	0	1493	45	0	239	0	0	0	0	0	11	0	46
ST28408	Non-stoma	1480	787	1901	2412	465	2848	940	0	539	0	721	21	531	1119	14	0	189	1236	88	76	1042	0	4	0	96	0	1084	216	0	298	0	2277	1147	0	1108	0	991	77	0	323	2602	1848	319	4	0	0	159	33
ST28524	Stoma	28	0	1887	17	9	1944	0	83	0	0	801	0	3526	0	91	0	563	0	82	1303	0	0	4771	796	969	47	0	217	18	29	0	1081	0	0	0	0	0	88	0	1367	0	21	191	0	0	0	0	668
ST28676	Non-stoma	3427	0	3674	29	0	327	4	0	480	0	0	88	5428	2446	0	343	158	0	0	1680	0	4787	23	0	1063	53	2047	19	0	105	0	0	0	170	0	0	210	0	0	24	0	10	26	84	0	446	0	114
ST28735	Non-stoma	5749	3945	1157	750	1695	886	343	0	2646	0	0	0	931	0	0	0	476	493	3	2884	0	0	66	370	1807	0	1081	0	0	2780	0	0	0	30	56	0	432	0	0	228	0	41	0	6	0	424	0	147
ST28807	Stoma	6818	5795	892	221	4081	381	1221	0	0	1704	0	0	2582	1867	0	35	262	1371	0	1013	0	0	20	502	162	0	0	0	0	235	762	0	0	592	2522	0	0	2	0	78	0	0	0	143	0	1222	164	117
ST29004	Non-stoma	3914	448	5488	1328	0	2120	0	176	0	0	0	2026	3861	0	49	0	941	0	113	0	0	0	1291	1532	1404	0	435	0	0	136	0	0	0	0	1974	0	209	306	0	537	0	31	10	0	0	0	0	0
ST30695	Non-stoma	2115	3132	98	5923	5295	83	1851	59	1586	1399	604	19	1876	764	3	0	165	0	1552	0	0	231	20	0	214	0	51	61	103	656	0	0	545	0	0	141	11	158	0	10	0	1572	2538	339	293	413	0	62
ST30899	Non-stoma	1198	2747	0	40	5402	28	70	5	281	49	135	352	275	546	0	24	457	7	3	225	83	120	33	334	163	0	0	0	0	0	320	0	96	0	143	148	0	11	301	2	0	27	296	154	35	57	0	49
ST32486	Non-stoma	2921	941	0	2961	0	235	162	66	1989	1632	0	1090	8510	4788	0	0	536	0	0	770	0	24	8	0	82	0	495	78	0	650	34	0	89	454	532	400	34	0	0	81	0	28	14	18	0	337	0	27
ST32618	Non-stoma	2583	0	901	691	0	1641	0	9	0	0	275	825	651	4059	0	0	149	1126	837	0	7680	0	0	1069	225	854	1811	8	0	1621	0	0	0	0	0	0	24	1782	0	193	0	0	0	0	0	0	0	0
ST32635	Non-stoma	6546	0	0	0	8	188	0	386	0	6271	159	1079	2423	3629	0	0	0	0	0	80	2156	608	0	983	520	0	1745	209	0	385	247	0	400	0	192	0	0	0	0	42	0	0	0	0	0	25	0	32
ST32912	Non-stoma	3034	3313	2436	57	2268	3997	10	790	0	0	0	0	5473	1451	0	0	141	0	1	0	0	0	0	1291	654	0	447	0	0	0	34	0	0	0	1722	72	1429	0	0	88	4797	0	119	0	0	179	657	77
ST33493	Stoma	0	0	0	2789	0	0	0	3219	0	0	0	0	0	0	18010	0	0	0	84	0	0	0	0	0	0	0	0	0	0	1887	0	0	0	0	0	0	0	4062	0	0	0	8825	0	0	1617	0	0	0
ST33760	Non-stoma	2857	1575	0	5149	735	66	800	0	2071	47	159	746	1257	3484	5	0	231	210	39	1857	6	0	742	236	60	0	135	0	0	564	1579	0	217	0	25	0	0	156	0	3	0	3716	167	0	0	196	0	9
ST33997	Non-stoma	3039	1838	0	43	0	319	0	608	1265	514	124	798	7194	379	3	0	2624	1706	0	8	3925	0	0	1209	463	0	276	201	0	5	140	0	386	0	0	0	0	0	867	160	0	0	0	0	0	0	970	9
ST34357	Non-stoma	3002	0	8381	1160	0	2916	0	23	2231	0	0	1911	2322	413	0	0	1539	0	39	373	0	0	610	1245	192	0	978	6	0	2021	0	0	0	482	631	0	0	0	0	859	0	0	0	0	0	0	0	116
ST34400	Non-stoma	30	8670	0	0	0	4298	0	426	0	1995	2717	0	4833	0	12	0	271	0	0	28	0	0	0	188	515	0	0	0	0	69	0	0	0	0	7282	0	0	152	0	503	0	32	5101	0	0	230	7	0
ST34455	Stoma	672	3038	7367	53	1943	0	1350	125	0	0	1028	0	5366	0	0	0	1231	10	99	40	0	0	20	513	556	0	579	3252	0	4	0	0	0	66	1387	0	0	2802	0	240	0	0	0	0	0	3351	85	19
ST34718	Non-stoma	2984	0	1282	81	0	523	4	14	143	0	0	559	5781	671	0	0	222	0	50	5067	0	0	710	0	843	0	0	609	1923	714	0	0	0	293	434	0	0	794	0	148	0	531	45	23	0	347	378	337
ST34905	Non-stoma	508	0	0	0	12530	2442	0	34	0	0	4656	0	5600	4	750	0	0	0	24	3693	0	0	99	0	790	0	0	0	0	474	0	0	0	0	0	0	0	3	0	356	0	126	0	0	0	0	0	52
ST35066	Non-stoma	3018	0	0	52	0	14542	0	631	0	0	2978	0	4213	1	37	5121	0	0	0	0	0	0	0	0	764	0	52	200	0	41	0	0	0	0	3584	0	864	0	0	96	0	694	0	0	0	0	0	0
ST35330	Non-stoma	3034	1118	328	336	0	6	1047	218	270	0	277	901	4142	5331	0	3078	1606	1689	0	842	243	0	14	378	82	0	0	617	0	120	182	653	108	0	333	446	0	133	0	14	0	28	1181	621	0	677	20	77
ST35512	Non-stoma	2197	3759	0	154	5165	995	1577	230	312	1358	637	11	5295	1039	0	0	367	0	0	152	0	0	335	886	280	0	5	419	0	2908	0	0	0	60	489	513	0	43	0	110	445	0	0	560	23	1092	388	158
ST35520	Non-stoma	4128	1784	3374	1655	0	958	1290	370	0	235	112	0	4084	0	17	0	17	0	10016	0	0	0	0	4	0	974	0	621	0	291	0	0	442	8	581	0	0	0	0	133	0	816	0	1871	251	0	2247	0
ST35601	Non-stoma	1720	820	23	615	0	0	8	0	617	428	233	309	1422	2658	1	5	707	226	7745	530	176	191	1025	805	112	160	30	0	0	278	0	202	21	25	310	333	0	92	0	8	0	76	33	376	0	511	200	96
ST35682	Non-stoma	5982	1396	0	34	905	36	334	0	779	2908	222	1005	3844	2217	0	0	1569	969	60	660	0	1321	18	463	378	0	579	0	0	12	62	0	410	0	0	585	0	0	1246	295	0	68	0	688	0	875	0	39
ST35966	Non-stoma	2070	2400	271	577	1174	102	243	1674	630	917	0	431	1546	2843	0	0	950	664	0	102	3396	0	23	725	925	659	22	191	0	269	324	0	1063	1135	953	0	0	0	3637	178	0	41	0	158	97	814	0	37
ST36046	Non-stoma	1882	0	0	0	0	2695	0	0	0	3120	1536	826	4439	0	5	1	245	0	0	5531	0	0	2758	1325	495	0	0	0	366	172	11	779	0	0	0	0	103	0	0	586	0	0	56	0	0	6	0	22
ST36170	Non-stoma	1583	2370	0	118	7148	7	880	6	838	361	173	809	887	3057	0	458	385	25	0	310	434	437	33	1217	132	25	272	257	0	218	433	281	244	13	93	344	0	45	0	1	0	133	204	158	0	64	72	26
ST36670	Non-stoma	1422	0	0	60	11231	186	480	71	2304	3142	2909	0	2639	0	162	51	135	0	713	506	0	0	59	6	121	0	398	258	0	14	1687	0	0	265	0	0	7	6	0	34	0	0	8	1213	0	2139	0	125
ST37845	Non-stoma	3497	4556	0	6765	12141	365	687	0	0	701	544	3403	363	1562	61	0	260	1567	0	0	0	0	0	0	17	192	0	175	0	1000	0	0	0	12	32	0	69	0	0	66	0	0	0	0	0	0	0	17
ST38100	Non-stoma	52	0	4521	16	0	0	0	1834	0	0	3828	0	2293	0	193	0	1983	4593	13	0	4741	0	1	2258	2779	0	79	2660	0	58	0	0	0	0	846	0	0	129	0	3501	0	194	270	0	0	0	0	0
ST38476	Non-stoma	3632	774	692	306	471	247	1704	338	216	1222	291	1298	1076	3824	13	0	1442	314	498	554	4394	16	63	965	421	0	844	175	0	57	66	1119	251	0	592	94	124	0	0	341	0	11	7	197	0	90	111	60
ST38697	Non-stoma	2009	0	0	5	0	776	809	0	0	51	243	0	6892	0	8	2424	611	809	195	608	0	0	135	536	630	0	69	0	0	0	0	0	0	0	358	0	0	0	0	412	0	3	0	0	0	986	0	91
ST39258	Non-stoma	208	494	0	0	0	294	253	26	8	924	292	21	3726	62	0	0	715	0	123	2372	0	0	431	0	291	924	39	0	0	15	0	3529	0	0	1278	2	0	160	2429	207	0	51	336	2	0	0	371	256
ST39266	Stoma	4	0	16	0	2	0	0	15	0	0	0	0	0	0	31268	0	0	0	27	0	0	0	0	0	0	0	0	8	0	625	0	0	0	0	0	0	0	15	0	0	0	4691	79	0	0	0	0	0
ST39402	Non-stoma	3922	0	0	14	3	242	2773	2	0	2550	808	112	6354	1210	6	0	475	0	3	947	0	0	4105	0	153	0	381	799	0	42	0	0	135	87	342	922	0	977	0	196	0	60	326	0	0	843	592	71
ST40463	Non-stoma	1023	0	1379	0	0	0	54	0	0	8	507	5094	2126	2930	0	0	220	1701	1	325	0	0	97	237	1631	0	17	5	1109	1633	0	0	0	0	337	0	0	1	29	289	0	0	0	23	0	4	0	405
ST41304	Non-stoma	6478	0	0	0	0	59	1127	67	233	0	0	1722	0	7685	98	15	2376	0	0	0	0	0	106	0	46	0	44	879	0	727	0	0	98	0	0	3462	0	189	0	40	0	8	540	296	0	1015	0	48
ST42160	Non-stoma	3006	2492	84	224	1538	392	161	0	1282	3675	119	1020	4143	675	3	2294	638	1357	8	1033	0	468	1224	648	291	0	544	64	0	91	0	0	161	56	132	0	0	39	0	4	0	0	46	0	0	333	97	275
[truncated: 878 more columns]

## Sheet: KO_readcount
	STOMA	K00001	K00002	K00003	K00004	K00005	K00007	K00008	K00009	K00010	K00012	K00013	K00014	K00015	K00016	K00018	K00019	K00020	K00021	K00023	K00024	K00025	K00027	K00028	K00029	K00030	K00031	K00032	K00033	K00034	K00036	K00038	K00039	K00040	K00041	K00042	K00045	K00046	K00048	K00050	K00052	K00053	K00054	K00055	K00057	K00058	K00059	K00060	K00064
ST12372	Non-stoma	11325	5	20394	409	10641	50	14320	1156	7327	39195	29940	32442	4437	21998	19429	99	7369	0	6	22016	0	15541	0	12648	2326	21374	0	18759	168	18417	0	45	2590	11862	7360	1562	14012	24414	2971	30260	32775	235	9	29762	37811	62121	1449	1
ST12682	Non-stoma	13162	25	23600	1283	11072	3	22359	4656	4055	23430	23403	35545	88	24781	16922	197	5426	0	1	12789	0	14488	2	7240	3021	19815	0	10683	193	8916	0	3	4611	7920	3662	1009	9430	14899	778	23897	25507	2199	290	25879	35677	64178	2520	2
ST12690	Non-stoma	15812	119	29227	799	9674	0	24278	2895	5290	37046	31950	48612	212	23286	30617	256	4847	0	37	23254	0	23451	0	16109	1648	29132	0	10455	306	10052	0	0	6728	12811	5988	978	22374	25728	415	32565	34043	927	11	36701	45137	91728	1589	0
ST13140	Stoma	12720	191	27845	148	12326	22	24088	4829	3086	31641	31906	40529	407	32713	19263	130	9865	0	6	14341	0	15582	78	7399	4267	26478	0	14680	386	13949	0	22	3048	9094	6033	220	9620	27087	2170	31206	36730	704	208	32170	44291	82686	1010	0
ST13178	Non-stoma	12503	2	29862	599	15270	20	27967	3833	2328	39296	34423	45379	25	28530	24748	102	7815	0	0	19460	0	19147	0	12999	4680	27930	0	11555	110	11344	0	20	6908	11180	5350	248	18887	25104	2694	34648	35617	125	27	33889	51985	92670	1469	0
ST13237	Non-stoma	15871	0	28859	272	17570	0	30819	5583	1939	31848	32703	40050	15	32433	19886	264	8817	0	0	18226	0	20894	0	11233	8209	23175	0	12346	76	12220	0	0	6339	10298	6050	385	16065	24036	1743	32750	34397	172	27	31692	51810	86985	1217	0
ST13267	Non-stoma	10248	0	31376	522	12871	1	23539	4525	3435	26911	30364	41992	55	30194	19866	96	7849	0	0	8560	0	20790	0	7657	3828	26400	0	14122	223	12108	0	1	5861	8017	7642	125	10413	22773	3192	30778	38119	583	28	31407	47674	73004	1521	0
ST13419	Non-stoma	21135	59	24400	700	8432	0	22377	570	3088	32970	28338	43236	2598	18919	22024	64	3191	0	31	14151	0	16210	0	11216	1296	24635	0	11517	308	9500	0	0	7846	7429	3753	1379	15180	21845	431	28397	29304	238	72	28865	39006	74826	2936	0
ST13457	Stoma	9214	132	33105	724	16225	19	30181	2430	2777	40752	30482	55721	653	22568	27188	65	7337	0	21	21281	0	22162	0	12071	1978	25704	0	12035	561	11159	0	30	13437	18164	6432	304	22128	21685	792	31846	30951	914	144	32054	46218	94905	1660	23
ST13546	Non-stoma	7632	0	30128	1024	9779	0	17602	1945	2462	25041	28615	38976	277	24747	21640	412	6685	0	277	14258	2	21122	0	9459	3748	22835	0	7985	552	7269	0	0	4188	8073	5372	367	13309	15411	2211	29131	28209	1116	3	31288	42835	80084	1552	0
ST14005	Stoma	92382	0	28826	23590	4404	1468	311	23670	2323	6702	7137	33648	878	28770	2710	24607	6034	26	199	26355	0	28074	0	3485	101	29124	2	26869	22286	27481	4	1468	3291	1600	1733	48	347	1399	129	30110	30128	24897	1911	30297	30589	90775	1574	1531
ST14061	Stoma	12645	79	31956	349	11277	0	32079	2855	6477	26469	27845	45928	151	24863	21030	32	3331	0	0	5387	5	20521	0	7627	700	25528	0	13830	126	10896	0	0	12103	8488	8971	66	15496	20844	131	27912	31515	232	33	28724	48511	83475	477	0
ST14539	Non-stoma	2232	0	21367	726	7566	0	11779	2108	883	21778	22036	31022	128	20065	12122	0	3055	0	0	6914	16	10652	0	6836	2231	17448	0	7393	45	7266	0	0	3793	6546	2314	53	8176	13544	630	22565	27927	720	15	24102	32178	52065	509	0
ST15057	Non-stoma	7255	0	7943	316	3149	24	306	5310	161	3082	10432	11812	7	22774	389	30	254	0	2	3508	3	3261	0	3238	3	10302	0	7635	69	3894	0	24	2940	2916	4324	57	390	3007	23	11042	11043	7575	12	14934	14810	19619	2942	306
ST15363	Stoma	9913	217	19682	2890	11299	0	14493	2690	7004	28293	23356	34636	1052	17569	26219	31	4364	0	92	18076	11	15392	0	10491	875	19835	0	14357	581	11852	0	0	3600	9853	5625	1183	11027	14683	427	25688	27326	2463	39	28283	32555	64605	2566	0
ST15387	Stoma	5278	110	26769	1829	9122	47	4195	3408	1450	15695	24615	33694	7121	26912	21121	52	3512	0	24	9517	1	19925	0	7230	2141	10974	0	12266	183	9704	0	46	784	2454	4294	86	3594	14242	120	26705	29097	2113	34	27637	21039	45084	355	6
ST15762	Non-stoma	9246	13	37190	322	11457	0	30496	2916	4357	28235	35438	52152	1089	28068	22765	1311	9931	0	1015	15597	0	23596	0	12459	1950	29943	0	9163	223	8846	0	0	6850	7701	9454	423	13110	20259	4327	35546	36890	274	13	35580	53565	105152	2321	0
ST17119	Non-stoma	16420	0	25111	1145	13643	0	24116	2243	5005	32908	26861	35201	659	20231	20557	694	8396	0	551	19985	0	13098	0	12450	1457	23790	0	15337	353	13997	0	0	8413	16863	8352	1609	19570	19535	2309	27773	31298	559	20	27437	47624	76401	2055	0
ST17127	Non-stoma	13286	34	26290	1309	28377	0	38397	9118	3565	53565	35188	46855	109	39963	21721	237	12188	0	0	36219	0	12889	0	14911	10371	24983	0	25704	299	24837	0	0	5740	15736	5016	3554	18029	31261	921	36518	38522	240	215	37304	71584	83447	3962	0
ST17522	Non-stoma	13997	0	27563	587	8296	0	15077	4242	5034	27135	26580	37538	2427	21610	16098	2518	11401	3	2397	14588	0	16398	0	12260	2298	21798	0	9227	49	6414	0	0	4485	6378	4445	418	9568	13998	4493	28407	31057	489	0	28847	45744	74996	1473	0
ST17862	Non-stoma	9955	56	21356	1461	11532	117	21782	9823	3489	50982	31033	38782	470	18654	33753	606	10320	0	0	30219	0	17136	0	18305	4883	21340	0	20520	919	17801	0	117	8985	13674	11633	223	21311	16771	1405	31584	31779	576	218	33963	51767	78111	4145	0
ST18164	Non-stoma	13735	69	12910	659	9542	89	5748	1674	1552	16617	15191	20236	41	46841	5878	137	6824	0	0	9020	0	15170	0	5792	324	13068	0	12638	40	12438	0	19	1953	2705	2035	288	4003	5074	874	10167	10129	8901	5397	18283	23765	39765	737	0
ST18172	Non-stoma	5310	21	28550	147	14069	306	26432	3965	2689	37032	33645	44019	29	27281	25917	459	6413	0	2	18650	0	19888	0	10693	1771	31458	0	16836	63	16159	0	287	9255	16637	9591	368	20536	29791	3126	33979	36147	228	237	34114	52338	87807	2252	0
ST18180	Non-stoma	8009	0	25711	1835	16029	0	13171	736	1962	27489	23292	35490	383	18542	17158	131	8812	0	868	11274	2	22043	0	10039	7694	11243	0	13597	692	10488	0	0	7262	10866	6092	171	14175	7975	1459	23725	25665	109	37	27620	51462	62064	943	0
ST18205	Non-stoma	10734	8	42053	748	25630	174	1436	17119	1656	35726	26340	44073	983	41335	16415	1137	12723	4	57	19903	8	24723	0	9036	1794	23792	13	14955	716	11386	13	128	3309	3799	12496	203	2411	6699	101	28110	30354	7309	638	32472	36680	70227	2129	55
ST18231	Non-stoma	9225	8	21947	428	7594	0	14635	1821	2083	21332	18791	29007	2359	14935	8949	2101	9362	0	2018	17499	0	15320	0	15256	4125	14780	0	7179	933	5763	0	0	1930	4388	5109	187	10110	3353	3161	18482	18283	300	6	29254	40024	72602	3253	0
ST18261	Non-stoma	14001	0	27610	412	12425	0	18961	3155	2595	21275	26180	40590	1596	32150	9276	102	6466	0	0	10817	0	17737	0	9763	6098	18569	0	16739	298	10588	0	0	5682	4386	4939	83	4984	17332	1589	26341	30157	1743	79	25625	45461	60167	1672	0
ST18312	Non-stoma	10198	0	29426	1614	16554	0	29003	5935	5626	22044	25825	37730	823	27778	20137	136	8946	2	35	10424	0	18231	29	6790	2710	20797	0	10447	370	9380	0	0	8090	9674	11320	161	14715	19686	2806	26579	27255	2300	178	27899	46127	79112	1785	0
ST18320	Non-stoma	12203	0	32642	484	10016	0	24667	2856	4063	32796	33580	45075	9	28245	27251	395	6394	0	68	10872	0	23613	0	8361	1801	29768	0	9284	579	8490	0	0	6216	8521	7278	314	15359	21652	3254	33992	36236	153	18	33784	49189	93428	1473	0
ST18535	Non-stoma	8492	0	33252	402	10585	1	24509	3404	2444	30520	33349	47032	9	30956	20317	58	9973	0	0	8775	0	22941	0	7839	2858	27076	0	9937	82	8513	0	1	5607	5270	6098	259	10188	20701	4111	33376	36499	317	41	34262	51563	84524	407	0
ST18646	Stoma	12382	17	37693	525	8953	0	30290	7070	5771	31835	36871	55759	1626	37211	20048	1861	9277	0	1558	19650	0	27650	0	9562	525	34378	0	10503	381	8584	0	0	8235	9754	8596	39	12294	23609	6479	37442	38658	4816	40	38241	64202	111736	1207	0
ST18836	Non-stoma	8544	199	25237	2417	7317	0	17223	2656	4656	30647	26990	32161	373	20343	13818	297	5699	203	49	12154	0	19983	0	8743	2190	17698	0	8215	964	7083	0	0	2037	3804	4182	686	9376	7353	1508	27136	26940	868	10	28623	46540	80412	2903	0
ST18850	Non-stoma	10261	21	21923	868	10537	0	14661	1383	2299	29635	17053	38365	264	16370	24150	61	6348	0	0	18221	0	20770	0	17950	5976	12467	0	11593	192	9654	0	0	3421	5692	5981	317	8664	12768	2216	18007	19850	1344	0	33831	39073	73223	1492	0
ST18858	Non-stoma	6282	0	32476	508	13906	0	32332	2911	2751	25687	31212	39694	86	29623	26805	139	7269	0	38	7138	0	21869	0	4350	2497	27326	0	13727	201	12843	0	0	8922	10192	12464	891	18686	23113	3836	31301	35774	111	36	31818	55792	87417	2035	0
ST18866	Stoma	12482	661	30086	1882	18532	0	39061	7374	17031	23098	24860	36047	1236	28678	25493	913	9701	0	82	12478	0	21903	105	6476	2608	22669	0	14530	1680	11855	0	0	9782	14181	13205	349	16736	14479	1742	26701	25198	3964	8	31047	52307	84670	4108	0
ST18947	Non-stoma	15669	131	29422	1323	19328	0	16650	9646	2338	24991	20381	34918	108	37845	21738	42	14238	131	20	9793	0	20739	0	7159	5688	13699	0	15499	548	11642	0	0	4334	3680	8331	60	8688	12015	1561	19947	24049	6600	377	33058	43686	75632	3315	0
ST18974	Non-stoma	10620	19	27500	738	10329	55	17630	5544	6086	25047	25846	39506	220	27811	14502	543	6624	0	132	14770	0	18293	0	10494	2427	20848	0	11120	1262	10056	0	43	6778	7380	3930	165	9559	17215	984	27463	27992	2013	720	29769	42142	75233	1837	0
ST19300	Non-stoma	9470	23	32257	640	11983	1	29943	2668	7131	30984	29420	52533	61	24044	17502	211	4598	0	2	12853	0	21912	0	7737	2106	25174	0	10505	309	10160	0	1	13504	12364	6207	1085	18034	19894	1152	30465	31278	1169	62	30955	55746	95353	2318	0
ST19316	Stoma	13145	0	9057	970	9819	1113	14223	14793	10790	27646	19631	27375	315	16102	19261	1196	5021	0	2	24146	0	10217	0	13508	1943	16428	0	20685	1822	17153	0	1146	3725	13492	5083	123	14007	14341	379	19868	20536	3365	1031	23293	37045	49505	2308	962
ST19515	Non-stoma	11850	0	35589	100	5772	0	25954	427	1392	26961	31105	53946	16	31417	17861	3	8312	0	3	8861	0	26010	0	5338	472	26228	0	11470	33	8564	0	0	10772	8207	7488	612	11160	22224	2526	31381	33852	161	0	30877	46256	91452	421	3
ST20191	Non-stoma	7278	3	38506	755	14102	3	36226	5296	6027	37400	30489	64573	1524	27939	20971	986	9084	0	0	14705	0	27600	0	12329	2854	25471	0	8079	1448	6363	0	0	11872	11533	9393	365	17252	22440	3788	31687	36753	344	14	37270	66237	112176	1945	0
ST20242	Non-stoma	27377	138	16393	1625	13550	51	14247	2714	4871	55807	32649	36864	348	15348	34386	1090	5057	0	0	28068	0	15351	0	20614	335	26891	0	12623	260	12050	0	51	7894	13885	6009	431	24671	28098	54	32537	33322	443	125	33615	37326	72194	1741	7
ST20246	Non-stoma	12656	0	14628	84	12832	113	13518	6841	8748	36899	25323	32167	1598	15617	21620	597	4989	0	16	26052	0	13545	0	18127	2194	18855	0	19733	242	17052	0	113	5677	16789	7043	0	14610	22165	84	25412	26376	484	95	25327	31612	53333	2501	0
ST20323	Non-stoma	8707	40	31785	1926	11825	0	26693	3272	4353	37224	35919	48612	44	26864	26340	189	7143	29	0	19946	0	23052	0	11922	2324	30171	0	13010	233	12192	0	0	8496	14051	7432	231	19102	22724	2578	36383	36737	536	28	36423	55207	102375	1320	0
ST21141	Non-stoma	12710	18	26660	240	8317	0	16317	1737	4048	30836	33817	42021	39	29797	30793	46	2556	0	0	29312	0	22354	0	11538	1194	31312	0	13157	136	12434	0	0	7036	16565	5343	571	19370	21593	69	33864	34349	7358	9	34485	48707	81079	1669	0
ST22898	Non-stoma	21278	0	31580	431	10388	31	24148	2982	4821	37467	34015	48717	0	20724	25087	33	4814	0	1	15337	0	23858	0	14378	2074	29074	0	4884	124	4826	0	30	8137	9179	7001	249	21515	23142	1439	34239	34285	198	30	33784	50754	98473	1140	30
ST22979	Non-stoma	11470	17	31242	330	12363	47	26942	4541	5535	28327	29384	44258	126	26636	18403	220	6910	0	29	13243	0	19832	0	10476	4275	24285	0	10090	478	9364	0	47	6840	8079	5802	1419	11661	21774	1269	30841	30993	269	79	30503	45282	84213	1602	0
ST23030	Non-stoma	15906	738	32269	564	19137	379	56579	10950	33789	35488	30580	40448	874	24287	26112	1080	10233	0	0	16426	0	19596	0	11697	2382	25106	0	9394	1078	8489	0	379	9316	15480	13905	1003	20483	19235	1151	30088	29134	411	424	35361	59327	86315	2404	379
ST23052	Non-stoma	9706	89	31903	259	9057	0	24789	3242	2218	32218	33924	47174	46	28300	21665	267	10196	82	0	13148	0	21369	0	10118	4273	27203	0	9092	168	9059	0	0	4154	4344	7659	116	9089	19228	4801	33888	36349	37	14	34305	50625	88842	988	0
ST23184	Stoma	14399	0	30445	2516	12348	0	23053	2230	2496	27531	28834	35648	236	39137	18532	42	11957	0	6	11644	0	21767	0	9405	1680	25580	0	16665	152	14482	2	0	4929	8505	9118	1850	11157	24100	4512	27410	31694	3346	2440	29781	46558	69261	2768	0
ST23445	Non-stoma	8202	0	35423	857	19461	0	34948	6196	5556	23791	32118	45742	116	30906	27106	872	9844	0	0	10641	0	24398	0	6762	5616	24785	0	6239	791	5969	0	0	8799	12915	8772	580	18508	18584	1635	32531	30886	214	244	32580	52782	92938	2651	0
ST23463	Non-stoma	6846	25	27208	709	10124	1743	15129	2782	5103	20848	29708	44189	134	33683	13701	1557	6026	0	107	21197	0	24495	0	7994	933	27760	0	7971	202	7775	0	1727	7548	8909	5864	464	9499	13039	2220	29928	29122	9109	771	30130	51279	81912	2907	0
ST23479	Stoma	2345	0	9040	64	11237	0	0	6928	738	27248	7858	36628	0	20481	27572	0	9319	0	0	23890	0	13416	0	25842	6	136	0	35096	6537	7246	0	0	5718	5720	2034	6	6549	11137	2034	7567	29339	7166	44	40164	30680	46592	0	0
ST23487	Stoma	6987	626	27651	161	19365	1403	30004	7130	11925	31451	28735	41302	630	29658	21780	331	9599	0	103	13232	0	20373	0	7244	4427	22854	0	11195	708	10931	0	1831	11477	12057	9107	50	13389	19532	2865	29188	27953	394	21	28998	50523	81370	2434	12
ST23538	Non-stoma	11634	47	31391	1301	15663	0	24572	3212	4458	42445	35743	41663	301	23454	26174	597	11895	0	40	27809	0	19458	0	17021	4126	28647	0	15439	1061	14340	0	0	4988	15721	11567	83	22477	21212	3113	36273	35628	496	41	35566	54956	101253	2145	0
ST23937	Non-stoma	12475	26	33819	743	20292	0	34903	8563	9466	33602	32575	46365	2788	26807	26159	0	5011	0	0	19638	0	22014	0	13078	717	27585	0	16040	621	13861	0	0	10705	18115	5299	526	21596	23753	1607	32884	34019	395	65	34658	51406	102157	868	0
ST24696	Non-stoma	6774	0	18089	82	8658	0	5185	1950	1549	20868	12114	24942	74	17803	10627	0	8046	0	0	7210	16	12719	0	6970	3321	6813	0	3312	229	3270	0	0	4093	6224	9250	3	5746	13281	1975	12152	16570	132	0	14980	13642	31760	987	0
ST24739	Non-stoma	12474	0	26540	804	9168	0	17210	562	1811	35802	35108	43175	514	24106	31540	419	5882	0	3	24475	0	21967	36	17410	2230	28706	0	12487	174	11542	0	0	3275	13266	6223	220	19289	22476	1697	35207	34368	1659	148	35423	44381	88990	655	0
ST24753	Non-stoma	13488	0	27874	161	13373	0	21782	5330	4398	35108	29563	48066	0	20593	24982	81	9501	12	0	22014	0	20007	0	22139	3666	23240	0	6612	74	6503	0	0	4467	6982	13157	110	12990	22630	3133	29557	28720	87	0	34581	46118	94257	310	0
ST24777	Non-stoma	8902	2	32015	388	9349	19	27660	1946	2087	29653	32164	47010	391	25029	29470	311	7024	0	282	14571	0	23837	0	8459	1182	28986	0	8945	33	8834	0	17	8158	11370	8381	197	16990	23372	4382	32536	32314	389	3	33136	50795	96873	1083	0
ST24786	Non-stoma	5868	20	33846	471	11132	0	20845	2242	936	26671	30816	41563	90	28546	15233	148	7938	0	0	10336	0	18499	0	8645	2923	25548	0	8181	107	8022	0	0	6150	5699	5555	180	9796	19068	2746	31119	36174	2895	2	30398	47872	78124	1000	0
ST24812	Non-stoma	21610	68	26648	325	6151	0	17210	1881	3681	36871	31415	38845	6071	16577	15186	6228	17778	63	6053	24342	0	12112	0	24164	3297	27459	0	10187	83	9952	0	0	1941	8005	10222	2436	10208	14212	8211	31350	34465	59	2	32612	48556	121741	2938	0
ST24836	Stoma	8628	94	28699	1647	7188	3	23216	2355	3388	16974	25170	47514	117	27874	14769	117	6273	0	2	5500	20	18674	0	4488	3149	21024	0	9460	335	6900	0	0	6092	3663	3966	92	9026	17453	3017	26385	29509	1427	3	26183	40199	68007	547	0
ST24893	Non-stoma	7554	78	35790	3700	19496	0	28713	4220	6903	24926	33679	41742	112	31697	19543	458	11454	67	41	9024	0	26427	0	6587	6269	20710	0	4189	457	3608	0	0	6336	6767	11086	229	11987	16524	2095	34258	32798	257	118	33202	60093	88513	4140	0
ST24926	Non-stoma	10274	20	31122	738	11931	0	30945	5985	5342	37597	33790	47147	66	28381	27810	44	7343	0	13	17577	0	23602	0	10493	2034	29278	0	11771	230	11277	0	0	8818	12845	10168	267	19128	24472	5383	34225	34148	165	14	35276	57675	101973	991	0
ST25096	Non-stoma	23642	4	24574	185	8663	0	22607	3219	4701	54931	38498	45859	450	20664	48941	0	10818	0	30	39197	0	19651	0	19655	1305	37106	0	21398	1230	21212	0	0	2435	21530	12014	1519	26472	32161	4635	38998	39148	621	85	40105	49563	97670	5051	0
ST25343	Stoma	10265	34	35782	459	17004	0	31343	2846	5217	35610	29889	42874	134	28931	26754	1039	12193	0	0	19696	0	22375	0	10081	1704	27548	1	14306	589	14026	0	0	10766	19099	11221	494	22626	21776	1715	30833	31246	3408	196	33903	49272	101114	2997	0
ST25579	Non-stoma	13509	0	28945	517	11971	86	19181	3503	2760	31544	31837	46180	4	21185	24918	180	6912	0	212	17639	0	22535	0	11841	2337	26354	0	8515	87	8397	0	86	9794	12808	7417	237	18928	20766	808	32037	30066	229	95	31408	45264	87928	3903	86
ST26470	Non-stoma	5924	3	40904	463	18254	0	29906	4401	3343	27151	33079	52892	113	28357	26012	142	10274	3	128	8273	0	26492	0	6815	1954	28557	0	4325	39	4166	0	0	9989	9253	13784	101	18645	22196	978	33266	32197	240	9	33100	51628	97652	1410	0
ST26626	Non-stoma	18841	346	31624	2029	16360	19	32979	2190	6741	58648	36054	67735	3022	21638	42172	509	6975	0	10	36245	0	21530	0	19515	815	31544	0	23844	719	23228	0	19	14555	21837	7469	1140	21660	33220	1013	35717	35301	349	8	38129	53503	112618	908	1
ST26665	Non-stoma	11275	50	34089	330	22170	0	30287	17109	12047	25592	29825	44127	1168	36289	19862	1198	12355	0	987	9739	0	27556	0	7717	4210	25786	0	11935	167	9733	0	0	7390	7741	10983	582	15116	16717	5320	29518	29691	2950	290	35701	56779	89007	3370	0
ST26683	Non-stoma	9806	0	27180	2070	25681	2	17792	5086	4452	42328	26570	38746	457	30262	28876	98	12315	0	3	19740	0	22228	0	8820	1270	23290	0	17712	182	14513	0	2	7653	8911	15613	11	15270	24046	302	26630	27903	4131	564	30526	36688	69149	1269	0
ST27285	Non-stoma	13459	0	32312	2416	18345	42	43283	31901	12841	24972	29372	43381	721	29331	32692	2040	18825	0	54	12988	0	28619	0	10512	6774	20274	0	22642	1596	12993	0	42	13420	10746	21643	293	11001	15180	2426	31784	29976	902	891	29978	74288	85181	12159	0
ST27303	Stoma	8089	14	34968	103	13030	120	26556	4745	1357	33031	28423	52905	18	27511	20947	145	8785	0	3	13785	0	19774	0	9354	3471	23640	0	6963	100	6850	0	86	9064	9983	5894	95	15272	20588	2128	28511	31404	61	58	31037	44037	88650	788	5
ST27590	Non-stoma	16775	0	29069	79	17145	4	24526	7792	3653	31995	32778	38904	4	33776	17137	102	9521	0	8	14373	0	13942	0	9117	5088	25603	0	13974	73	13178	0	4	3938	5865	7142	93	14623	26855	2207	33043	38583	127	0	32851	47423	72023	1443	0
ST27803	Non-stoma	7305	56	35179	571	14345	0	27106	4009	2269	26512	31151	45167	62	26996	19012	103	11123	0	22	11523	0	22758	0	7339	5599	24016	0	6246	126	5483	0	0	5919	6638	9468	265	10181	18039	3134	31269	32441	306	6	30733	48546	89037	2036	0
ST27900	Non-stoma	9361	0	33381	729	14644	0	27640	3808	2906	27497	33393	45407	489	33938	18635	764	12859	0	489	11864	0	22472	0	9026	4677	25285	0	8206	33	6774	0	0	4674	4470	8756	394	9139	20109	5541	33610	33407	77	4	33155	52174	88165	974	0
ST27997	Stoma	8843	0	6539	333	11493	2	2608	112	1072	42713	21737	24427	99	5814	16731	17	2572	0	35	28855	0	12581	0	21668	31	18398	0	17597	122	17415	0	2	7432	14883	8634	793	9199	17978	29	21774	20988	82	12	21596	19407	44336	6351	0
ST28400	Non-stoma	8776	195	27947	787	12825	0	21289	3346	7794	32990	28517	41771	270	25719	19812	242	6211	0	0	17079	1	19998	0	10390	2398	24263	0	16253	839	12621	0	0	8714	10162	7434	1991	13435	14976	1067	28013	33336	2585	489	31612	48217	83796	4082	0
ST28408	Non-stoma	11937	553	27819	695	15281	296	19830	4909	10470	31357	25318	33365	1011	28408	23593	550	12634	0	295	16771	0	17017	0	11072	2780	19324	0	12656	1033	11891	7	340	7042	10421	9678	81	14098	17747	1009	25012	25761	2780	147	29778	36511	70214	3486	222
ST28524	Stoma	12101	18	25537	1541	7160	0	24042	3706	6736	28316	29787	40255	193	25770	26437	693	8334	0	0	16830	0	20463	0	11968	3554	22397	0	10803	375	9655	0	0	3109	10643	8694	1057	16621	12005	2045	30109	31862	566	377	32058	51674	79601	1358	0
ST28676	Non-stoma	15755	0	34712	206	11457	0	34700	9000	7912	26045	34166	54923	52	29824	27871	163	3755	0	0	15019	0	27935	0	8229	666	33107	0	8248	478	7172	0	3	6284	11845	6652	1202	15792	25255	774	35423	35233	103	53	37372	52560	106244	2165	0
ST28735	Non-stoma	12739	0	37549	624	22387	2	34434	8945	5461	29970	31679	48437	2270	32392	21194	2321	10077	0	2150	14174	0	23241	0	9838	3301	27235	0	8847	182	7990	0	2	13840	15097	7443	80	22417	21787	2659	33333	33748	2536	54	35177	69271	108961	2466	0
ST28807	Stoma	8652	0	32527	254	16168	0	27871	3224	1483	31001	31589	42911	25	26090	19614	153	6444	0	0	16029	0	16797	0	10212	3539	25363	0	11781	188	10425	0	0	8022	11074	3434	425	14180	21812	1174	31745	34731	211	9	31457	46689	96692	1070	0
ST29004	Non-stoma	15456	0	31286	3148	14087	0	42793	5490	14753	50755	38480	45961	1438	27695	31692	7	11416	0	0	26548	0	25092	20	13543	2388	31194	0	19160	1920	16531	0	0	7963	18009	11211	3231	22838	21710	3977	37575	36688	1008	630	38546	73289	111367	1719	0
ST30695	Non-stoma	7363	64	26862	1330	12927	109	16600	4803	5057	22172	25137	35436	84	30013	13561	654	9028	0	6	5841	0	16956	337	4871	4762	19739	0	14585	502	11817	0	109	6318	7688	6710	128	10088	15560	3507	23896	29903	3047	92	25653	40575	60226	1702	2
ST30899	Non-stoma	4396	50	26227	353	11173	37	13210	2654	823	38959	33844	39918	319	24775	21453	446	8792	50	332	13596	0	15267	0	12995	4782	27481	0	9600	12	7829	0	37	3091	3380	4165	48	7074	15161	2336	34095	39205	181	2	35032	51618	77090	954	0
ST32486	Non-stoma	11390	0	28514	1065	10083	0	25538	2851	3760	33617	30816	40427	481	23802	31552	30	5334	0	0	16774	7	22594	0	8871	1420	28563	0	11344	60	10686	0	0	7056	13702	8332	864	21416	22262	2729	31865	31303	1021	10	32995	48581	89139	1317	0
ST32618	Non-stoma	26803	0	24123	1935	10519	0	19535	9361	5462	31699	29748	42866	271	28439	23890	19	5501	0	0	15598	0	20040	0	12358	885	26833	0	8765	139	7028	0	0	4161	7819	7982	569	17856	24174	1819	30193	30151	2863	1061	34234	44154	80377	1082	0
ST32635	Non-stoma	9996	0	33858	17	16334	0	27737	8504	5838	29719	31925	54180	82	30391	18360	32	9106	0	13	10229	0	25295	0	7857	4896	24219	0	4705	165	3643	0	0	11591	8624	9688	461	14946	23974	2193	32280	32206	119	0	33632	54917	96279	2822	0
ST32912	Non-stoma	13788	6	26021	636	12536	0	19425	3089	4349	38903	25481	42638	28	21465	22187	77	7812	0	0	21515	0	19078	0	15531	2068	21219	0	12611	253	11848	0	0	8274	12835	7748	1645	13291	23345	1328	25993	30561	209	0	30221	37257	77763	2822	0
ST33493	Stoma	4498	117	23829	1083	25439	2078	4985	23224	5502	11695	13486	42245	64	38645	5080	6252	18698	0	46	7011	0	33902	0	6948	73	14250	0	23514	11133	19610	0	1962	16066	13514	11682	20	16249	10387	1901	13835	13762	13372	847	27654	35672	62731	6888	14
ST33760	Non-stoma	4889	38	29305	1488	19809	0	19726	6114	2844	21176	29802	42089	56	28773	20237	3904	5551	17	0	9778	0	24863	0	7597	5158	22839	0	11545	466	9911	0	0	13052	12161	9902	449	13168	20612	3070	30395	32252	1584	39	30506	52475	78231	4419	0
ST33997	Non-stoma	16445	0	32427	126	26334	0	32110	8864	2244	39727	35310	47950	13	39456	25493	12	14250	0	0	24822	0	20292	0	16091	10794	23161	0	15491	50	15079	0	0	7540	11502	11199	681	17982	29556	1758	36255	35241	35	0	36025	64224	89179	2111	0
ST34357	Non-stoma	14177	347	30478	582	15175	0	26893	6153	8856	42632	34601	45910	468	29076	28481	132	9193	0	0	23648	0	21780	0	11804	3332	28952	0	15226	688	14292	0	0	8309	16930	11124	222	21924	23889	2758	35327	35180	1719	20	36902	62118	103627	1381	0
ST34400	Non-stoma	6741	0	14414	559	18227	4	14920	6948	1077	30259	21356	25307	63	16909	12930	0	9734	0	0	24614	0	7142	0	13363	6808	13946	0	13343	38	12637	0	4	2108	6588	5391	893	6452	11847	281	21423	20280	134	0	23214	30027	71876	731	0
ST34455	Stoma	17963	0	27220	587	15430	0	19554	7773	3227	39138	31729	39776	295	25166	25670	0	8125	0	2	27225	0	17478	0	13985	3589	27436	0	17702	396	16029	0	0	4611	15396	6649	2336	19598	23795	542	31876	32759	316	1	32865	44334	82753	2459	0
ST34718	Non-stoma	10088	60	30804	3792	11094	197	28618	3542	11775	32771	26897	40593	224	22157	23829	328	8010	0	0	16442	0	23130	0	11145	2106	20704	0	8423	860	7290	0	318	7569	10404	8494	382	14912	14443	1756	30280	28858	547	120	31100	61584	90792	2891	0
ST34905	Non-stoma	15800	0	21482	1364	10385	1	16543	4224	10079	17737	20616	24170	11	22861	15838	259	7136	0	0	11408	0	13898	0	5770	1391	15492	0	15391	661	10564	0	11	4541	8082	7547	1415	8850	15556	804	22826	26496	748	627	22232	25968	43663	2172	0
ST35066	Non-stoma	5478	0	21893	1134	15715	0	18096	1271	5461	39008	20853	37629	2941	17616	11402	0	6452	0	0	15006	0	14469	0	8593	721	17415	0	12159	329	11585	0	231	10762	8737	7668	612	8905	14639	165	21090	20969	515	0	21765	27310	55403	4036	0
ST35330	Non-stoma	6739	0	31641	1495	10267	0	22912	1176	3114	26775	29442	39299	23	24210	22748	181	8610	0	5	10695	0	22701	0	6973	2706	24221	0	5090	297	4800	0	0	5325	7616	8796	170	12392	16620	3948	29969	28913	705	9	30211	46206	85452	1975	0
ST35512	Non-stoma	9627	21	31439	479	9269	10	20863	5146	3460	29683	31565	44082	127	32297	15519	251	5061	4	0	11245	0	21020	0	6198	2817	27243	0	11258	427	10883	0	10	4967	5941	3126	1115	8633	18743	244	31623	36543	2973	36	31786	44821	76273	1380	0
ST35520	Non-stoma	22072	8	30873	578	16957	361	16465	5891	7417	34007	23495	46563	578	44624	19595	482	13495	0	61	19568	0	22541	0	20076	1281	18488	0	20867	8	20317	0	352	8793	11950	3682	116	10827	19726	278	23434	21790	10988	737	32839	32863	89684	1636	11
ST35601	Non-stoma	21817	13	34547	1515	18642	3	19019	8973	2502	29635	26764	43027	100	39413	27269	204	13607	8	78	8337	0	29881	0	6036	1468	21080	0	12143	56	11974	1	3	6961	9167	6847	156	15890	13309	1010	26428	25452	8904	444	34264	50730	98020	1892	0
ST35682	Non-stoma	7794	0	36715	45	18217	20	33789	6117	2893	28884	31082	50903	0	30908	22543	61	8939	0	0	10339	0	23446	0	5276	3320	26301	0	8001	167	7298	0	20	10853	11153	9216	579	17756	24822	1648	31512	31783	165	7	32193	51232	96507	1907	20
ST35966	Non-stoma	11281	0	25759	464	17092	102	24847	5370	1800	35237	29017	39912	112	29215	18462	194	10162	0	0	17460	0	16355	0	10729	6270	21947	0	11345	330	9527	0	102	6064	8334	6246	662	14962	19246	2223	29430	32198	336	17	31387	50155	75749	2365	0
ST36046	Non-stoma	10268	83	31206	1068	9059	0	27508	8906	7697	26300	26691	40854	900	22515	29047	376	9711	0	336	16563	0	23572	0	9100	3278	22996	2	9038	1820	7140	0	0	6386	10770	11943	328	16687	15678	2155	29828	28619	280	115	31870	56003	88032	3897	0
ST36170	Non-stoma	6359	11	31914	108	10097	22	17643	2394	1486	23400	31681	39971	3	29977	18544	48	6761	11	0	6300	0	20343	0	5423	4764	24984	0	10621	5	10263	0	22	4027	5582	7412	111	10579	20340	2626	31648	38039	84	22	32986	46711	71910	776	22
ST36670	Non-stoma	9689	0	32417	521	9370	0	22628	2045	4254	30979	33626	40249	216	32413	22231	211	6463	0	18	10143	0	17386	17	6664	1091	30184	0	21475	646	20169	0	0	7021	9911	8066	0	14511	26864	3207	33444	45428	1223	921	34352	49766	76252	1712	0
ST37845	Non-stoma	10039	0	24036	1930	8447	0	20344	3762	3206	12599	19860	32520	951	27616	7850	105	6760	0	0	2214	0	11642	0	1299	2558	15415	0	10356	247	6070	0	0	3885	1053	5104	51	1037	16596	3442	20830	24850	1904	0	21475	31588	50899	598	0
ST38100	Non-stoma	17586	0	20539	2696	9589	4	12998	2568	1600	41179	29579	33706	274	17281	26884	69	14549	0	0	21918	0	16619	0	13580	5372	22281	0	13558	527	12607	0	59	7025	13875	15533	393	19760	22004	1628	29908	29992	308	175	30030	43447	69959	1657	0
ST38476	Non-stoma	14792	0	29968	467	13868	0	21590	3855	3138	36656	31170	44217	49	23974	27571	71	8208	0	0	17164	0	20945	0	13614	2457	25934	0	6496	135	6235	0	0	6213	8719	9596	290	17111	23277	2625	31410	31348	814	42	34896	49817	91593	1139	0
ST38697	Non-stoma	15506	185	29273	2079	8374	0	25550	2033	7442	35359	33870	44075	352	23582	27539	289	7008	0	21	21106	0	21686	0	12760	1628	27526	0	12685	889	12312	32	0	5018	13391	7330	501	18553	15940	2094	33850	32940	336	372	33955	53931	90852	2160	0
ST39258	Non-stoma	8224	119	27220	2094	13414	21	21911	7724	5844	37500	32557	37505	175	29780	22492	371	11056	119	25	23099	0	20368	34	13195	7125	20947	0	16108	705	15532	0	7	3447	9333	8629	1150	14581	18838	1489	33464	33338	186	40	34172	54256	82910	1838	7
ST39266	Stoma	5774	0	5795	30	22241	0	97	18905	197	4405	8960	27933	0	33632	67	3288	21226	0	0	8751	0	19880	0	12264	44	3535	0	35544	15630	19895	0	0	22152	22165	8825	0	18911	18934	4468	8963	8951	15811	24	35816	26917	47247	3267	0
ST39402	Non-stoma	9091	42	33656	1003	10136	8	24602	4006	4955	23152	28693	43682	72	26434	20615	130	6778	0	0	8491	0	24915	0	7993	2704	22636	0	5805	269	5103	0	0	5599	7922	5756	632	12304	12689	1117	29850	29487	291	27	29888	47146	85641	976	0
ST40463	Non-stoma	7192	8	31631	1760	6974	0	29418	2133	3897	26370	32932	42944	547	29215	27484	431	11475	8	262	9675	0	27611	0	6667	2409	28745	0	6746	1504	5989	0	0	6319	9095	10133	373	15100	13014	5941	32756	33868	929	532	34141	57953	95947	2700	0
ST41304	Non-stoma	2947	0	45182	133	13608	1	33634	1111	972	19312	34544	52987	84	29737	25332	155	6968	0	0	1440	0	34169	0	1447	2849	31000	0	2794	395	1777	0	1	9088	7020	9674	0	14820	22651	2683	34816	37208	374	11	32615	53699	109371	1272	0
ST42160	Non-stoma	11552	0	27921	254	11533	0	21065	3740	3467	32000	28579	40944	30	22969	19682	283	5696	0	7	18286	0	18324	0	11199	3010	23070	0	10679	54	10262	0	0	5888	10365	6481	195	13838	19961	1367	29126	29384	166	3	30320	42634	83833	1945	0
[truncated: 5,000 more columns]
